# Supplementary material for: A revision of the Chinese Trigonalyidae (Hymenoptera, Trigonalyoidea)
Source: Zookeys. 2014 Feb 28;(385):1–207. doi: 10.3897/zookeys.385.6560 (PMC3950486; doi:10.3897/zookeys.385.6560)
Supplement: XML Treatment for Trigonalyidae [file zookeys.385.6560-treatment1.xml]

<!DOCTYPE tp:taxon-treatment
  PUBLIC "-//TaxonX//DTD Taxonomic Treatment Publishing DTD v0 20100105//EN" "tax-treatment-NSO.dtd">
<tp:taxon-treatment xmlns:tp="http://www.plazi.org/taxpub"><tp:treatment-meta><mixed-citation publication-type="journal"><person-group><name><surname>Chen</surname><given-names>Hua-yan</given-names></name><name><surname>van Achterberg</surname><given-names>Cornelis</given-names></name><name><surname>He</surname><given-names>Jun-hua</given-names></name><name><surname>Xu</surname><given-names>Zai-fu</given-names></name></person-group><article-title>A revision of the Chinese Trigonalyidae (Hymenoptera, Trigonalyoidea)</article-title><source>Zookeys</source><day>28</day><month>2</month><year>2014</year><volume>2014</volume><issue>385</issue><fpage>1</fpage><lpage>207</lpage><pub-id pub-id-type="doi">10.3897/zookeys.385.6560</pub-id></mixed-citation></tp:treatment-meta><tp:nomenclature><tp:taxon-name>
                        <tp:taxon-name-part taxon-name-part-type="subclass">Trigonalyidae</tp:taxon-name-part>
                        <object-id xmlns:xlink="http://www.w3.org/1999/xlink" xlink:type="simple">http://species-id.net/wiki/Trigonalyidae</object-id>
                    </tp:taxon-name><tp:taxon-authority>Cresson, 1887</tp:taxon-authority><tp:nomenclature-citation-list><tp:nomenclature-citation><tp:taxon-name>Trigonalyidae</tp:taxon-name><comment> Cresson, 1887: 183; <xref ref-type="bibr" rid="B12">Carmean and Kimsey 1998</xref>: 54 (as <tp:taxon-name>Trigonalidae</tp:taxon-name>, corrected by <xref ref-type="bibr" rid="B28">Krieger (1894)</xref> to <tp:taxon-name>Trigonalyidae</tp:taxon-name>).</comment></tp:nomenclature-citation><tp:nomenclature-citation><tp:taxon-name>Trigonalydae</tp:taxon-name><comment> Magretti, 1897: 311.</comment></tp:nomenclature-citation><tp:nomenclature-citation><tp:taxon-name>Trigonalydidae</tp:taxon-name><comment> Schaufuss, 1905: 34.</comment></tp:nomenclature-citation><tp:nomenclature-citation><tp:taxon-name>Trigonaloidae</tp:taxon-name><comment> Schulz, 1907: 1.</comment></tp:nomenclature-citation><!--PageBreak--><tp:nomenclature-citation><tp:taxon-name>Bareogonaloinae</tp:taxon-name><comment> Schulz, 1907: 4, 18.</comment></tp:nomenclature-citation><tp:nomenclature-citation><tp:taxon-name>Disceneinae</tp:taxon-name><comment> Benoit, 1951: 143.</comment></tp:nomenclature-citation><tp:nomenclature-citation><tp:taxon-name>Lycogastrinae</tp:taxon-name><comment> Schulz, 1907: 10.</comment></tp:nomenclature-citation><tp:nomenclature-citation><tp:taxon-name>Nippogonaloinae</tp:taxon-name><comment> Uchida, 1929: 79.</comment></tp:nomenclature-citation><tp:nomenclature-citation><tp:taxon-name>Nomadininae</tp:taxon-name><comment> Cameron, 1899: 2 (as <tp:taxon-name>Nomadinae</tp:taxon-name>, corrected by <xref ref-type="bibr" rid="B47">Schulz (1907)</xref> to <tp:taxon-name>Nomadininae</tp:taxon-name>).</comment></tp:nomenclature-citation><tp:nomenclature-citation><tp:taxon-name>Orthogonalyinae</tp:taxon-name><comment> Carmean &amp; Kimsey, 1998: 52 (as <tp:taxon-name>Orthogonalinae</tp:taxon-name>, corrected by <xref ref-type="bibr" rid="B30">Lelej (2003)</xref> to <tp:taxon-name>Orthogonalyinae</tp:taxon-name>).</comment></tp:nomenclature-citation><tp:nomenclature-citation><tp:taxon-name>Phytogonalinae</tp:taxon-name><comment> Schulz, 1905: 102, 104.</comment></tp:nomenclature-citation><tp:nomenclature-citation><tp:taxon-name>Seminotinae</tp:taxon-name><comment> Schulz, 1907: 4.</comment></tp:nomenclature-citation></tp:nomenclature-citation-list></tp:nomenclature><tp:treatment-sec sec-type="Diagnosis"><title>Diagnosis.</title><p>Body length between 3–15 mm; antenna of both sexes with 13–32 segments, males may have smooth more or less protruding sensillae (tyloids; <xref ref-type="fig" rid="F11">Figs 51</xref>, <xref ref-type="fig" rid="F13">56</xref>, <xref ref-type="fig" rid="F17">77</xref>, <xref ref-type="fig" rid="F21">100</xref>, <xref ref-type="fig" rid="F53">266</xref>, <xref ref-type="fig" rid="F55">271</xref>, <xref ref-type="fig" rid="F57">283</xref>, <xref ref-type="fig" rid="F59">295</xref>, <xref ref-type="fig" rid="F62">315</xref>, <xref ref-type="fig" rid="F111">575</xref>) usually on 11<sup>th</sup>–14<sup>th</sup> antennal segments; females have sparse white scales or specialized seta on the outside of the middle antennal segments (<xref ref-type="bibr" rid="B12">Carmean and Kimsey 1998</xref>); eye relatively long, extending almost to level of mandible; mandibles large and usually asymmetrical (with 3–4 large teeth on left mandible and 4–5 teeth on right mandible), and distinctly overlapping when closed; maxillary palp 6-segmented and labial palp 3-segmented, but palpi reduced in <italic><tp:taxon-name>Nomadina</tp:taxon-name></italic>, <italic><tp:taxon-name>Bakeronymus</tp:taxon-name></italic> and <italic><tp:taxon-name>Pseudonomadina</tp:taxon-name></italic> (maxillary palp with 2–4 segments and labial palp 2-segmented); occipital (or genal) carina ending at hypostomal carina near mandibular condylus (<xref ref-type="fig" rid="F2">Fig. 2</xref>) or below mandible; propleuron short in front of mesoscutum; fore wing with wide costal cell (C1 in <xref ref-type="fig" rid="F1">Fig. 1</xref>) and at least 9 closed cells; hind wing with 2 closed cells and no postero-basal lobe; all legs with trochanter and trochantellus, but dorsal triangular part of trochanter of hind leg (not trochantellus as mentioned by <xref ref-type="bibr" rid="B12">Carmean and Kimsey 1998</xref>) differentiated by an oblique groove (<xref ref-type="fig" rid="F46">Fig. 230</xref>), except in <italic><tp:taxon-name>Boreogonalos</tp:taxon-name></italic>, <italic><tp:taxon-name>Nomadina</tp:taxon-name></italic>, <italic><tp:taxon-name>Bakeronymus</tp:taxon-name></italic> and <italic><tp:taxon-name>Pseudonomadina</tp:taxon-name></italic> where the hind trochanter is undivided (<xref ref-type="fig" rid="F2">Fig. 4</xref>); plantar lobes of tarsal segments present (<xref ref-type="fig" rid="F2">Fig. 5</xref>); tarsal claws cleft (bifurcate), with inner tooth larger than outer one (<xref ref-type="fig" rid="F2">Fig. 5</xref>); propodeal spiracle covered by a flap (<xref ref-type="fig" rid="F2">Fig. 3</xref>), but minute in <italic><tp:taxon-name>Bakeronymus</tp:taxon-name></italic>; propodeal foramen rounded (“U-shaped”) or arched (“V-shaped”) dorsally and often with distinct dorsal carina or rim (<xref ref-type="fig" rid="F4">Figs 12</xref>, <xref ref-type="fig" rid="F6">23</xref>, <xref ref-type="fig" rid="F8">34</xref>, <xref ref-type="fig" rid="F23">114</xref>, <xref ref-type="fig" rid="F32">161</xref>, <xref ref-type="fig" rid="F50">249</xref>, <xref ref-type="fig" rid="F95">491</xref>, <xref ref-type="fig" rid="F115">599</xref>); median carina of propodeum often absent or reduced but distinct in <italic><tp:taxon-name>Pseudogonalos</tp:taxon-name></italic> (<xref ref-type="fig" rid="F52">Fig. 260</xref>); metasoma low on propodeum; ovipositor not exposed. Males can be recognised by having a pair of thin flaps (parameres) at apex of metasoma, and 6–7 sternites visible and second sternite flattened or sometimes slightly concave medio-posteriorly. Females have an undivided (usually triangular, but sometimes (<italic><tp:taxon-name>Lycogaster</tp:taxon-name></italic>) truncate or emarginate) sternite (= hypopygium) apically, with 5 additional sternites visible and second sternite often convex or protruding medio-posteriorly.</p></tp:treatment-sec><tp:treatment-sec sec-type="Note"><title>Note.</title><p>Although <tp:taxon-name>Trigonalidae</tp:taxon-name> has been more commonly used (<xref ref-type="bibr" rid="B12">Carmean and Kimsey 1998</xref>), we follow <xref ref-type="bibr" rid="B65">Weinstein and Austin (1991)</xref> and <xref ref-type="bibr" rid="B30">Lelej (2003)</xref> in using the family name as corrected by <xref ref-type="bibr" rid="B28">Krieger (1894)</xref> to <tp:taxon-name>Trigonalyidae</tp:taxon-name>; for the argumentation see <xref ref-type="bibr" rid="B30">Lelej (2003)</xref>.</p><!--PageBreak--></tp:treatment-sec><tp:treatment-sec sec-type="Key to Oriental and Palaearctic genera of Trigonalyidae"><title>Key to Oriental and Palaearctic genera of <tp:taxon-name>Trigonalyidae</tp:taxon-name></title><table-wrap content-type="key" position="anchor" orientation="portrait"><table><tbody><tr><td rowspan="1" colspan="1">1</td><td rowspan="1" colspan="1">Antenna with 13–15 segments; vertex with medio-longitudinal depression dorsally (<xref ref-type="fig" rid="F3">Fig. 8</xref>); vein 1-SR of fore wing short (<xref ref-type="fig" rid="F4">Fig. 17</xref>); mandibles narrow in anterior view, mandibular condyli far from eye (except in <italic><tp:taxon-name>Bakeronymus typicus</tp:taxon-name></italic>) and submedially attached to head (<xref ref-type="fig" rid="F3">Fig. 7</xref>); apical segment of labial palp slender and tapered; protuberance of third sternite much larger than of second sternite in ♀ (<xref ref-type="fig" rid="F4">Fig. 15</xref>); hind tarsus strongly modified</td><td rowspan="1" colspan="1">2</td></tr><tr><td rowspan="1" colspan="1">–</td><td rowspan="1" colspan="1">Antenna with 17–32 segments; vertex normal, at most with slight median depression dorsally (<xref ref-type="fig" rid="F5">Fig. 20</xref>); vein 1-SR of fore wing medium-sized to long (<xref ref-type="fig" rid="F6">Figs 28</xref>, <xref ref-type="fig" rid="F7">33</xref>, <xref ref-type="fig" rid="F23">112</xref>, <xref ref-type="fig" rid="F35">172</xref>, <xref ref-type="fig" rid="F50">246</xref>, <xref ref-type="fig" rid="F80">410</xref>, <xref ref-type="fig" rid="F115">597</xref>); mandibles wide in anterior view and sublaterally attached to head (<xref ref-type="fig" rid="F12">Fig. 54</xref>), but mandibular condyli distinctly removed from eye in <italic><tp:taxon-name>Bareogonalos</tp:taxon-name></italic>: <xref ref-type="fig" rid="F5">Fig. 19</xref>); apical segment of labial palp widened and obtuse, more or less triangular (<xref ref-type="fig" rid="F6">Fig. 22</xref>); protuberance of third sternite of ♀ absent (<xref ref-type="fig" rid="F80">Fig. 416</xref>), <bold>if</bold> present then much smaller than of second sternite in ♀ or of similar size (<xref ref-type="fig" rid="F6">Fig. 26</xref>; <italic><tp:taxon-name>Bareogonalos</tp:taxon-name></italic>); hind tarsus slightly or not modified</td><td rowspan="1" colspan="1">3</td></tr><tr><td rowspan="1" colspan="1">2</td><td rowspan="1" colspan="1">Maxillary palp 2-segmented and about 0.4 times length of mandible; first metasomal tergite comparatively wide basally; third antennal segment distinctly longer than fourth segment and widened; apical half of antenna of female with distinctly moniliform and asymmetric segments; anterior ocellus much lower situated than posterior ocelli; [antennal sockets beside mandibular condyli; not known from China]</td><td rowspan="1" colspan="1"><italic><tp:taxon-name>Pseudonomadina</tp:taxon-name></italic> Yamane &amp; Kojima, 1982</td></tr><tr><td rowspan="1" colspan="1">–</td><td rowspan="1" colspan="1">Maxillary palp 4-segmented and about 0.7 times as long as mandible (<xref ref-type="fig" rid="F4">Fig. 11</xref>); first tergite subpetiolate and comparatively narrow basally (<xref ref-type="fig" rid="F4">Fig. 14</xref>); third antennal segment 0.8 times as long as fourth segment and slender (<xref ref-type="fig" rid="F3">Fig. 9</xref>); apical half of antenna of female with hardly moniliform and symmetric segments (<xref ref-type="fig" rid="F3">Fig. 9</xref>); anterior ocellus slightly lower situated than posterior ocelli (<xref ref-type="fig" rid="F3">Fig. 8</xref>)</td><td rowspan="1" colspan="1"><italic><tp:taxon-name>Bakeronymus</tp:taxon-name></italic> Rohwer, 1922</td></tr><tr><td rowspan="1" colspan="1">3</td><td rowspan="1" colspan="1">Mandibular condyli remain far removed from eyes (<xref ref-type="fig" rid="F6">Fig. 22</xref>); hind trochanter simple, dorsal triangular part not separated from basal part; metanotum nearly flat and smooth medially (<xref ref-type="fig" rid="F6">Fig. 23</xref>); fore trochanter distinctly widened apically and slightly longer than hind trochanter; [antenna of ♂ without tyloids; head transverse and flattened dorsally (<xref ref-type="fig" rid="F5">Fig. 20</xref>); propodeum strongly rugose; metasoma usually smooth and shiny]</td><td rowspan="1" colspan="1"><italic><tp:taxon-name>Bareogonalos</tp:taxon-name></italic> Schulz, 1907</td></tr><tr><td rowspan="1" colspan="1">–</td><td rowspan="1" colspan="1">Mandibular condyli close to level of eyes (<xref ref-type="fig" rid="F12">Fig. 54</xref>); triangular dorso-apical part of hind trochanter separated by an oblique groove (<xref ref-type="fig" rid="F46">Fig. 230</xref>); metanotum variable, usually convex and sculptured medially (<xref ref-type="fig" rid="F10">Figs 44</xref>, <xref ref-type="fig" rid="F50">249</xref>); fore trochanter subparallel-sided and distinctly longer than hind trochanter</td><td rowspan="1" colspan="1">4</td></tr><tr><td rowspan="1" colspan="1">4</td><td rowspan="1" colspan="1">Basal half of third metasomal sternite with a posteriorly steep, smooth and complete transverse ledge (<xref ref-type="fig" rid="F23">Fig. 118</xref>; may be partly hidden under second sternite and rather low in <!--PageBreak--><italic><tp:taxon-name>Lycogaster violaceipennis</tp:taxon-name></italic>); second sternite with pair of small triangular teeth on apical protuberance (<xref ref-type="fig" rid="F23">Fig. 118</xref>; but only with pair of lobe-shaped flaps in male of <italic><tp:taxon-name>Lycogaster violaceipennis</tp:taxon-name></italic>); fifth sternite of ♀ distinctly emarginate medio-posteriorly (<xref ref-type="fig" rid="F23">Fig. 118</xref>); metanotum smooth, shiny and weakly convex (<xref ref-type="fig" rid="F23">Fig. 114</xref>); [supra-antennal elevations small; antenna of ♀ widened medially (<xref ref-type="fig" rid="F23">Fig. 111</xref>, but hardly so in <italic><tp:taxon-name>Lycogaster angustula</tp:taxon-name></italic> sp. n.); antenna of ♂ without tyloids; epipleura of tergites laterally strongly pigmented; vertex convex and shiny]</td><td rowspan="1" colspan="1"><italic><tp:taxon-name>Lycogaster</tp:taxon-name></italic> Shuckard, 1841</td></tr><tr><td rowspan="1" colspan="1">–</td><td rowspan="1" colspan="1">Basal half of third sternite flat, without a distinct ledge anteriorly (<xref ref-type="fig" rid="F52">Fig. 264</xref>), <bold>if</bold> sternite somewhat protruding or with a ledge (<xref ref-type="fig" rid="F113">Fig. 592</xref>) then only submedially so (some <italic><tp:taxon-name>Taeniogonalos</tp:taxon-name></italic> spp.) or near apex of sternite situated and ledge distinctly sculptured (<italic><tp:taxon-name>Taeniogonalos sauteri</tp:taxon-name></italic>; <xref ref-type="fig" rid="F91">Fig. 473</xref>); second sternite without pair of small teeth medio-apically (<xref ref-type="fig" rid="F52">Fig. 264</xref>); fifth sternite of ♀ straight or slightly emarginate medio-posteriorly (<xref ref-type="fig" rid="F80">Fig. 416</xref>); metanotum often sculptured, matt and distinctly convex (<xref ref-type="fig" rid="F10">Figs 44</xref>, <xref ref-type="fig" rid="F50">249</xref>); [hypopygium of ♀ triangular; vertex comparatively flat and rectangular]</td><td rowspan="1" colspan="1">5</td></tr><tr><td rowspan="1" colspan="1">5</td><td rowspan="1" colspan="1">Anterior propodeal sulcus smooth laterally and medially narrow (<xref ref-type="fig" rid="F64">Figs 323</xref>, <xref ref-type="fig" rid="F95">491</xref>); outer orbita punctate (<xref ref-type="fig" rid="F113">Fig. 587</xref>); posterior propodeal carina (above foramen) arched dorsally and often slightly protruding anteriorly (<xref ref-type="fig" rid="F111">Fig. 578</xref>); 11<sup>th</sup> –14th antennal segments of ♂ with linear tyloids (<xref ref-type="fig" rid="F62">Figs 315</xref>, <xref ref-type="fig" rid="F111">575</xref>); [second sternite sometimes with a medial elevation posteriorly (<xref ref-type="fig" rid="F113">Fig. 592</xref>); third sternite at most 0.7 times as long as second sternite; hypopygium of ♀ pointing anteriorly toward second sternite or straight down or pointing posteriad]</td><td rowspan="1" colspan="1"><italic><tp:taxon-name>Taeniogonalos</tp:taxon-name></italic> Schulz, 1906</td></tr><tr><td rowspan="1" colspan="1">–</td><td rowspan="1" colspan="1">Anterior propodeal sulcus crenulate laterally (<xref ref-type="fig" rid="F13">Figs 59</xref>, <xref ref-type="fig" rid="F115">599</xref>) and medially often widened (<xref ref-type="fig" rid="F32">Figs 161</xref>, <xref ref-type="fig" rid="F52">260</xref>); outer orbita smooth or largely so (<xref ref-type="fig" rid="F115">Fig. 598</xref>); posterior propodeal carina (above foramen) curved dorsally (Old World genera) and often distinctly protruding dorsally (<xref ref-type="fig" rid="F13">Fig. 59</xref>); antenna of ♂ without tyloids (<xref ref-type="fig" rid="F41">Fig. 199</xref>) or tyloids (as shiny elevated patches) circular or elliptical (<xref ref-type="fig" rid="F11">Figs 51</xref>, <xref ref-type="fig" rid="F53">266</xref>)</td><td rowspan="1" colspan="1">6</td></tr><tr><td rowspan="1" colspan="1">6</td><td rowspan="1" colspan="1">Supra-antennal elevations hardly protruding and united medially, forming a horizontal “shelf” between antennal bases; posterior propodeal carina arched dorsally and connected to foramen medio-anteriorly; occipital carina ending at lateral edge of mandibular base and protruding beyond level of mandibular base and malar space in anterior view nearly rectangularly narrowed ventrally; posterior margin of first metasomal tergite more or less curved; [sixth tergite of ♀ rectangular posteriorly or nearly so; veins m-cu and 1-M of fore wing subparallel; second tergite and sternite of ♀ convex; unknown from China and probably only in the New World. Both Old World species included by <xref ref-type="bibr" rid="B12">Carmean and Kimsey (1998)</xref> (<italic><tp:taxon-name>Trigonalys lachrymosa</tp:taxon-name></italic> Westwood, 1874, from Philippines and <italic><tp:taxon-name>Trigonalys rufiventris</tp:taxon-name></italic> Magretti, 1897, from Myanmar) were included in <italic><tp:taxon-name>Lycogaster</tp:taxon-name></italic> by <xref ref-type="bibr" rid="B65">Weinstein and Austin (1991)</xref>. We agree with this placement; see also note under <italic><tp:taxon-name>Lycogaster</tp:taxon-name></italic>]</td><td rowspan="1" colspan="1"><italic><tp:taxon-name>Trigonalys</tp:taxon-name></italic> Westwood, 1835</td></tr><tr><td rowspan="1" colspan="1">–</td><td rowspan="1" colspan="1">Supra-antennal elevations conspicuously protruding and remain far separated from each other medially, without horizontal “shelf” between antennal <!--PageBreak-->bases (<xref ref-type="fig" rid="F16">Figs 75</xref>, <xref ref-type="fig" rid="F31">157</xref>, <xref ref-type="fig" rid="F49">244</xref>, <xref ref-type="fig" rid="F114">595</xref>); posterior propodeal carina (above propodeal foramen) curved medio-dorsally (<xref ref-type="fig" rid="F32">Fig. 161</xref>) and foramen often somewhat separated from carina medio-anteriorly; occipital carina ending at hypostomal carina at level of mandibular base and malar space gradually narrowed in anterior view (<xref ref-type="fig" rid="F12">Fig. 54</xref>); posterior margin of first metasomal tergite straight (<xref ref-type="fig" rid="F52">Fig. 262</xref>)</td><td rowspan="1" colspan="1">7</td></tr><tr><td rowspan="1" colspan="1">7</td><td rowspan="1" colspan="1">Supra-antennal elevations nearly parallel-sided in dorsal view (<xref ref-type="fig" rid="F49">Figs 244</xref>, <xref ref-type="fig" rid="F51">256</xref>); area above supra-antennal elevations distinctly depressed and smooth (<xref ref-type="fig" rid="F49">Fig. 244</xref>); scutellum more or less coarsely reticulate-punctate (<xref ref-type="fig" rid="F50">Fig. 249</xref>); hind trochanter black; [occipital carina widened medio-dorsally; body black (no pale patches, at most malar space and margins of basal metasomal sternites and tergites narrowly ivory); fore wing with large dark patch below pterostigma]</td><td rowspan="1" colspan="1"><italic><tp:taxon-name>Pseudogonalos</tp:taxon-name></italic> Schulz, 1906</td></tr><tr><td rowspan="1" colspan="1">–</td><td rowspan="1" colspan="1">Supra-antennal elevations triangular in dorsal view (<xref ref-type="fig" rid="F16">Figs 75</xref>, <xref ref-type="fig" rid="F31">157</xref>, <xref ref-type="fig" rid="F114">595</xref>); area above supra-antennal elevations flattened or at most moderately depressed (<xref ref-type="fig" rid="F16">Figs 75</xref>, <xref ref-type="fig" rid="F31">157</xref>, <xref ref-type="fig" rid="F114">595</xref>); scutellum largely smooth, except for some punctures (<xref ref-type="fig" rid="F13">Figs 59</xref>, <xref ref-type="fig" rid="F35">174</xref>, <xref ref-type="fig" rid="F115">599</xref>), punctulate or densely rugulose-punctate; hind trochanter usually pale yellow or ivory</td><td rowspan="1" colspan="1">8</td></tr><tr><td rowspan="1" colspan="1">8</td><td rowspan="1" colspan="1">Area above supra-antennal elevations shallowly depressed anteriorly (<xref ref-type="fig" rid="F114">Figs 595</xref>, <xref ref-type="fig" rid="F116">606</xref>); inner side of supra-antennal elevations flat and smooth; area between elevations with small protuberance (<xref ref-type="fig" rid="F114">Figs 595</xref>, <xref ref-type="fig" rid="F116">606</xref>); posteriorly medio-longitudinal carina of propodeum coarsely developed (<xref ref-type="fig" rid="F115">Figs 599</xref>, <xref ref-type="fig" rid="F117">610</xref>); [male antenna without tyloids]</td><td rowspan="1" colspan="1"><italic><tp:taxon-name>Teranishia</tp:taxon-name></italic> Tsuneki, 1991</td></tr><tr><td rowspan="1" colspan="1">–</td><td rowspan="1" colspan="1">Area above supra-antennal elevations flat anteriorly (<xref ref-type="fig" rid="F9">Figs 40</xref>, <xref ref-type="fig" rid="F31">157</xref>); inner side of supra-antennal elevations weakly convex and with some striae, narrow grooves and/or punctures; area between elevations evenly concave or with small pit (<xref ref-type="fig" rid="F12">Figs 54</xref>, <xref ref-type="fig" rid="F34">169</xref>); posteriorly medio-longitudinal carina of propodeum usually absent (<xref ref-type="fig" rid="F17">Figs 80</xref>, <xref ref-type="fig" rid="F35">174</xref>), if present then at most moderately developed</td><td rowspan="1" colspan="1">9</td></tr><tr><td rowspan="1" colspan="1">9</td><td rowspan="1" colspan="1">Tyloids on 11<sup>th</sup> –14th antennal segments of ♂ absent (<xref ref-type="fig" rid="F41">Fig. 199</xref>); second metasomal tergite flat in lateral view (<xref ref-type="fig" rid="F32">Fig. 164</xref>); apical third of antenna often with a pale band (<xref ref-type="fig" rid="F32">Fig. 158</xref>); occipital carina narrow and without crenulae medio-dorsally (<xref ref-type="fig" rid="F31">Fig. 157</xref>), but widened and finely crenulate in <italic><tp:taxon-name>Orthogonalys hagoromonis</tp:taxon-name></italic>); fore wing subhyaline (<xref ref-type="fig" rid="F32">Fig. 159</xref>), at most somewhat infuscate below pterostigma in female; [body often slender and sometimes ichneumonid-like (<xref ref-type="fig" rid="F47">Fig. 231</xref>); posterior propodeal carina reduced in <italic><tp:taxon-name>Orthogonalys formosana</tp:taxon-name></italic> and <italic><tp:taxon-name>Orthogonalys hagoromonis</tp:taxon-name></italic>]</td><td rowspan="1" colspan="1"><italic><tp:taxon-name>Orthogonalys</tp:taxon-name></italic> Schulz, 1905</td></tr><tr><td rowspan="1" colspan="1">–</td><td rowspan="1" colspan="1">Male antenna with nearly circular or elliptical tyloids (visible as shiny elevated elongate patches) on 11<sup>th</sup>–14<sup>th</sup> segments (<xref ref-type="fig" rid="F11">Figs 51</xref>, <xref ref-type="fig" rid="F13">56</xref>, <xref ref-type="fig" rid="F17">77</xref>); second tergite slightly convex in lateral view (<xref ref-type="fig" rid="F10">Fig. 47</xref>); antenna entirely black or dark brown (<xref ref-type="fig" rid="F10">Figs 41</xref>, <xref ref-type="fig" rid="F16">76</xref>); occipital carina widened, lamelliform and with at least one short carina medio-dorsally (<xref ref-type="fig" rid="F16">Fig. 75</xref>); subapical dark patch of fore wing more or less developed (<xref ref-type="fig" rid="F10">Figs 42</xref>, <xref ref-type="fig" rid="F13">57</xref>, <xref ref-type="fig" rid="F14">68</xref>, <xref ref-type="fig" rid="F17">78</xref>, <xref ref-type="fig" rid="F19">89</xref>, <xref ref-type="fig" rid="F21">101</xref>)</td><td rowspan="1" colspan="1"><italic><tp:taxon-name>Jezonogonalos</tp:taxon-name></italic> Tsuneki, 1991</td></tr><!--PageBreak--></tbody></table></table-wrap></tp:treatment-sec><tp:treatment-sec><!--Section generated to contain objects referenced in tp:taxon-treatment.--><fig id="F11" position="float" orientation="portrait"><label>Figures 49–52.</label><caption><p><italic><tp:taxon-name>Jezonogonalos elliptifera</tp:taxon-name></italic> sp. n., paratype, male. <bold>49</bold> Habitus lateral <bold>50</bold> antenna <bold>51</bold> tyloids on 11<sup>th</sup>–15<sup>th</sup> segments of antenna <bold>52</bold> metasoma lateral.</p></caption><graphic xmlns:xlink="http://www.w3.org/1999/xlink" xlink:href="ZooKeys-385-001-g011.jpg" position="float" orientation="portrait" xlink:type="simple"/></fig><fig id="F13" position="float" orientation="portrait"><label>Figures 56–63.</label><caption><p><italic><tp:taxon-name>Jezonogonalos jiangliae</tp:taxon-name></italic> sp. n., holotype, male. <bold>56</bold> Tyloids on 11<sup>th</sup>–15<sup>th</sup> segments of antenna <bold>57</bold> fore and hind wings <bold>58</bold> head lateral <bold>59</bold> mesosoma dorsal <bold>60</bold> mesosoma lateral <bold>61</bold> metasoma dorsal <bold>62</bold> metasoma lateral <bold>63</bold> metasoma ventral.</p></caption><graphic xmlns:xlink="http://www.w3.org/1999/xlink" xlink:href="ZooKeys-385-001-g013.jpg" position="float" orientation="portrait" xlink:type="simple"/></fig><fig id="F17" position="float" orientation="portrait"><label>Figures 77–84.</label><caption><p><italic><tp:taxon-name>Jezonogonalos luteata</tp:taxon-name></italic> sp. n., holotype, male. <bold>77</bold> Tyloids on 10<sup>th</sup>–16<sup>th</sup> segments of antenna <bold>78</bold> fore and hind wings <bold>79</bold> head lateral <bold>80</bold> mesosoma dorsal <bold>81</bold> mesosoma lateral <bold>82</bold> metasoma dorsal <bold>83</bold> metasoma lateral <bold>84</bold> metasoma ventral.</p></caption><graphic xmlns:xlink="http://www.w3.org/1999/xlink" xlink:href="ZooKeys-385-001-g017.jpg" position="float" orientation="portrait" xlink:type="simple"/></fig><fig id="F21" position="float" orientation="portrait"><label>Figures 100–107.</label><caption><p><italic><tp:taxon-name>Jezonogonalos satoi</tp:taxon-name></italic> (Tsuneki, 1991), holotype, male. <bold>100</bold> Tyloids on 10<sup>th</sup>–16<sup>th</sup> segments of antenna <bold>101</bold> fore and hind wings <bold>102</bold> head lateral <bold>103</bold> mesosoma dorsal <bold>104</bold> mesosoma lateral <bold>105</bold> metasoma dorsal <bold>106</bold> metasoma lateral <bold>107</bold> metasoma ventral.</p></caption><graphic xmlns:xlink="http://www.w3.org/1999/xlink" xlink:href="ZooKeys-385-001-g021.jpg" position="float" orientation="portrait" xlink:type="simple"/></fig><fig id="F53" position="float" orientation="portrait"><label>Figures 265–266.</label><caption><p><italic><tp:taxon-name>Pseudogonalos hahnii</tp:taxon-name></italic> (Spinola, 1840), male from Inner Mongolia. <bold>265</bold> Antenna <bold>266</bold> tyloids on 11<sup>th</sup>–15<sup>th</sup> segments of antenna.</p></caption><graphic xmlns:xlink="http://www.w3.org/1999/xlink" xlink:href="ZooKeys-385-001-g053.jpg" position="float" orientation="portrait" xlink:type="simple"/></fig><fig id="F55" position="float" orientation="portrait"><label>Figures 271–278.</label><caption><p><italic><tp:taxon-name>Taeniogonalos alticola</tp:taxon-name></italic> (Tsuneki, 1991), holotype, male. <bold>271</bold> Tyloids on 10<sup>th</sup>–16<sup>th</sup> segments of antenna <bold>272</bold> fore wing <bold>273</bold> head lateral <bold>274</bold> mesosoma dorsal <bold>275</bold> mesosoma lateral <bold>276</bold> metasoma dorsal <bold>277</bold> metasoma lateral <bold>278</bold> metasoma ventral.</p></caption><graphic xmlns:xlink="http://www.w3.org/1999/xlink" xlink:href="ZooKeys-385-001-g055.jpg" position="float" orientation="portrait" xlink:type="simple"/></fig><fig id="F57" position="float" orientation="portrait"><label>Figures 283–290.</label><caption><p><italic><tp:taxon-name>Taeniogonalos minima</tp:taxon-name></italic> (Tsuneki, 1991), holotype, male. <bold>283</bold> Tyloids on 10<sup>th</sup>–16<sup>th</sup> segments of antenna <bold>284</bold> fore wing <bold>285</bold> head lateral <bold>286</bold> mesosoma dorsal <bold>287</bold> mesosoma lateral <bold>288</bold> metasoma dorsal <bold>289</bold> metasoma lateral <bold>290</bold> metasoma ventral.</p></caption><graphic xmlns:xlink="http://www.w3.org/1999/xlink" xlink:href="ZooKeys-385-001-g057.jpg" position="float" orientation="portrait" xlink:type="simple"/></fig><fig id="F59" position="float" orientation="portrait"><label>Figures 294–302.</label><caption><p><italic><tp:taxon-name>Taeniogonalos similis</tp:taxon-name></italic> (Tsuneki, 1991), holotype, male. <bold>294</bold> Antenna <bold>295</bold> tyloids on 10<sup>th</sup>–16<sup>th</sup> segments of antenna <bold>296</bold> head lateral <bold>297</bold> mesosoma dorsal <bold>298</bold> mesosoma lateral <bold>299</bold> metasoma dorsal <bold>300</bold> metasoma lateral <bold>301</bold> metasoma ventral <bold>302</bold> fore wing.</p></caption><graphic xmlns:xlink="http://www.w3.org/1999/xlink" xlink:href="ZooKeys-385-001-g059.jpg" position="float" orientation="portrait" xlink:type="simple"/></fig><fig id="F62" position="float" orientation="portrait"><label>Figures 314–316.</label><caption><p><italic><tp:taxon-name>Taeniogonalos bucarinata</tp:taxon-name></italic> sp. n., paratype, male from Ningxia. <bold>314</bold> Antenna <bold>315</bold> tyloids on 11<sup>th</sup>–16<sup>th</sup> segments of antenna <bold>316</bold> metasoma lateral.</p></caption><graphic xmlns:xlink="http://www.w3.org/1999/xlink" xlink:href="ZooKeys-385-001-g062.jpg" position="float" orientation="portrait" xlink:type="simple"/></fig><fig id="F111" position="float" orientation="portrait"><label>Figures 574–581.</label><caption><p><italic><tp:taxon-name>Taeniogonalos tricolorisoma</tp:taxon-name></italic> sp. n., holotype, male. <bold>574</bold> Antenna <bold>575</bold> tyloids on 10<sup>th</sup>–15<sup>th</sup> segments of antenna <bold>576</bold> fore and hind wings <bold>577</bold> head lateral <bold>578</bold> mesosoma dorsal <bold>579</bold> mesosoma lateral <bold>580</bold> metasoma dorsal <bold>581</bold> metasoma lateral.</p></caption><graphic xmlns:xlink="http://www.w3.org/1999/xlink" xlink:href="ZooKeys-385-001-g111.jpg" position="float" orientation="portrait" xlink:type="simple"/></fig><fig id="F2" position="float" orientation="portrait"><label>Figures 2–5.</label><caption><p><tp:taxon-name>Trigonalyidae</tp:taxon-name> <bold>2</bold> <italic><tp:taxon-name>Orthogonalys cheni</tp:taxon-name></italic> sp. n., head posterior <bold>3</bold> <italic><tp:taxon-name>Taeniogonalos rufofasciata</tp:taxon-name></italic> (Chen, 1949), propodeal spiracle <bold>4</bold> <italic><tp:taxon-name>Bakeronymus seidakka</tp:taxon-name></italic> Yamane &amp; Terayama, 1983, hind trochanter and trochantellus <bold>5</bold> <italic><tp:taxon-name>Taeniogonalos fasciata</tp:taxon-name></italic> (Strand, 1913), hind tarsus.</p></caption><graphic xmlns:xlink="http://www.w3.org/1999/xlink" xlink:href="ZooKeys-385-001-g002.jpg" position="float" orientation="portrait" xlink:type="simple"/></fig><fig id="F1" position="float" orientation="portrait"><label>Figure 1.</label><caption><p>Wings of <tp:taxon-name>Trigonalyidae</tp:taxon-name>. <bold>C1</bold> costal cell <bold>C2</bold> medial cell <bold>C3</bold> submedial cell <bold>C4</bold> first submarginal cell <bold>C5</bold> discal cell <bold>C6</bold> subdiscal cell <bold>C7</bold> marginal cell <bold>C8</bold> second submarginal cell <bold>C9</bold> second discal cell <bold>C10</bold> third submarginal cell <bold>pt</bold> pterostigma <bold>pv</bold> parastigmal vein.</p></caption><graphic xmlns:xlink="http://www.w3.org/1999/xlink" xlink:href="ZooKeys-385-001-g001.jpg" position="float" orientation="portrait" xlink:type="simple"/></fig><fig id="F46" position="float" orientation="portrait"><label>Figures 223–230.</label><caption><p><italic><tp:taxon-name>Orthogonalys formosana</tp:taxon-name></italic> Teranishi, 1931, holotype, female. <bold>223</bold> Antenna <bold>224</bold> fore wing <bold>225</bold> head lateral <bold>226</bold> mesosoma dorsal <bold>227</bold> mesosoma lateral <bold>228</bold> metasoma dorsal <bold>229</bold> metasoma lateral <bold>230</bold> hind leg.</p></caption><graphic xmlns:xlink="http://www.w3.org/1999/xlink" xlink:href="ZooKeys-385-001-g046.jpg" position="float" orientation="portrait" xlink:type="simple"/></fig><fig id="F4" position="float" orientation="portrait"><label>Figures 10–17.</label><caption><p><italic><tp:taxon-name>Bakeronymus seidakka</tp:taxon-name></italic> Yamane &amp; Terayama, 1983, paratype, female. <bold>10</bold> Head lateral <bold>11</bold> maxillary palp and mandible lateral <bold>12</bold> mesosoma dorsal <bold>13</bold> mesosoma lateral <bold>14</bold> first two tergites dorsal <bold>15</bold> metasoma lateral <bold>16</bold> apex of metasoma posterior <bold>17</bold> fore wing.</p></caption><graphic xmlns:xlink="http://www.w3.org/1999/xlink" xlink:href="ZooKeys-385-001-g004.jpg" position="float" orientation="portrait" xlink:type="simple"/></fig><fig id="F6" position="float" orientation="portrait"><label>Figures 22–28.</label><caption><p><italic><tp:taxon-name>Bareogonalos huisuni</tp:taxon-name></italic> Yamane &amp; Yamane, 1975, paratype, female. <bold>22</bold> Head lateral <bold>23</bold> mesosoma dorsal <bold>24</bold> mesosoma lateral <bold>25</bold> first tergite dorsal <bold>26</bold> metasoma lateral <bold>27</bold> apex of metasoma posterior <bold>28</bold> fore wing.</p></caption><graphic xmlns:xlink="http://www.w3.org/1999/xlink" xlink:href="ZooKeys-385-001-g006.jpg" position="float" orientation="portrait" xlink:type="simple"/></fig><fig id="F8" position="float" orientation="portrait"><label>Figures 34–37.</label><caption><p><italic><tp:taxon-name>Jezonogonalos marujamae</tp:taxon-name></italic> Tsuneki, 1991, holotype, female. <bold>34</bold> Mesosoma dorsal <bold>35</bold> mesosoma lateral <bold>36</bold> metasoma lateral <bold>37</bold> metasoma ventral.</p></caption><graphic xmlns:xlink="http://www.w3.org/1999/xlink" xlink:href="ZooKeys-385-001-g008.jpg" position="float" orientation="portrait" xlink:type="simple"/></fig><fig id="F23" position="float" orientation="portrait"><label>Figures 111–118.</label><caption><p><italic><tp:taxon-name>Lycogaster angustula</tp:taxon-name></italic> sp. n., holotype, female. <bold>111</bold> Antenna <bold>112</bold> fore and hind wings <bold>113</bold> head lateral <bold>114</bold> mesosoma dorsal <bold>115</bold> mesosoma lateral <bold>116</bold> metasoma dorsal <bold>117</bold> metasoma lateral <bold>118</bold> metasoma ventral.</p></caption><graphic xmlns:xlink="http://www.w3.org/1999/xlink" xlink:href="ZooKeys-385-001-g023.jpg" position="float" orientation="portrait" xlink:type="simple"/></fig><fig id="F32" position="float" orientation="portrait"><label>Figures 158–165.</label><caption><p><italic><tp:taxon-name>Orthogonalys cheni</tp:taxon-name></italic> sp. n., holotype, female. <bold>158</bold> Antennae <bold>159</bold> fore and hind wings <bold>160</bold> head lateral <bold>161</bold> mesosoma dorsal <bold>162</bold> mesosoma lateral <bold>163</bold> metasoma dorsal <bold>164</bold> metasoma lateral <bold>165</bold> metasoma ventral.</p></caption><graphic xmlns:xlink="http://www.w3.org/1999/xlink" xlink:href="ZooKeys-385-001-g032.jpg" position="float" orientation="portrait" xlink:type="simple"/></fig><fig id="F50" position="float" orientation="portrait"><label>Figures 245–253.</label><caption><p><italic><tp:taxon-name>Pseudogonalos angusta</tp:taxon-name></italic> sp. n., holotype, female. <bold>245</bold> Antenna <bold>246</bold> fore wing <bold>247</bold> head dorsal <bold>248</bold> head lateral <bold>249</bold> mesosoma dorsal <bold>250</bold> mesosoma lateral <bold>251</bold> metasoma dorsal <bold>252</bold> metasoma lateral <bold>253</bold> metasoma posterior dorsal.</p></caption><graphic xmlns:xlink="http://www.w3.org/1999/xlink" xlink:href="ZooKeys-385-001-g050.jpg" position="float" orientation="portrait" xlink:type="simple"/></fig><fig id="F95" position="float" orientation="portrait"><label>Figures 488–495.</label><caption><p><italic><tp:taxon-name>Taeniogonalos sculpturata</tp:taxon-name></italic> sp. n., holotype, female. <bold>488</bold> Antenna <bold>489</bold> fore and hind wings <bold>490</bold> head lateral <bold>491</bold> mesosoma dorsal <bold>492</bold> mesosoma lateral <bold>493</bold> metasoma dorsal <bold>494</bold> metasoma lateral <bold>495</bold> metasoma ventral.</p></caption><graphic xmlns:xlink="http://www.w3.org/1999/xlink" xlink:href="ZooKeys-385-001-g095.jpg" position="float" orientation="portrait" xlink:type="simple"/></fig><fig id="F115" position="float" orientation="portrait"><label>Figures 596–603.</label><caption><p><italic><tp:taxon-name>Teranishia crenulata</tp:taxon-name></italic> sp. n., holotype, female. <bold>596</bold> Antennae <bold>597</bold> fore wing <bold>598</bold> head lateral <bold>599</bold> mesosoma dorsal <bold>600</bold> mesosoma lateral <bold>601</bold> metasoma dorsal <bold>602</bold> metasoma lateral <bold>603</bold> metasoma ventral.</p></caption><graphic xmlns:xlink="http://www.w3.org/1999/xlink" xlink:href="ZooKeys-385-001-g115.jpg" position="float" orientation="portrait" xlink:type="simple"/></fig><fig id="F52" position="float" orientation="portrait"><label>Figures 257–264.</label><caption><p><italic><tp:taxon-name>Pseudogonalos hahnii</tp:taxon-name></italic> (Spinola, 1840), female from Liaoning. <bold>257</bold> Antenna <bold>258</bold> fore and hind wings <bold>259</bold> head lateral <bold>260</bold> mesosoma dorsal <bold>261</bold> mesosoma lateral <bold>262</bold> metasoma dorsal <bold>263</bold> metasoma lateral <bold>264</bold> metasoma ventral.</p></caption><graphic xmlns:xlink="http://www.w3.org/1999/xlink" xlink:href="ZooKeys-385-001-g052.jpg" position="float" orientation="portrait" xlink:type="simple"/></fig><fig id="F3" position="float" orientation="portrait"><label>Figures 6–9.</label><caption><p><italic><tp:taxon-name>Bakeronymus seidakka</tp:taxon-name></italic> Yamane &amp; Terayama, 1983, paratype, female. <bold>6</bold> Habitus lateral <bold>7</bold> head anterior <bold>8</bold> head dorsal <bold>9</bold> antenna.</p></caption><graphic xmlns:xlink="http://www.w3.org/1999/xlink" xlink:href="ZooKeys-385-001-g003.jpg" position="float" orientation="portrait" xlink:type="simple"/></fig><fig id="F5" position="float" orientation="portrait"><label>Figures 18–21.</label><caption><p><italic><tp:taxon-name>Bareogonalos huisuni</tp:taxon-name></italic> Yamane &amp; Yamane, 1975, paratype, female. <bold>18</bold> Habitus lateral <bold>19</bold> head anterior <bold>20</bold> head dorsal <bold>21</bold> antennae.</p></caption><graphic xmlns:xlink="http://www.w3.org/1999/xlink" xlink:href="ZooKeys-385-001-g005.jpg" position="float" orientation="portrait" xlink:type="simple"/></fig><fig id="F7" position="float" orientation="portrait"><label>Figures 29–33.</label><caption><p><italic><tp:taxon-name>Jezonogonalos marujamae</tp:taxon-name></italic> Tsuneki, 1991, holotype, female. <bold>29</bold> Habitus lateral <bold>30</bold> head anterior <bold>31</bold> head dorsal <bold>32</bold> head lateral <bold>33</bold> fore and hind wings.</p></caption><graphic xmlns:xlink="http://www.w3.org/1999/xlink" xlink:href="ZooKeys-385-001-g007.jpg" position="float" orientation="portrait" xlink:type="simple"/></fig><fig id="F35" position="float" orientation="portrait"><label>Figures 171–178.</label><caption><p><italic><tp:taxon-name>Orthogonalys clypeata</tp:taxon-name></italic> sp. n., holotype, female. <bold>171</bold> Antenna <bold>172</bold> fore wing <bold>173</bold> head lateral <bold>174</bold> mesosoma dorsal <bold>175</bold> mesosoma lateral <bold>176</bold> metasoma dorsal <bold>177</bold> metasoma lateral <bold>178</bold> metasoma ventral.</p></caption><graphic xmlns:xlink="http://www.w3.org/1999/xlink" xlink:href="ZooKeys-385-001-g035.jpg" position="float" orientation="portrait" xlink:type="simple"/></fig><fig id="F80" position="float" orientation="portrait"><label>Figures 409–416.</label><caption><p><italic><tp:taxon-name>Taeniogonalos geminata</tp:taxon-name></italic> sp. n., holotype, female. <bold>409</bold> Antenna <bold>410</bold> fore wing <bold>411</bold> head lateral <bold>412</bold> mesosoma dorsal <bold>413</bold> mesosoma lateral <bold>414</bold> metasoma dorsal <bold>415</bold> metasoma lateral <bold>416</bold> metasoma ventral.</p></caption><graphic xmlns:xlink="http://www.w3.org/1999/xlink" xlink:href="ZooKeys-385-001-g080.jpg" position="float" orientation="portrait" xlink:type="simple"/></fig><fig id="F12" position="float" orientation="portrait"><label>Figures 53–55.</label><caption><p><italic><tp:taxon-name>Jezonogonalos jiangliae</tp:taxon-name></italic> sp. n., holotype, male. <bold>53</bold> Habitus dorsal <bold>54</bold> head anterior <bold>55</bold> head dorsal.</p></caption><graphic xmlns:xlink="http://www.w3.org/1999/xlink" xlink:href="ZooKeys-385-001-g012.jpg" position="float" orientation="portrait" xlink:type="simple"/></fig><fig id="F10" position="float" orientation="portrait"><label>Figures 41–48.</label><caption><p><italic><tp:taxon-name>Jezonogonalos elliptifera</tp:taxon-name></italic> sp. n., holotype, female. <bold>41</bold> Antennae <bold>42</bold> fore wing <bold>43</bold> head lateral <bold>44</bold> mesosoma dorsal <bold>45</bold> mesosoma lateral <bold>46</bold> metasoma dorsal <bold>47</bold> metasoma lateral <bold>48</bold> metasoma ventral.</p></caption><graphic xmlns:xlink="http://www.w3.org/1999/xlink" xlink:href="ZooKeys-385-001-g010.jpg" position="float" orientation="portrait" xlink:type="simple"/></fig><fig id="F113" position="float" orientation="portrait"><label>Figures 585–592.</label><caption><p><italic><tp:taxon-name>Taeniogonalos uncifera</tp:taxon-name></italic> sp. n., holotype, female. <bold>585</bold> Antenna <bold>586</bold> fore and hind wings <bold>587</bold> head lateral <bold>588</bold> mesosoma dorsal <bold>589</bold> mesosoma lateral <bold>590</bold> metasoma dorsal <bold>591</bold> metasoma lateral <bold>592</bold> metasoma ventral.</p></caption><graphic xmlns:xlink="http://www.w3.org/1999/xlink" xlink:href="ZooKeys-385-001-g113.jpg" position="float" orientation="portrait" xlink:type="simple"/></fig><fig id="F91" position="float" orientation="portrait"><label>Figures 468–473.</label><caption><p><italic><tp:taxon-name>Taeniogonalos sauteri</tp:taxon-name></italic> Bischoff, 1913, holotype, female. <bold>468</bold> Head lateral <bold>469</bold> mesosoma dorsal <bold>470</bold> mesosoma lateral <bold>471</bold> metasoma dorsal <bold>472</bold> metasoma lateral <bold>473</bold> metasoma ventral.</p></caption><graphic xmlns:xlink="http://www.w3.org/1999/xlink" xlink:href="ZooKeys-385-001-g091.jpg" position="float" orientation="portrait" xlink:type="simple"/></fig><fig id="F64" position="float" orientation="portrait"><label>Figures 320–327.</label><caption><p><italic><tp:taxon-name>Taeniogonalos cordata</tp:taxon-name></italic> sp. n., holotype, female. <bold>320</bold> Antenna <bold>321</bold> fore and hind wings <bold>322</bold> head lateral <bold>323</bold> mesosoma dorsal <bold>324</bold> mesosoma lateral <bold>325</bold> metasoma dorsal <bold>326</bold> metasoma lateral <bold>327</bold> metasoma ventral.</p></caption><graphic xmlns:xlink="http://www.w3.org/1999/xlink" xlink:href="ZooKeys-385-001-g064.jpg" position="float" orientation="portrait" xlink:type="simple"/></fig><fig id="F41" position="float" orientation="portrait"><label>Figures 199–206.</label><caption><p><italic><tp:taxon-name>Orthogonalos hirasana</tp:taxon-name></italic> Teranishi, 1929, holotype, male. <bold>199</bold> Antenna <bold>200</bold> fore wing <bold>201</bold> head lateral <bold>202</bold> mesosoma dorsal <bold>203</bold> mesosoma lateral <bold>204</bold> metasoma dorsal <bold>205</bold> metasoma lateral <bold>206</bold> metasoma ventral.</p></caption><graphic xmlns:xlink="http://www.w3.org/1999/xlink" xlink:href="ZooKeys-385-001-g041.jpg" position="float" orientation="portrait" xlink:type="simple"/></fig><fig id="F16" position="float" orientation="portrait"><label>Figures 73–76.</label><caption><p><italic><tp:taxon-name>Jezonogonalos luteata</tp:taxon-name></italic> sp. n., holotype, male. <bold>73</bold> Habitus lateral <bold>74</bold> head anterior <bold>75</bold> head dorsal <bold>76</bold> antennae.</p></caption><graphic xmlns:xlink="http://www.w3.org/1999/xlink" xlink:href="ZooKeys-385-001-g016.jpg" position="float" orientation="portrait" xlink:type="simple"/></fig><fig id="F31" position="float" orientation="portrait"><label>Figures 155–157.</label><caption><p><italic><tp:taxon-name>Orthogonalys cheni</tp:taxon-name></italic> sp. n., holotype, female. <bold>155</bold> Habitus lateral <bold>156</bold> head anterior <bold>157</bold> head dorsal.</p></caption><graphic xmlns:xlink="http://www.w3.org/1999/xlink" xlink:href="ZooKeys-385-001-g031.jpg" position="float" orientation="portrait" xlink:type="simple"/></fig><fig id="F49" position="float" orientation="portrait"><label>Figures 242–244.</label><caption><p><italic><tp:taxon-name>Pseudogonalos angusta</tp:taxon-name></italic> sp. n., holotype, female. <bold>242</bold> Habitus lateral <bold>243</bold> head anterior <bold>244</bold> head dorsal.</p></caption><graphic xmlns:xlink="http://www.w3.org/1999/xlink" xlink:href="ZooKeys-385-001-g049.jpg" position="float" orientation="portrait" xlink:type="simple"/></fig><fig id="F114" position="float" orientation="portrait"><label>Figures 593–595.</label><caption><p><italic><tp:taxon-name>Teranishia crenulata</tp:taxon-name></italic> sp. n., holotype, female. <bold>593</bold> Habitus lateral <bold>594</bold> head anterior <bold>595</bold> head dorsal.</p></caption><graphic xmlns:xlink="http://www.w3.org/1999/xlink" xlink:href="ZooKeys-385-001-g114.jpg" position="float" orientation="portrait" xlink:type="simple"/></fig><fig id="F51" position="float" orientation="portrait"><label>Figures 254–256.</label><caption><p><italic><tp:taxon-name>Pseudogonalos hahnii</tp:taxon-name></italic> (Spinola, 1840), female from Liaoning. <bold>254</bold> Habitus lateral <bold>255</bold> head anterior <bold>256</bold> head dorsal.</p></caption><graphic xmlns:xlink="http://www.w3.org/1999/xlink" xlink:href="ZooKeys-385-001-g051.jpg" position="float" orientation="portrait" xlink:type="simple"/></fig><fig id="F116" position="float" orientation="portrait"><label>Figures 604–606.</label><caption><p><italic><tp:taxon-name>Teranishia glabrata</tp:taxon-name></italic> sp. n., holotype, female. <bold>604</bold> Habitus lateral <bold>605</bold> head anterior <bold>606</bold> head dorsal.</p></caption><graphic xmlns:xlink="http://www.w3.org/1999/xlink" xlink:href="ZooKeys-385-001-g116.jpg" position="float" orientation="portrait" xlink:type="simple"/></fig><fig id="F117" position="float" orientation="portrait"><label>Figures 607–614.</label><caption><p><italic><tp:taxon-name>Teranishia glabrata</tp:taxon-name></italic> sp. n., holotype, female. <bold>607</bold> Antenna <bold>608</bold> fore and hind wings <bold>609</bold> head lateral <bold>610</bold> mesosoma dorsal <bold>611</bold> mesosoma lateral <bold>612</bold> metasoma dorsal <bold>613</bold> metasoma lateral <bold>614</bold> metasoma ventral.</p></caption><graphic xmlns:xlink="http://www.w3.org/1999/xlink" xlink:href="ZooKeys-385-001-g117.jpg" position="float" orientation="portrait" xlink:type="simple"/></fig><fig id="F9" position="float" orientation="portrait"><label>Figures 38–40.</label><caption><p><italic><tp:taxon-name>Jezonogonalos elliptifera</tp:taxon-name></italic> sp. n., holotype, female. <bold>38</bold> Habitus lateral <bold>39</bold> head anterior <bold>40</bold> head dorsal.</p></caption><graphic xmlns:xlink="http://www.w3.org/1999/xlink" xlink:href="ZooKeys-385-001-g009.jpg" position="float" orientation="portrait" xlink:type="simple"/></fig><fig id="F34" position="float" orientation="portrait"><label>Figures 168–170.</label><caption><p><italic><tp:taxon-name>Orthogonalys clypeata</tp:taxon-name></italic> sp. n., holotype, female. <bold>168</bold> Habitus lateral <bold>169</bold> head anterior <bold>170</bold> head dorsal.</p></caption><graphic xmlns:xlink="http://www.w3.org/1999/xlink" xlink:href="ZooKeys-385-001-g034.jpg" position="float" orientation="portrait" xlink:type="simple"/></fig><fig id="F47" position="float" orientation="portrait"><label>Figures 231–233.</label><caption><p><italic><tp:taxon-name>Orthogonalys robusta</tp:taxon-name></italic> sp. n., holotype, female. <bold>231</bold> Habitus lateral <bold>232</bold> head anterior <bold>233</bold> head dorsal.</p></caption><graphic xmlns:xlink="http://www.w3.org/1999/xlink" xlink:href="ZooKeys-385-001-g047.jpg" position="float" orientation="portrait" xlink:type="simple"/></fig><fig id="F14" position="float" orientation="portrait"><label>Figures 64–68.</label><caption><p><italic><tp:taxon-name>Jezonogonalos laeviceps</tp:taxon-name></italic> (Tsuneki, 1991), holotype, female. <bold>64</bold> Habitus lateral <bold>65</bold> head anterior <bold>66</bold> head dorsal <bold>67</bold> head lateral <bold>68</bold> fore wing.</p></caption><graphic xmlns:xlink="http://www.w3.org/1999/xlink" xlink:href="ZooKeys-385-001-g014.jpg" position="float" orientation="portrait" xlink:type="simple"/></fig><fig id="F19" position="float" orientation="portrait"><label>Figures 88–95.</label><caption><p><italic><tp:taxon-name>Jezonogonalos nigrata</tp:taxon-name></italic> sp. n., holotype, female. <bold>88</bold> Antenna <bold>89</bold> fore and hind wings <bold>90</bold> head lateral <bold>91</bold> mesosoma dorsal <bold>92</bold> mesosoma lateral <bold>93</bold> metasoma dorsal <bold>94</bold> metasoma lateral <bold>95</bold> metasoma ventral.</p></caption><graphic xmlns:xlink="http://www.w3.org/1999/xlink" xlink:href="ZooKeys-385-001-g019.jpg" position="float" orientation="portrait" xlink:type="simple"/></fig></tp:treatment-sec><ref-list><ref id="B12"><mixed-citation xmlns:xlink="http://www.w3.org/1999/xlink" xlink:type="simple"><person-group><name name-style="western"><surname>Carmean</surname><given-names>D</given-names></name><name name-style="western"><surname>Kimsey</surname><given-names>L</given-names></name></person-group> (<year>1998</year>) <article-title>Phylogenetic revision of the parasitoid wasp family Trigonalidae (Hymenoptera).</article-title><source>Systematic Entomology</source><volume>23</volume>: <fpage>35</fpage>–<lpage>76</lpage>. doi: <ext-link ext-link-type="uri" xlink:href="http://dx.doi.org/10.1046/j.1365-3113.1998.00042.x" xlink:type="simple">10.1046/j.1365-3113.1998.00042.x</ext-link></mixed-citation></ref><ref id="B28"><mixed-citation xmlns:xlink="http://www.w3.org/1999/xlink" xlink:type="simple"><person-group><name name-style="western"><surname>Krieger</surname><given-names>R</given-names></name></person-group> (<year>1894</year>) <article-title>Ein Beitrag zur Kenntniss der Hymenopterenfauna des Koenigreichs-Sachsen. Verzeichniss der <italic>bis</italic> jetzt in Sachsen aufgefundenen Grabwespen und Bienen.</article-title><source>Beilage Jahresbericht Nicolaigymnasium Leipzig</source><volume>542</volume>: <fpage>1</fpage>-<lpage>49</lpage>.</mixed-citation></ref><ref id="B47"><mixed-citation xmlns:xlink="http://www.w3.org/1999/xlink" xlink:type="simple"><person-group><name name-style="western"><surname>Schulz</surname><given-names>WA</given-names></name></person-group> (<year>1907</year>) <chapter-title>Hymenoptera. Fam. Trigonaloidae.</chapter-title> In: <person-group><name name-style="western"><surname>Wytsman</surname><given-names>P</given-names></name></person-group> (<role>Ed</role>) <source>Genera Insectorum</source><volume>61</volume>, <publisher-name>Desmet-Verteneul</publisher-name>, <publisher-loc>Bruxelles</publisher-loc>, <fpage>1</fpage>–<lpage>24</lpage>.</mixed-citation></ref><ref id="B30"><mixed-citation xmlns:xlink="http://www.w3.org/1999/xlink" xlink:type="simple"><person-group><name name-style="western"><surname>Lelej</surname><given-names>AS</given-names></name></person-group> (<year>2003</year>) <article-title>A review of the family Trigonalyidae (Hymenoptera) of the Palaearctic Region.</article-title><source>Far Eastern Entomologist N</source><volume>130</volume>: <fpage>1</fpage>-<lpage>7</lpage>.</mixed-citation></ref><ref id="B65"><mixed-citation xmlns:xlink="http://www.w3.org/1999/xlink" xlink:type="simple"><person-group><name name-style="western"><surname>Weinstein</surname><given-names>P</given-names></name><name name-style="western"><surname>Austin</surname><given-names>AD</given-names></name></person-group> (<year>1991</year>) <article-title>The host relationships of trigonalyid wasps (Hymenoptera: Trigonalyidae), with a review of their biology and catalogue to world species.</article-title><source>Journal of Natural History</source><volume>25</volume>(<issue>2</issue>): <fpage>399</fpage>–<lpage>433</lpage>. doi: <ext-link ext-link-type="uri" xlink:href="http://dx.doi.org/10.1080/00222939100770281" xlink:type="simple">10.1080/00222939100770281</ext-link></mixed-citation></ref></ref-list></tp:taxon-treatment>
