# Supplementary material for: A revision of the Chinese Trigonalyidae (Hymenoptera, Trigonalyoidea)
Source: Zookeys. 2014 Feb 28;(385):1–207. doi: 10.3897/zookeys.385.6560 (PMC3950486; doi:10.3897/zookeys.385.6560)
Supplement: XML Treatment for Bakeronymus [file zookeys.385.6560-treatment2.xml]

<!DOCTYPE tp:taxon-treatment
  PUBLIC "-//TaxonX//DTD Taxonomic Treatment Publishing DTD v0 20100105//EN" "tax-treatment-NSO.dtd">
<tp:taxon-treatment xmlns:tp="http://www.plazi.org/taxpub"><tp:treatment-meta><mixed-citation publication-type="journal"><person-group><name><surname>Chen</surname><given-names>Hua-yan</given-names></name><name><surname>van Achterberg</surname><given-names>Cornelis</given-names></name><name><surname>He</surname><given-names>Jun-hua</given-names></name><name><surname>Xu</surname><given-names>Zai-fu</given-names></name></person-group><article-title>A revision of the Chinese Trigonalyidae (Hymenoptera, Trigonalyoidea)</article-title><source>Zookeys</source><day>28</day><month>2</month><year>2014</year><volume>2014</volume><issue>385</issue><fpage>1</fpage><lpage>207</lpage><pub-id pub-id-type="doi">10.3897/zookeys.385.6560</pub-id></mixed-citation></tp:treatment-meta><tp:nomenclature><tp:taxon-name>
                        <tp:taxon-name-part taxon-name-part-type="genus">Bakeronymus</tp:taxon-name-part>
                        <object-id xmlns:xlink="http://www.w3.org/1999/xlink" xlink:type="simple">http://species-id.net/wiki/Bakeronymus</object-id>
                    </tp:taxon-name><tp:taxon-authority>Rohwer, 1922</tp:taxon-authority><xref ref-type="fig" rid="F3">Figs 6</xref><xref ref-type="fig" rid="F4">–17</xref><tp:nomenclature-citation-list><tp:nomenclature-citation><tp:taxon-name>Bakeronymus</tp:taxon-name><comment> Rohwer, 1922: 417; <xref ref-type="bibr" rid="B65">Weinstein and Austin 1991</xref>: 417; <xref ref-type="bibr" rid="B12">Carmean and Kimsey 1998</xref>: 59. Type species (by original designation): <italic><tp:taxon-name>Bakeronymus typicus</tp:taxon-name></italic> Rohwer, 1922 (examined).</comment></tp:nomenclature-citation></tp:nomenclature-citation-list></tp:nomenclature><tp:treatment-sec sec-type="Diagnosis"><title>Diagnosis.</title><p>Body length 7.7–10.1 mm; antenna with 13–15 segments, of female third antennal segment 0.8 times as long as fourth segment and slender (<xref ref-type="fig" rid="F3">Fig. 9</xref>); apical half of antenna of female and of male with hardly moniliform and symmetric segments (<xref ref-type="fig" rid="F3">Fig. 9</xref>); male antenna without tyloids; antennal sockets closer to eyes than to each other; vertex with medio-longitudinal depression dorsally, widened anteriorly and posteriorly (<xref ref-type="fig" rid="F3">Fig. 8</xref>); anterior ocellus slightly lower situated than posterior ocelli in depression (<xref ref-type="fig" rid="F3">Fig. 8</xref>); clypeus not differentiated from face; mandibles narrow in anterior view, mandibular condyli far from eye and submedially attached to head (<xref ref-type="fig" rid="F4">Fig. 10</xref>); maxillary and labial palpi with 4 and 2 segments, respectively and apical segment of labial palp slender and tapered; maxillary palp about 0.7 times as long as mandible and with distinct segments (<xref ref-type="fig" rid="F4">Fig. 11</xref>); vein 1-SR of fore wing short (<xref ref-type="fig" rid="F4">Fig. 17</xref>); hind basitarsus enlarged; hind trochanter without oblique groove; propodeal foramen rounded dorsally and with lamelliform rim (<xref ref-type="fig" rid="F4">Fig. 12</xref>); first tergite subpetiolate and comparatively narrow basally (<xref ref-type="fig" rid="F4">Fig. 14</xref>); protuberance of second sternite of ♀ small and forked, and of third sternite large and obtuse.</p></tp:treatment-sec><tp:treatment-sec sec-type="Biology"><title>Biology.</title><p>Reared from the nest of <tp:taxon-name>Polistinae</tp:taxon-name> (<tp:taxon-name>Vespidae</tp:taxon-name>) (<xref ref-type="bibr" rid="B69">Yamane and Terayama 1983</xref>).</p></tp:treatment-sec><tp:treatment-sec><!--Section generated to contain objects referenced in tp:taxon-treatment.--><fig id="F3" position="float" orientation="portrait"><label>Figures 6–9.</label><caption><p><italic><tp:taxon-name>Bakeronymus seidakka</tp:taxon-name></italic> Yamane &amp; Terayama, 1983, paratype, female. <bold>6</bold> Habitus lateral <bold>7</bold> head anterior <bold>8</bold> head dorsal <bold>9</bold> antenna.</p></caption><graphic xmlns:xlink="http://www.w3.org/1999/xlink" xlink:href="ZooKeys-385-001-g003.jpg" position="float" orientation="portrait" xlink:type="simple"/></fig><fig id="F4" position="float" orientation="portrait"><label>Figures 10–17.</label><caption><p><italic><tp:taxon-name>Bakeronymus seidakka</tp:taxon-name></italic> Yamane &amp; Terayama, 1983, paratype, female. <bold>10</bold> Head lateral <bold>11</bold> maxillary palp and mandible lateral <bold>12</bold> mesosoma dorsal <bold>13</bold> mesosoma lateral <bold>14</bold> first two tergites dorsal <bold>15</bold> metasoma lateral <bold>16</bold> apex of metasoma posterior <bold>17</bold> fore wing.</p></caption><graphic xmlns:xlink="http://www.w3.org/1999/xlink" xlink:href="ZooKeys-385-001-g004.jpg" position="float" orientation="portrait" xlink:type="simple"/></fig></tp:treatment-sec><ref-list><ref id="B65"><mixed-citation xmlns:xlink="http://www.w3.org/1999/xlink" xlink:type="simple"><person-group><name name-style="western"><surname>Weinstein</surname><given-names>P</given-names></name><name name-style="western"><surname>Austin</surname><given-names>AD</given-names></name></person-group> (<year>1991</year>) <article-title>The host relationships of trigonalyid wasps (Hymenoptera: Trigonalyidae), with a review of their biology and catalogue to world species.</article-title><source>Journal of Natural History</source><volume>25</volume>(<issue>2</issue>): <fpage>399</fpage>–<lpage>433</lpage>. doi: <ext-link ext-link-type="uri" xlink:href="http://dx.doi.org/10.1080/00222939100770281" xlink:type="simple">10.1080/00222939100770281</ext-link></mixed-citation></ref><ref id="B12"><mixed-citation xmlns:xlink="http://www.w3.org/1999/xlink" xlink:type="simple"><person-group><name name-style="western"><surname>Carmean</surname><given-names>D</given-names></name><name name-style="western"><surname>Kimsey</surname><given-names>L</given-names></name></person-group> (<year>1998</year>) <article-title>Phylogenetic revision of the parasitoid wasp family Trigonalidae (Hymenoptera).</article-title><source>Systematic Entomology</source><volume>23</volume>: <fpage>35</fpage>–<lpage>76</lpage>. doi: <ext-link ext-link-type="uri" xlink:href="http://dx.doi.org/10.1046/j.1365-3113.1998.00042.x" xlink:type="simple">10.1046/j.1365-3113.1998.00042.x</ext-link></mixed-citation></ref><ref id="B69"><mixed-citation xmlns:xlink="http://www.w3.org/1999/xlink" xlink:type="simple"><person-group><name name-style="western"><surname>Yamane</surname><given-names>S</given-names></name><name name-style="western"><surname>Terayama</surname><given-names>M</given-names></name></person-group> (<year>1983</year>) <article-title>Description of a new subspecies of <italic>Bakeronymus typicus</italic> Rohwer parasitic on the social wasp <italic>Parapolybia varia</italic> Fabricius in Taiwan (Hymenoptera: Trigonalidae).</article-title><source>Memoirs of the Kagoshima University Research Center for the South Pacific</source><volume>3</volume>: <fpage>169</fpage>-<lpage>173</lpage>.</mixed-citation></ref></ref-list></tp:taxon-treatment>
