# Supplementary material for: A revision of the Chinese Trigonalyidae (Hymenoptera, Trigonalyoidea)
Source: Zookeys. 2014 Feb 28;(385):1–207. doi: 10.3897/zookeys.385.6560 (PMC3950486; doi:10.3897/zookeys.385.6560)
Supplement: XML Treatment for Bakeronymus seidakka [file zookeys.385.6560-treatment3.xml]

<!DOCTYPE tp:taxon-treatment
  PUBLIC "-//TaxonX//DTD Taxonomic Treatment Publishing DTD v0 20100105//EN" "tax-treatment-NSO.dtd">
<tp:taxon-treatment xmlns:tp="http://www.plazi.org/taxpub"><tp:treatment-meta><mixed-citation publication-type="journal"><person-group><name><surname>Chen</surname><given-names>Hua-yan</given-names></name><name><surname>van Achterberg</surname><given-names>Cornelis</given-names></name><name><surname>He</surname><given-names>Jun-hua</given-names></name><name><surname>Xu</surname><given-names>Zai-fu</given-names></name></person-group><article-title>A revision of the Chinese Trigonalyidae (Hymenoptera, Trigonalyoidea)</article-title><source>Zookeys</source><day>28</day><month>2</month><year>2014</year><volume>2014</volume><issue>385</issue><fpage>1</fpage><lpage>207</lpage><pub-id pub-id-type="doi">10.3897/zookeys.385.6560</pub-id></mixed-citation></tp:treatment-meta><tp:nomenclature><tp:taxon-name>
                        <tp:taxon-name-part taxon-name-part-type="genus">Bakeronymus</tp:taxon-name-part>
                        <tp:taxon-name-part taxon-name-part-type="species">seidakka</tp:taxon-name-part>
                        <object-id xmlns:xlink="http://www.w3.org/1999/xlink" xlink:type="simple">http://species-id.net/wiki/Bakeronymus_seidakka</object-id>
                    </tp:taxon-name><tp:taxon-authority>Yamane &amp; Terayama, 1983</tp:taxon-authority><tp:taxon-status xmlns:xlink="http://www.w3.org/1999/xlink" xlink:type="simple">re-instated</tp:taxon-status><xref ref-type="fig" rid="F3">Figs 6</xref><xref ref-type="fig" rid="F4">–17</xref><tp:nomenclature-citation-list><tp:nomenclature-citation><tp:taxon-name>Bakeronymus typicus seidakka</tp:taxon-name><comment> Yamane &amp; Terayama, 1983: 169; <xref ref-type="bibr" rid="B65">Weinstein and Austin 1991</xref>: 418; <xref ref-type="bibr" rid="B12">Carmean and Kimsey 1998</xref>: 59.</comment></tp:nomenclature-citation></tp:nomenclature-citation-list></tp:nomenclature><tp:treatment-sec sec-type="Type material"><title>Type material.</title><p>Paratype, ♀ (RMNH), “[China:] Taiwan, Nantou county, Renai town, Nanfeng village”, “[collected] 12.VIII.1980, r[eared] from <italic><tp:taxon-name>Parapolybia varia</tp:taxon-name></italic>, emer[ged] 14–16.VIII.[1980], M. Terayama”, “Paratype ♀ <italic><tp:taxon-name>Bakeronymus typicus seidakka</tp:taxon-name></italic> ssp. n. Yamane et Terayama, 1983”. The holotype ♀ (HUS) and 2 ♀ paratypes (Yamane Collecton, Kagoshima University) are not examined.</p></tp:treatment-sec><tp:treatment-sec sec-type="Diagnosis"><title>Diagnosis.</title><p>Eyes remain distinctly separated from mandibular condyli; fourth antennal segment slightly widened apically; middle lobe of mesoscutum with large yellow patch; truncate apical part of scutellum 0.7 times as wide as scutellum anteriorly; fore wing with three submarginal cells; apical half of hind basitarsus ivory; propodeum reticulate-rugose, with short rugae interconnecting transverse rugae.</p></tp:treatment-sec><tp:treatment-sec sec-type="Description"><title>Description.</title><p>Female paratype, length of body 10.1 mm (of fore wing 9.3 mm).</p><!--PageBreak--><p><italic>Head</italic>. Antenna with 14 segments; frons and vertex smooth and strongly shiny (<xref ref-type="fig" rid="F3">Fig. 7</xref>), glabrous; head gradually narrowed behind eyes (<xref ref-type="fig" rid="F3">Fig. 8</xref>); temple smooth and strongly shiny; occipital carina narrow medio-dorsally; supra-antennal elevations hardly developed as a thin rim and smooth; clypeus slightly protruding and thin medio-ventrally.</p><fig id="F3" position="float" orientation="portrait"><label>Figures 6–9.</label><caption><p><italic><tp:taxon-name>Bakeronymus seidakka</tp:taxon-name></italic> Yamane &amp; Terayama, 1983, paratype, female. <bold>6</bold> Habitus lateral <bold>7</bold> head anterior <bold>8</bold> head dorsal <bold>9</bold> antenna.</p></caption><graphic xmlns:xlink="http://www.w3.org/1999/xlink" xlink:href="ZooKeys-385-001-g003.jpg" position="float" orientation="portrait" xlink:type="simple"/></fig><!--PageBreak--><!--PageBreak--><p><italic>Mesosoma</italic>. Length of mesosoma 1.2 times its height (<xref ref-type="fig" rid="F4">Fig. 13</xref>); mesopleuron densely and finely rugulose, anteriorly mixed with distinct rugae, dull; transverse mesopleural groove narrow and finely crenulate; notauli medium-sized and distinctly crenulate; mesoscutum largely reticulate-rugose and matt, contrasting with shiny head (<xref ref-type="fig" rid="F4">Fig. 12</xref>); scutellar sulcus absent medially, narrow and crenulate laterally; scutellum reticulate-rugulose, convex and somewhat above level of mesoscutum; metanotum medially protruding, obtuse and medially smooth (<xref ref-type="fig" rid="F4">Fig. 12</xref>); propodeum largely reticulate-rugose (<xref ref-type="fig" rid="F4">Fig. 12</xref>).</p><fig id="F4" position="float" orientation="portrait"><label>Figures 10–17.</label><caption><p><italic><tp:taxon-name>Bakeronymus seidakka</tp:taxon-name></italic> Yamane &amp; Terayama, 1983, paratype, female. <bold>10</bold> Head lateral <bold>11</bold> maxillary palp and mandible lateral <bold>12</bold> mesosoma dorsal <bold>13</bold> mesosoma lateral <bold>14</bold> first two tergites dorsal <bold>15</bold> metasoma lateral <bold>16</bold> apex of metasoma posterior <bold>17</bold> fore wing.</p></caption><graphic xmlns:xlink="http://www.w3.org/1999/xlink" xlink:href="ZooKeys-385-001-g004.jpg" position="float" orientation="portrait" xlink:type="simple"/></fig><p><italic>Metasoma</italic>. First tergite 0.9 times as long as apically wide, gradually narrowed basally, with large elliptical depression medially and concave apically; second tergite and sternite smooth; hypopygium incised apically.</p><p><italic>Colour</italic>. Blackish brown or dark brown with rich yellow pattern (including mesopleuron; <xref ref-type="fig" rid="F3">Figs 6</xref>, <xref ref-type="fig" rid="F3">9</xref>, <xref ref-type="fig" rid="F4">12</xref>, <xref ref-type="fig" rid="F4">13</xref>, <xref ref-type="fig" rid="F4">15</xref>); palpi and antenna (except largely yellow scapus) rather dark brown; patch on coxae, fore and middle trochanters partly, apex of fore and middle femora, fore tibia, base of middle and hind tibiae, all tarsi more or less pale yellow; pterostigma and marginal cell of fore wing and surroundings dark brown; remainder of wing membrane slightly infuscate.</p><p><italic>Male</italic>. Unknown.</p></tp:treatment-sec><tp:treatment-sec sec-type="Biology"><title>Biology.</title><p>Reared from nest of <italic><tp:taxon-name>Parapolybia varia</tp:taxon-name></italic> (Fabricius) (<tp:taxon-name>Polistinae</tp:taxon-name>: <tp:taxon-name>Vespidae</tp:taxon-name>) in Taiwan (<xref ref-type="bibr" rid="B69">Yamane and Terayama 1983</xref>). Collected in August.</p></tp:treatment-sec><tp:treatment-sec sec-type="Distribution"><title>Distribution.</title><p>China (Taiwan).</p></tp:treatment-sec><tp:treatment-sec sec-type="Notes"><title>Notes.</title><p>Only one species is known from China: <italic><tp:taxon-name>Bakeronymus seidakka</tp:taxon-name></italic> Yamane &amp; Terayama, 1983, re-instated. It was described as a subspecies of <italic><tp:taxon-name>Bakeronymus typicus</tp:taxon-name></italic> Rohwer, 1922, from the Philippines, but comparison with specimens of this species with a paratype of <italic><tp:taxon-name>Bakeronymus seidakka</tp:taxon-name></italic> shows considerable differences. For instance, the middle lobe of mesoscutum is entirely dark brown; the truncate apical part of the scutellum half as wide as the scutellum anteriorly; the fore wing has only two submarginal cells; the apical half of hind basitarsus is dark brown; the eyes are close to the mandibular condyli; the fourth antennal segment is distinctly widened apically and the propodeum has transverse rugae, without short interconnecting rugae. Therefore, we treat the taxon from Taiwan as an independent species, despite that some of the differences may be sex-related (e.g. the distance between the eye and the mandibular condylus).</p></tp:treatment-sec><ref-list><ref id="B65"><mixed-citation xmlns:xlink="http://www.w3.org/1999/xlink" xlink:type="simple"><person-group><name name-style="western"><surname>Weinstein</surname><given-names>P</given-names></name><name name-style="western"><surname>Austin</surname><given-names>AD</given-names></name></person-group> (<year>1991</year>) <article-title>The host relationships of trigonalyid wasps (Hymenoptera: Trigonalyidae), with a review of their biology and catalogue to world species.</article-title><source>Journal of Natural History</source><volume>25</volume>(<issue>2</issue>): <fpage>399</fpage>–<lpage>433</lpage>. doi: <ext-link ext-link-type="uri" xlink:href="http://dx.doi.org/10.1080/00222939100770281" xlink:type="simple">10.1080/00222939100770281</ext-link></mixed-citation></ref><ref id="B12"><mixed-citation xmlns:xlink="http://www.w3.org/1999/xlink" xlink:type="simple"><person-group><name name-style="western"><surname>Carmean</surname><given-names>D</given-names></name><name name-style="western"><surname>Kimsey</surname><given-names>L</given-names></name></person-group> (<year>1998</year>) <article-title>Phylogenetic revision of the parasitoid wasp family Trigonalidae (Hymenoptera).</article-title><source>Systematic Entomology</source><volume>23</volume>: <fpage>35</fpage>–<lpage>76</lpage>. doi: <ext-link ext-link-type="uri" xlink:href="http://dx.doi.org/10.1046/j.1365-3113.1998.00042.x" xlink:type="simple">10.1046/j.1365-3113.1998.00042.x</ext-link></mixed-citation></ref><ref id="B69"><mixed-citation xmlns:xlink="http://www.w3.org/1999/xlink" xlink:type="simple"><person-group><name name-style="western"><surname>Yamane</surname><given-names>S</given-names></name><name name-style="western"><surname>Terayama</surname><given-names>M</given-names></name></person-group> (<year>1983</year>) <article-title>Description of a new subspecies of <italic>Bakeronymus typicus</italic> Rohwer parasitic on the social wasp <italic>Parapolybia varia</italic> Fabricius in Taiwan (Hymenoptera: Trigonalidae).</article-title><source>Memoirs of the Kagoshima University Research Center for the South Pacific</source><volume>3</volume>: <fpage>169</fpage>-<lpage>173</lpage>.</mixed-citation></ref></ref-list></tp:taxon-treatment>
