# Supplementary material for: A revision of the Chinese Trigonalyidae (Hymenoptera, Trigonalyoidea)
Source: Zookeys. 2014 Feb 28;(385):1–207. doi: 10.3897/zookeys.385.6560 (PMC3950486; doi:10.3897/zookeys.385.6560)
Supplement: XML Treatment for Bareogonalos [file zookeys.385.6560-treatment4.xml]

<!DOCTYPE tp:taxon-treatment
  PUBLIC "-//TaxonX//DTD Taxonomic Treatment Publishing DTD v0 20100105//EN" "tax-treatment-NSO.dtd">
<tp:taxon-treatment xmlns:tp="http://www.plazi.org/taxpub"><tp:treatment-meta><mixed-citation publication-type="journal"><person-group><name><surname>Chen</surname><given-names>Hua-yan</given-names></name><name><surname>van Achterberg</surname><given-names>Cornelis</given-names></name><name><surname>He</surname><given-names>Jun-hua</given-names></name><name><surname>Xu</surname><given-names>Zai-fu</given-names></name></person-group><article-title>A revision of the Chinese Trigonalyidae (Hymenoptera, Trigonalyoidea)</article-title><source>Zookeys</source><day>28</day><month>2</month><year>2014</year><volume>2014</volume><issue>385</issue><fpage>1</fpage><lpage>207</lpage><pub-id pub-id-type="doi">10.3897/zookeys.385.6560</pub-id></mixed-citation></tp:treatment-meta><tp:nomenclature><tp:taxon-name>
                        <tp:taxon-name-part taxon-name-part-type="genus">Bareogonalos</tp:taxon-name-part>
                        <object-id xmlns:xlink="http://www.w3.org/1999/xlink" xlink:type="simple">http://species-id.net/wiki/Bareogonalos</object-id>
                    </tp:taxon-name><tp:taxon-authority>Schulz, 1907</tp:taxon-authority><xref ref-type="fig" rid="F5">Figs 18</xref><xref ref-type="fig" rid="F6">–28</xref><tp:nomenclature-citation-list><tp:nomenclature-citation><tp:taxon-name>Bareogonalos</tp:taxon-name><comment> Schulz, 1907: 18; <xref ref-type="bibr" rid="B34">Marshakov 1981</xref>: 104; <xref ref-type="bibr" rid="B63">Tsuneki 1991</xref>: 9; <xref ref-type="bibr" rid="B65">Weinstein and Austin 1991</xref>: 412; <xref ref-type="bibr" rid="B12">Carmean and Kimsey 1998</xref>: 60. Type species (by original designation): <italic><tp:taxon-name>Trigonalys canadensis</tp:taxon-name></italic> Harrington, 1896.</comment></tp:nomenclature-citation><tp:nomenclature-citation><tp:taxon-name>Nippogonalos</tp:taxon-name><comment> Uchida, 1929: 79; <xref ref-type="bibr" rid="B63">Tsuneki 1991</xref>: 4; <xref ref-type="bibr" rid="B29">Lelej 1995</xref>: 12; <xref ref-type="bibr" rid="B65">Weinstein and Austin 1991</xref>: 412. Type species (by original designation): <italic><tp:taxon-name>Nippogonalos jezoensis</tp:taxon-name></italic> Uchida, 1929. Synonymized by <xref ref-type="bibr" rid="B8">Bischoff 1938</xref>.</comment></tp:nomenclature-citation></tp:nomenclature-citation-list></tp:nomenclature><tp:treatment-sec sec-type="Diagnosis"><title>Diagnosis.</title><p>Body length 8–13 mm; antenna with 18–23 segments; antenna of ♂ without tyloids; area above supra-antennal elevations flat, superficially finely rugulose and <!--PageBreak-->elevations small or nearly absent (<xref ref-type="fig" rid="F5">Fig. 19</xref>); apical segment of labial palp widened and obtuse, more or less triangular (<xref ref-type="fig" rid="F6">Fig. 22</xref>); mandibular condyli remain far removed from eyes (<xref ref-type="fig" rid="F6">Fig. 22</xref>); vertex normal, at most with slight median depression dorsally (<xref ref-type="fig" rid="F5">Fig. 20</xref>); head with long setae, transverse and flattened dorsally (<xref ref-type="fig" rid="F5">Fig. 20</xref>); metanotum weakly convex and spaced rugose medially (in <italic><tp:taxon-name>Bareogonalos huisuni</tp:taxon-name></italic>: <xref ref-type="fig" rid="F6">Fig. 23</xref>) or strongly lamelliform protuberant and densely sculptured; propodeum strongly areolate-rugose; hind trochanter simple, its dorsal triangular part not separated from basal part, but rarely partly differentiated (<xref ref-type="bibr" rid="B63">Tsuneki 1991</xref>); hind tarsus slightly or not modified; metasoma smooth and usually shiny or finely and rather densely punctate and rather dull; vein 1-SR of fore wing medium-sized to long (<xref ref-type="fig" rid="F6">Fig. 28</xref>); protuberance of third sternite of ♀ similarly sized as protuberance of second sternite in lateral view or somewhat smaller (<xref ref-type="fig" rid="F6">Fig. 26</xref>).</p></tp:treatment-sec><tp:treatment-sec sec-type="Biology"><title>Biology.</title><p>Reared from <italic><tp:taxon-name>Vespa</tp:taxon-name></italic>, <italic><tp:taxon-name>Vespula</tp:taxon-name></italic>, <italic><tp:taxon-name>Dolichovespula</tp:taxon-name></italic> and <italic><tp:taxon-name>Provespa</tp:taxon-name></italic> spp. (<tp:taxon-name>Vespinae</tp:taxon-name>: <tp:taxon-name>Vespidae</tp:taxon-name>); the larva of at least one species has a final ectoparasitoid phase (<xref ref-type="bibr" rid="B11">Carmean 1991</xref>; <xref ref-type="bibr" rid="B12">Carmean and Kimsey 1998</xref>). Collected in August–October.</p></tp:treatment-sec><tp:treatment-sec sec-type="Notes"><title>Notes.</title><p>As pointed out by <xref ref-type="bibr" rid="B63">Tsuneki (1991)</xref> <italic><tp:taxon-name>Nippogonalos</tp:taxon-name></italic> differs by having the head much narrower than the mesoscutum (nearly as wide as mesoscutum in typical <italic><tp:taxon-name>Bareogonalos</tp:taxon-name></italic>). The name <italic><tp:taxon-name>Nippogonalos</tp:taxon-name></italic> could be used as subgeneric name in <italic><tp:taxon-name>Bareogonalos</tp:taxon-name></italic> for the species with an enlarged mesosoma resulting in a comparatively small head.</p></tp:treatment-sec><tp:treatment-sec sec-type="Key to Old World species of Bareogonalos Schulz, 1907"><title>Key to Old World species of <italic><tp:taxon-name>Bareogonalos</tp:taxon-name></italic> Schulz, 1907</title><table-wrap content-type="key" position="anchor" orientation="portrait"><table><tbody><tr><td rowspan="1" colspan="1">1</td><td rowspan="1" colspan="1">Metanotum with a thick and medially depressed protuberance and its setae long; head distinctly narrower than mesoscutum; anterior half of scutellum flat and at same level as mesoscutum; fourth and fifth tergites largely smooth and shiny; Japan and Far East Russia; [may occur in North China]</td><td rowspan="1" colspan="1"><italic><tp:taxon-name>Bareogonalos jezoensis</tp:taxon-name></italic> (Uchida, 1929)</td></tr><tr><td rowspan="1" colspan="1">–</td><td rowspan="1" colspan="1">Metanotum weakly convex, without protuberance and its setae medium-sized (<xref ref-type="fig" rid="F6">Fig. 23</xref>); head nearly as wide as mesoscutum (<xref ref-type="fig" rid="F6">Fig. 22</xref>); anterior half of scutellum distinctly convex and above level of mesoscutum; fourth and fifth tergites largely finely and rather densely punctate and rather dull (<xref ref-type="fig" rid="F6">Fig. 27</xref>); Taiwan</td><td rowspan="1" colspan="1"><italic><tp:taxon-name>Bareogonalos huisuni</tp:taxon-name></italic> Yamane &amp; Yamane, 1975</td></tr></tbody></table></table-wrap></tp:treatment-sec><tp:treatment-sec><!--Section generated to contain objects referenced in tp:taxon-treatment.--><fig id="F5" position="float" orientation="portrait"><label>Figures 18–21.</label><caption><p><italic><tp:taxon-name>Bareogonalos huisuni</tp:taxon-name></italic> Yamane &amp; Yamane, 1975, paratype, female. <bold>18</bold> Habitus lateral <bold>19</bold> head anterior <bold>20</bold> head dorsal <bold>21</bold> antennae.</p></caption><graphic xmlns:xlink="http://www.w3.org/1999/xlink" xlink:href="ZooKeys-385-001-g005.jpg" position="float" orientation="portrait" xlink:type="simple"/></fig><fig id="F6" position="float" orientation="portrait"><label>Figures 22–28.</label><caption><p><italic><tp:taxon-name>Bareogonalos huisuni</tp:taxon-name></italic> Yamane &amp; Yamane, 1975, paratype, female. <bold>22</bold> Head lateral <bold>23</bold> mesosoma dorsal <bold>24</bold> mesosoma lateral <bold>25</bold> first tergite dorsal <bold>26</bold> metasoma lateral <bold>27</bold> apex of metasoma posterior <bold>28</bold> fore wing.</p></caption><graphic xmlns:xlink="http://www.w3.org/1999/xlink" xlink:href="ZooKeys-385-001-g006.jpg" position="float" orientation="portrait" xlink:type="simple"/></fig></tp:treatment-sec><ref-list><ref id="B34"><mixed-citation xmlns:xlink="http://www.w3.org/1999/xlink" xlink:type="simple"><person-group><name name-style="western"><surname>Marshakov</surname><given-names>VG</given-names></name></person-group> (<year>1981</year>) [<trans-title xml:lang="en">Trigonalidae (Hymenoptera) of the USSR fauna</trans-title>]. In: <person-group><name name-style="western"><surname>Korotyaev</surname><given-names>BA</given-names></name></person-group> (<role>Ed</role>) <source>Morfologia i sistematica nasekomykh Dalnego Vostoka</source> [<trans-source xml:lang="en">Morphology and Systematics of insects of the Far East</trans-source>]. <publisher-name>Nauka</publisher-name>, <publisher-loc>Leningrad</publisher-loc><volume>92</volume>: <fpage>100</fpage>–<lpage>107</lpage>. <comment>[in Russian]</comment></mixed-citation></ref><ref id="B63"><mixed-citation xmlns:xlink="http://www.w3.org/1999/xlink" xlink:type="simple"><person-group><name name-style="western"><surname>Tsuneki</surname><given-names>K</given-names></name></person-group> (<year>1991</year>) <article-title>Revision of the Trigonalidae of Japan and adjacent territories (Hymenoptera).</article-title><source>Special Publications Japan Hymenopterists Association</source><volume>37</volume>: <fpage>1</fpage>-<lpage>68</lpage>.</mixed-citation></ref><ref id="B65"><mixed-citation xmlns:xlink="http://www.w3.org/1999/xlink" xlink:type="simple"><person-group><name name-style="western"><surname>Weinstein</surname><given-names>P</given-names></name><name name-style="western"><surname>Austin</surname><given-names>AD</given-names></name></person-group> (<year>1991</year>) <article-title>The host relationships of trigonalyid wasps (Hymenoptera: Trigonalyidae), with a review of their biology and catalogue to world species.</article-title><source>Journal of Natural History</source><volume>25</volume>(<issue>2</issue>): <fpage>399</fpage>–<lpage>433</lpage>. doi: <ext-link ext-link-type="uri" xlink:href="http://dx.doi.org/10.1080/00222939100770281" xlink:type="simple">10.1080/00222939100770281</ext-link></mixed-citation></ref><ref id="B12"><mixed-citation xmlns:xlink="http://www.w3.org/1999/xlink" xlink:type="simple"><person-group><name name-style="western"><surname>Carmean</surname><given-names>D</given-names></name><name name-style="western"><surname>Kimsey</surname><given-names>L</given-names></name></person-group> (<year>1998</year>) <article-title>Phylogenetic revision of the parasitoid wasp family Trigonalidae (Hymenoptera).</article-title><source>Systematic Entomology</source><volume>23</volume>: <fpage>35</fpage>–<lpage>76</lpage>. doi: <ext-link ext-link-type="uri" xlink:href="http://dx.doi.org/10.1046/j.1365-3113.1998.00042.x" xlink:type="simple">10.1046/j.1365-3113.1998.00042.x</ext-link></mixed-citation></ref><ref id="B29"><mixed-citation xmlns:xlink="http://www.w3.org/1999/xlink" xlink:type="simple"><person-group><name name-style="western"><surname>Lelej</surname><given-names>AS</given-names></name></person-group> (<year>1995</year>) [<trans-title xml:lang="en">Fam. Trigonalidae - Trigonalid wasps</trans-title>]. In: <person-group><name name-style="western"><surname>Kupianskaya</surname><given-names>AN</given-names></name><name name-style="western"><surname>Lelej</surname><given-names>AS</given-names></name><name name-style="western"><surname>Storozheva</surname><given-names>NA</given-names></name></person-group> (<role>Eds</role>) [<trans-source xml:lang="en">Key to the insects of Russian Far East</trans-source>] <volume>IV</volume>(<issue>2</issue>): <fpage>8</fpage>–<lpage>14</lpage>. <comment>[in Russian]</comment></mixed-citation></ref><ref id="B8"><mixed-citation xmlns:xlink="http://www.w3.org/1999/xlink" xlink:type="simple"><person-group><name name-style="western"><surname>Bischoff</surname><given-names>H</given-names></name></person-group> (<year>1938</year>) <article-title>Trigonaloidae.</article-title><source>Hymenopterorum Catalogus</source><volume>5</volume>: <fpage>1</fpage>-<lpage>18</lpage>.</mixed-citation></ref><ref id="B11"><mixed-citation xmlns:xlink="http://www.w3.org/1999/xlink" xlink:type="simple"><person-group><name name-style="western"><surname>Carmean</surname><given-names>D</given-names></name></person-group> (<year>1991</year>) <article-title>Biology of the Trigonalyidae (Hymenoptera), with notes on the vespine parasitoid <italic>Bareogonalos canadensis</italic>.</article-title><source>New Zealand Journal of Zoology</source><volume>18</volume>: <fpage>209</fpage>–<lpage>214</lpage>. doi: <ext-link ext-link-type="uri" xlink:href="http://dx.doi.org/10.1080/03014223.1991.10757968" xlink:type="simple">10.1080/03014223.1991.10757968</ext-link></mixed-citation></ref></ref-list></tp:taxon-treatment>
