# Supplementary material for: A revision of the Chinese Trigonalyidae (Hymenoptera, Trigonalyoidea)
Source: Zookeys. 2014 Feb 28;(385):1–207. doi: 10.3897/zookeys.385.6560 (PMC3950486; doi:10.3897/zookeys.385.6560)
Supplement: XML Treatment for Bareogonalos huisuni [file zookeys.385.6560-treatment5.xml]

<!DOCTYPE tp:taxon-treatment
  PUBLIC "-//TaxonX//DTD Taxonomic Treatment Publishing DTD v0 20100105//EN" "tax-treatment-NSO.dtd">
<tp:taxon-treatment xmlns:tp="http://www.plazi.org/taxpub"><tp:treatment-meta><mixed-citation publication-type="journal"><person-group><name><surname>Chen</surname><given-names>Hua-yan</given-names></name><name><surname>van Achterberg</surname><given-names>Cornelis</given-names></name><name><surname>He</surname><given-names>Jun-hua</given-names></name><name><surname>Xu</surname><given-names>Zai-fu</given-names></name></person-group><article-title>A revision of the Chinese Trigonalyidae (Hymenoptera, Trigonalyoidea)</article-title><source>Zookeys</source><day>28</day><month>2</month><year>2014</year><volume>2014</volume><issue>385</issue><fpage>1</fpage><lpage>207</lpage><pub-id pub-id-type="doi">10.3897/zookeys.385.6560</pub-id></mixed-citation></tp:treatment-meta><tp:nomenclature><tp:taxon-name>
                        <tp:taxon-name-part taxon-name-part-type="genus">Bareogonalos</tp:taxon-name-part>
                        <tp:taxon-name-part taxon-name-part-type="species">huisuni</tp:taxon-name-part>
                        <object-id xmlns:xlink="http://www.w3.org/1999/xlink" xlink:type="simple">http://species-id.net/wiki/Bareogonalos_huisuni</object-id>
                    </tp:taxon-name><tp:taxon-authority>Yamane &amp; Yamane, 1975</tp:taxon-authority><xref ref-type="fig" rid="F5">Figs 18</xref><xref ref-type="fig" rid="F6">–28</xref><tp:nomenclature-citation-list><tp:nomenclature-citation><tp:taxon-name>Bareogonalos huisuni</tp:taxon-name><comment> Yamane &amp; Yamane, 1975: 456; <xref ref-type="bibr" rid="B65">Weinstein and Austin 1991</xref>: 412; <xref ref-type="bibr" rid="B12">Carmean and Kimsey 1998</xref>: 61.</comment></tp:nomenclature-citation></tp:nomenclature-citation-list></tp:nomenclature><tp:treatment-sec sec-type="Type material"><title>Type material.</title><p>Paratypes, ♀ (RMNH) “[China:] Taiwan, Nantou, Kwantau Shih, 15.III.1973, S. Yamane”, or “6.VI.1973, S. Yamane”, “Paratype <italic><tp:taxon-name>Bareogonalos huisuni</tp:taxon-name></italic> Sk. et S. Yamane”. Holotype ♀ (HUS) and 3 ♀ topotypic paratypes (HUS) are not examined.</p><!--PageBreak--><!--PageBreak--></tp:treatment-sec><tp:treatment-sec sec-type="Diagnosis"><title>Diagnosis.</title><p>Head nearly as wide as mesoscutum (<xref ref-type="fig" rid="F6">Fig. 23</xref>); anterior half of scutellum distinctly convex and above level of mesoscutum; metanotum weakly convex and without protuberance, its setae medium-sized (<xref ref-type="fig" rid="F6">Fig. 23</xref>); protuberance of second sternite of ♀ densely setose and widely truncate medially (<xref ref-type="fig" rid="F6">Fig. 26</xref>); metasoma largely finely and rather densely punctate and rather dull (<xref ref-type="fig" rid="F6">Figs 25</xref>, <xref ref-type="fig" rid="F6">27</xref>).</p></tp:treatment-sec><tp:treatment-sec sec-type="Description"><title>Description.</title><p>Female paratype, length of body 11.0 mm (of fore wing 10.7 mm).</p><p><italic>Head</italic>. Antenna with 20 segments, segments of apical half about as long as wide (<xref ref-type="fig" rid="F5">Fig. 21</xref>); frons and vertex smooth and strongly shiny (<xref ref-type="fig" rid="F5">Figs 19</xref>, <xref ref-type="fig" rid="F5">20</xref>), with long yellowish setae; head gradually narrowed behind eyes and nearly as wide as mesoscutum (<xref ref-type="fig" rid="F6">Fig. 23</xref>); dorsal length of eye 1.7 times length of temple (<xref ref-type="fig" rid="F5">Fig. 20</xref>); temple smooth and shiny; occipital carina narrow lamelliform medio-dorsally and with a short crenula; supra-antennal elevations hardly developed as a thin rim and smooth; clypeus moderately emarginate and thick medio-ventrally.</p><p><italic>Mesosoma</italic>. Length of mesosoma 1.3 times its height (<xref ref-type="fig" rid="F6">Fig. 24</xref>); mesopleuron below transverse mesopleural groove largely smooth and weakly shiny, above groove coarsely irregularly reticulate; transverse mesopleural groove wide, deep and coarsely crenulate; notauli medium-sized and distinctly crenulate; mesoscutum largely irregularly rugose and matt, contrasting with shiny head (<xref ref-type="fig" rid="F6">Fig. 23</xref>); scutellar sulcus present medially and narrowed, laterally wide and coarsely crenulate; scutellum reticulate-rugose, convex and anteriorly above level of mesoscutum, posteriorly flattened and finely sculptured; metanotum flattened and medially with some rugae (<xref ref-type="fig" rid="F6">Fig. 23</xref>); propodeum largely irregularly reticulate-rugose (<xref ref-type="fig" rid="F6">Fig. 23</xref>).</p><fig id="F5" position="float" orientation="portrait"><label>Figures 18–21.</label><caption><p><italic><tp:taxon-name>Bareogonalos huisuni</tp:taxon-name></italic> Yamane &amp; Yamane, 1975, paratype, female. <bold>18</bold> Habitus lateral <bold>19</bold> head anterior <bold>20</bold> head dorsal <bold>21</bold> antennae.</p></caption><graphic xmlns:xlink="http://www.w3.org/1999/xlink" xlink:href="ZooKeys-385-001-g005.jpg" position="float" orientation="portrait" xlink:type="simple"/></fig><fig id="F6" position="float" orientation="portrait"><label>Figures 22–28.</label><caption><p><italic><tp:taxon-name>Bareogonalos huisuni</tp:taxon-name></italic> Yamane &amp; Yamane, 1975, paratype, female. <bold>22</bold> Head lateral <bold>23</bold> mesosoma dorsal <bold>24</bold> mesosoma lateral <bold>25</bold> first tergite dorsal <bold>26</bold> metasoma lateral <bold>27</bold> apex of metasoma posterior <bold>28</bold> fore wing.</p></caption><graphic xmlns:xlink="http://www.w3.org/1999/xlink" xlink:href="ZooKeys-385-001-g006.jpg" position="float" orientation="portrait" xlink:type="simple"/></fig><p><italic>Metasoma</italic>. First tergite 0.3 times as long as apically wide, gradually narrowed basally, with wide oval depression medially and straight apically; second tergite densely finely punctulate and slightly shiny; second sternite smooth and shiny, its medio-apical protuberance densely setose and widely truncate medially (<xref ref-type="fig" rid="F6">Fig. 26</xref>), protuberance of third sternite similar to it but smaller (<xref ref-type="fig" rid="F6">Fig. 26</xref>); hypopygium truncate apically.</p><p><italic>Colour</italic>. Black or dark brown (including palpi) with yellow pattern (including mesopleuron; <xref ref-type="fig" rid="F5">Figs 18</xref>, <xref ref-type="fig" rid="F6">23</xref>, <xref ref-type="fig" rid="F6">24</xref>, <xref ref-type="fig" rid="F6">26</xref>); mandible largely chestnut brown; scapus and pedicellus yellow, third and following segments brown, but apical half of antenna dark brown; pronotum dorso-apically and dorsally, pair of wide patches on mesoscutum anteriorly, scutellum (except posteriorly), axilla partly, lateral patch of propodeum, basal 0.4 of second tergite (except small anterior patch and laterally), anterior quarter of 3<sup>rd</sup>–5<sup>th</sup> tergites (except laterally) and narrow median stripe of 4<sup>th</sup>–7<sup>th</sup> tergites, apex of fore and middle femora, base of fore and middle tibiae, yellow; hind coxa dorso-apically, inner side of middle trochanter and hind trochanter and trochantellus pale yellow; pterostigma and veins 1-SR, 1-M and more distal veins of fore wing light brown; membrane of anterior half of fore wing rather dark brown, remainder of wing membrane slightly infuscate.</p><p><italic>Male</italic>. Unknown (“males” reported by <xref ref-type="bibr" rid="B70">Yamane and Yamane (1975)</xref> concerns females).</p></tp:treatment-sec><tp:treatment-sec sec-type="Biology"><title>Biology.</title><p>Reared from <italic><tp:taxon-name>Vespula flaviceps karenkona</tp:taxon-name></italic> Sonan (<tp:taxon-name>Vespinae</tp:taxon-name>: <tp:taxon-name>Vespidae</tp:taxon-name>). Collected in March.</p></tp:treatment-sec><tp:treatment-sec sec-type="Distribution"><title>Distribution.</title><p>China (Taiwan).</p></tp:treatment-sec><tp:treatment-sec sec-type="Notes"><title>Notes.</title><p>The illustrated paratype is a female and not a male as reported by <xref ref-type="bibr" rid="B70">Yamane and Yamane (1975)</xref>.</p><!--PageBreak--><!--PageBreak--></tp:treatment-sec><ref-list><ref id="B65"><mixed-citation xmlns:xlink="http://www.w3.org/1999/xlink" xlink:type="simple"><person-group><name name-style="western"><surname>Weinstein</surname><given-names>P</given-names></name><name name-style="western"><surname>Austin</surname><given-names>AD</given-names></name></person-group> (<year>1991</year>) <article-title>The host relationships of trigonalyid wasps (Hymenoptera: Trigonalyidae), with a review of their biology and catalogue to world species.</article-title><source>Journal of Natural History</source><volume>25</volume>(<issue>2</issue>): <fpage>399</fpage>–<lpage>433</lpage>. doi: <ext-link ext-link-type="uri" xlink:href="http://dx.doi.org/10.1080/00222939100770281" xlink:type="simple">10.1080/00222939100770281</ext-link></mixed-citation></ref><ref id="B12"><mixed-citation xmlns:xlink="http://www.w3.org/1999/xlink" xlink:type="simple"><person-group><name name-style="western"><surname>Carmean</surname><given-names>D</given-names></name><name name-style="western"><surname>Kimsey</surname><given-names>L</given-names></name></person-group> (<year>1998</year>) <article-title>Phylogenetic revision of the parasitoid wasp family Trigonalidae (Hymenoptera).</article-title><source>Systematic Entomology</source><volume>23</volume>: <fpage>35</fpage>–<lpage>76</lpage>. doi: <ext-link ext-link-type="uri" xlink:href="http://dx.doi.org/10.1046/j.1365-3113.1998.00042.x" xlink:type="simple">10.1046/j.1365-3113.1998.00042.x</ext-link></mixed-citation></ref><ref id="B70"><mixed-citation xmlns:xlink="http://www.w3.org/1999/xlink" xlink:type="simple"><person-group><name name-style="western"><surname>Yamane</surname><given-names>S</given-names></name><name name-style="western"><surname>Yamane</surname><given-names>S</given-names></name></person-group> (<year>1975</year>) <article-title>A new trigonalid parasite (Hymenoptera, Trigonalidae) obtained from <italic>Vespula</italic> nests in Taiwan.</article-title><source>Kontyû</source><volume>43</volume>: <fpage>456</fpage>-<lpage>462</lpage>.</mixed-citation></ref></ref-list></tp:taxon-treatment>
