# Supplementary material for: A revision of the Chinese Trigonalyidae (Hymenoptera, Trigonalyoidea)
Source: Zookeys. 2014 Feb 28;(385):1–207. doi: 10.3897/zookeys.385.6560 (PMC3950486; doi:10.3897/zookeys.385.6560)
Supplement: XML Treatment for Jezonogonalos [file zookeys.385.6560-treatment6.xml]

<!DOCTYPE tp:taxon-treatment
  PUBLIC "-//TaxonX//DTD Taxonomic Treatment Publishing DTD v0 20100105//EN" "tax-treatment-NSO.dtd">
<tp:taxon-treatment xmlns:tp="http://www.plazi.org/taxpub"><tp:treatment-meta><mixed-citation publication-type="journal"><person-group><name><surname>Chen</surname><given-names>Hua-yan</given-names></name><name><surname>van Achterberg</surname><given-names>Cornelis</given-names></name><name><surname>He</surname><given-names>Jun-hua</given-names></name><name><surname>Xu</surname><given-names>Zai-fu</given-names></name></person-group><article-title>A revision of the Chinese Trigonalyidae (Hymenoptera, Trigonalyoidea)</article-title><source>Zookeys</source><day>28</day><month>2</month><year>2014</year><volume>2014</volume><issue>385</issue><fpage>1</fpage><lpage>207</lpage><pub-id pub-id-type="doi">10.3897/zookeys.385.6560</pub-id></mixed-citation></tp:treatment-meta><tp:nomenclature><tp:taxon-name>
                        <tp:taxon-name-part taxon-name-part-type="genus">Jezonogonalos</tp:taxon-name-part>
                        <object-id xmlns:xlink="http://www.w3.org/1999/xlink" xlink:type="simple">http://species-id.net/wiki/Jezonogonalos</object-id>
                    </tp:taxon-name><tp:taxon-authority>Tsuneki, 1991</tp:taxon-authority><tp:taxon-status xmlns:xlink="http://www.w3.org/1999/xlink" xlink:type="simple">re-instated</tp:taxon-status><xref ref-type="fig" rid="F7">Figs 29</xref><xref ref-type="fig" rid="F8"/><xref ref-type="fig" rid="F9"/><xref ref-type="fig" rid="F10"/><xref ref-type="fig" rid="F11"/><xref ref-type="fig" rid="F12"/><xref ref-type="fig" rid="F13"/><xref ref-type="fig" rid="F14"/><xref ref-type="fig" rid="F15"/><xref ref-type="fig" rid="F16"/><xref ref-type="fig" rid="F17"/><xref ref-type="fig" rid="F18"/><xref ref-type="fig" rid="F19"/><xref ref-type="fig" rid="F20"/><xref ref-type="fig" rid="F21">–107</xref><tp:nomenclature-citation-list><tp:nomenclature-citation><tp:taxon-name>Jezonogonalos</tp:taxon-name><comment> Tsuneki, 1991: 32, 2003: 4; <xref ref-type="bibr" rid="B12">Carmean and Kimsey 1998</xref>: 70. Type species (by original designation): <italic><tp:taxon-name>Jezonogonalos marujamanae</tp:taxon-name></italic> Tsuneki, 1991 [= <italic><tp:taxon-name>Jezonogonalos marujamae</tp:taxon-name></italic> Tsuneki, 1991]. Synonymized with <italic><tp:taxon-name>Pseudogonalos</tp:taxon-name></italic> Schulz, 1906, by <xref ref-type="bibr" rid="B29">Lelej 1995</xref>.</comment></tp:nomenclature-citation></tp:nomenclature-citation-list></tp:nomenclature><tp:treatment-sec sec-type="Diagnosis"><title>Diagnosis.</title><p>Length of body 6.6–12.0 mm; antenna black and with 23–27 segments; area above supra-antennal elevations flat, more or less punctate, without protuberance between elevations and inner side of supra-antennal elevations flat, smooth and black (<xref ref-type="fig" rid="F9">Figs 40</xref>, <xref ref-type="fig" rid="F12">55</xref>, <xref ref-type="fig" rid="F14">66</xref>, <xref ref-type="fig" rid="F16">75</xref>, <xref ref-type="fig" rid="F18">87</xref>, <xref ref-type="fig" rid="F20">98</xref>); tyloids on 11<sup>th</sup>–14<sup>th</sup> antennal segments of male short and nearly circular or elliptical (<xref ref-type="fig" rid="F11">Figs 51</xref>, <xref ref-type="fig" rid="F13">56</xref>, <xref ref-type="fig" rid="F17">77</xref>, <xref ref-type="fig" rid="F21">100</xref>; unknown of <italic><tp:taxon-name>Jezonogonalos laeviceps</tp:taxon-name></italic> and <italic><tp:taxon-name>Jezonogonalos nigrata</tp:taxon-name></italic> sp. n.); occipital carina widened medio-dorsally; apical segment of labial palp widened and obtuse, more or less triangular; vertex normal, at most with slight median depression dorsally (<xref ref-type="fig" rid="F16">Fig. 75</xref>); mandibles wide in anterior view and sublaterally attached to head (<xref ref-type="fig" rid="F9">Fig. 39</xref>); metanotum strongly convex and finely sculptured medially (<xref ref-type="fig" rid="F13">Fig. 59</xref>); anterior propodeal sulcus crenulate and medially widened (<xref ref-type="fig" rid="F13">Fig. 59</xref>); posterior propodeal carina curved and distinctly protruding and more or less separated from foramen medio-dorsally (<xref ref-type="fig" rid="F10">Figs 44</xref>, <xref ref-type="fig" rid="F13">59</xref>, <xref ref-type="fig" rid="F15">69</xref>, <xref ref-type="fig" rid="F17">80</xref>, <xref ref-type="fig" rid="F19">93</xref>, <xref ref-type="fig" rid="F21">103</xref>); fore wing with large dark patch below pterostigma; vein 1-SR of fore wing long (<xref ref-type="fig" rid="F10">Figs 42</xref>, <xref ref-type="fig" rid="F13">57</xref>, <xref ref-type="fig" rid="F14">68</xref>, <xref ref-type="fig" rid="F17">78</xref>, <xref ref-type="fig" rid="F19">89</xref>, <xref ref-type="fig" rid="F21">101</xref>); hind trochanter black or ivory; hind tarsus slightly or not modified; second and third sternites of ♀ flat and moderately sclerotized and no protuberances (<xref ref-type="fig" rid="F10">Figs 48</xref>, <xref ref-type="fig" rid="F15">72</xref>, <xref ref-type="fig" rid="F19">95</xref>, <xref ref-type="fig" rid="F21">107</xref>); body without pale pattern, at most malar space and margins of basal metasomal sternites and tergites narrowly ivory, remainder black.</p><fig id="F7" position="float" orientation="portrait"><label>Figures 29–33.</label><caption><p><italic><tp:taxon-name>Jezonogonalos marujamae</tp:taxon-name></italic> Tsuneki, 1991, holotype, female. <bold>29</bold> Habitus lateral <bold>30</bold> head anterior <bold>31</bold> head dorsal <bold>32</bold> head lateral <bold>33</bold> fore and hind wings.</p></caption><graphic xmlns:xlink="http://www.w3.org/1999/xlink" xlink:href="ZooKeys-385-001-g007.jpg" position="float" orientation="portrait" xlink:type="simple"/></fig><fig id="F8" position="float" orientation="portrait"><label>Figures 34–37.</label><caption><p><italic><tp:taxon-name>Jezonogonalos marujamae</tp:taxon-name></italic> Tsuneki, 1991, holotype, female. <bold>34</bold> Mesosoma dorsal <bold>35</bold> mesosoma lateral <bold>36</bold> metasoma lateral <bold>37</bold> metasoma ventral.</p></caption><graphic xmlns:xlink="http://www.w3.org/1999/xlink" xlink:href="ZooKeys-385-001-g008.jpg" position="float" orientation="portrait" xlink:type="simple"/></fig></tp:treatment-sec><tp:treatment-sec sec-type="Biology"><title>Biology.</title><p>Unknown.</p></tp:treatment-sec><tp:treatment-sec sec-type="Notes"><title>Notes.</title><p><italic><tp:taxon-name>Jezonogonalos</tp:taxon-name></italic> Tsuneki was treated as valid genus in the revision by <xref ref-type="bibr" rid="B12">Carmean and Kimsey (1998)</xref> and synonymized with <italic><tp:taxon-name>Pseudogonalos</tp:taxon-name></italic> Schulz by <xref ref-type="bibr" rid="B29">Lelej (1995)</xref>. We agree with <xref ref-type="bibr" rid="B12">Carmean and Kimsey (1998)</xref> that the shape of the supra-antennal elevations is different enough to retain both genera as valid.</p></tp:treatment-sec><tp:treatment-sec sec-type="Key to species of Jezonogonalos Tsuneki, 1991"><title>Key to species of <italic><tp:taxon-name>Jezonogonalos</tp:taxon-name></italic> Tsuneki, 1991</title><table-wrap content-type="key" position="anchor" orientation="portrait"><table><tbody><tr><td rowspan="1" colspan="1">1</td><td rowspan="1" colspan="1">First metasomal tergite about as long as its apical width (<xref ref-type="fig" rid="F13">Fig. 61</xref>); supra-antennal elevations only apically ivory (<xref ref-type="fig" rid="F12">Fig. 55</xref>); third sternite 0.6–0.7 times as long as second sternite (<xref ref-type="fig" rid="F13">Fig. 63</xref>); [metasoma of ♂ entirely black, slender (<xref ref-type="fig" rid="F13">Fig. 61</xref>); occipital carina extensively crenulate dorsally and widened (<xref ref-type="fig" rid="F12">Fig. 55</xref>); third submarginal cell of fore wing about 0.4 times as long as second submarginal cell]</td><td rowspan="1" colspan="1"><italic><tp:taxon-name>Jezonogonalos jiangliae</tp:taxon-name></italic> sp. n.</td></tr><tr><td rowspan="1" colspan="1">–</td><td rowspan="1" colspan="1">First tergite 0.6–0.8 times as long as its apical width (<xref ref-type="fig" rid="F10">Figs 46</xref>, <xref ref-type="fig" rid="F15">71</xref>, <xref ref-type="fig" rid="F17">82</xref>, <xref ref-type="fig" rid="F19">93</xref>, <xref ref-type="fig" rid="F21">105</xref>); at least apical half of supra-antennal elevations yellow (<xref ref-type="fig" rid="F9">Figs 40</xref>, <xref ref-type="fig" rid="F14">66</xref>, <xref ref-type="fig" rid="F16">75</xref>, <xref ref-type="fig" rid="F18">87</xref>, <xref ref-type="fig" rid="F20">98</xref>) or entirely black; third sternite 0.1–0.6 times as long as second sternite (<xref ref-type="fig" rid="F10">Figs 48</xref>, <xref ref-type="fig" rid="F15">72</xref>, <xref ref-type="fig" rid="F17">84</xref>, <xref ref-type="fig" rid="F19">95</xref>, <xref ref-type="fig" rid="F21">107</xref>)</td><td rowspan="1" colspan="1">2</td></tr><tr><td rowspan="1" colspan="1"><!--PageBreak--><!--PageBreak-->2</td><td rowspan="1" colspan="1">Fore wing subhyaline (<xref ref-type="fig" rid="F10">Fig. 42</xref>); metasoma of ♂ with narrow yellowish brown apical band at apex of all tergites (<xref ref-type="fig" rid="F11">Fig. 52</xref>); third sternite about 0.1 times as long as second sternite (<xref ref-type="fig" rid="F10">Fig. 48</xref>); [occipital carina only medio-dorsally with short carina (<xref ref-type="fig" rid="F9">Fig. 40</xref>)]</td><td rowspan="1" colspan="1"><italic><tp:taxon-name>Jezonogonalos elliptifera</tp:taxon-name></italic> sp. n.</td></tr><tr><td rowspan="1" colspan="1">–</td><td rowspan="1" colspan="1">Fore wing with more or less conspicuous dark brown patch below pterostigma (<xref ref-type="fig" rid="F14">Figs 68</xref>, <xref ref-type="fig" rid="F17">78</xref>, <xref ref-type="fig" rid="F19">89</xref>, <xref ref-type="fig" rid="F21">101</xref>); metasoma of ♂ entirely black dorsally or nearly so (<xref ref-type="fig" rid="F17">Figs 82</xref>, <xref ref-type="fig" rid="F21">105</xref>); third sternite 0.3–0.6 times as long as second sternite (<xref ref-type="fig" rid="F15">Figs 72</xref>, <xref ref-type="fig" rid="F17">84</xref>, <xref ref-type="fig" rid="F19">95</xref>, <xref ref-type="fig" rid="F21">107</xref>)</td><td rowspan="1" colspan="1">3</td></tr><tr><td rowspan="1" colspan="1">3</td><td rowspan="1" colspan="1">Occipital carina extensively crenulate dorsally (<xref ref-type="fig" rid="F16">Figs 75</xref>, <xref ref-type="fig" rid="F18">87</xref>); third sternite 0.3–0.4 times as long as second sternite (<xref ref-type="fig" rid="F17">Figs 84</xref>, <xref ref-type="fig" rid="F19">95</xref>)</td><td rowspan="1" colspan="1">4</td></tr><tr><td rowspan="1" colspan="1">–</td><td rowspan="1" colspan="1">Occipital carina only with short carina medio-dorsally (<xref ref-type="fig" rid="F14">Figs 66</xref>, <xref ref-type="fig" rid="F20">98</xref>); third sternite 0.4–0.6 times as long as second sternite (<xref ref-type="fig" rid="F8">Figs 36</xref>, <xref ref-type="fig" rid="F15">72</xref>, <xref ref-type="fig" rid="F21">107</xref>)</td><td rowspan="1" colspan="1">5</td></tr><tr><td rowspan="1" colspan="1">4</td><td rowspan="1" colspan="1">Supra-antennal elevations largely yellow (<xref ref-type="fig" rid="F16">Fig. 75</xref>); frons and vertex sparsely and finely punctate (<xref ref-type="fig" rid="F16">Figs 74</xref>, <xref ref-type="fig" rid="F16">75</xref>); occipital carina moderately wide dorsally (<xref ref-type="fig" rid="F16">Fig. 75</xref>)</td><td rowspan="1" colspan="1"><italic><tp:taxon-name>Jezonogonalos luteata</tp:taxon-name></italic> sp. n.</td></tr><tr><td rowspan="1" colspan="1">–</td><td rowspan="1" colspan="1">Supra-antennal elevations black (<xref ref-type="fig" rid="F18">Fig. 87</xref>); frons and vertex densely and coarsely punctate (<xref ref-type="fig" rid="F18">Figs 86</xref>, <xref ref-type="fig" rid="F18">87</xref>); occipital carina very wide dorsally (<xref ref-type="fig" rid="F18">Fig. 87</xref>)</td><td rowspan="1" colspan="1"><italic><tp:taxon-name>Jezonogonalos nigrata</tp:taxon-name></italic> sp. n.</td></tr><tr><td rowspan="1" colspan="1">5</td><td rowspan="1" colspan="1">Propodeum finely transversely striate medially (<xref ref-type="fig" rid="F8">Fig. 34</xref>); second submarginal cell of fore wing small and parallel-sided, laterally about twice higher than wide anteriorly (<xref ref-type="fig" rid="F7">Fig. 33</xref>); Japan, not found yet in China</td><td rowspan="1" colspan="1"><italic><tp:taxon-name>Jezonogonalos marujamae</tp:taxon-name></italic> Tsuneki, 1991</td></tr><tr><td rowspan="1" colspan="1"><!--PageBreak-->–</td><td rowspan="1" colspan="1">Propodeum with 1-2 transverse carinae medially (<xref ref-type="fig" rid="F15">Figs 69</xref>, <xref ref-type="fig" rid="F21">103</xref>); second submarginal cell of fore wing either small and narrowed anteriorly (<xref ref-type="fig" rid="F14">Fig. 68</xref>) or medium-sized, parallel-sided, laterally about as high as wide anteriorly (<xref ref-type="fig" rid="F21">Fig. 101</xref>)</td><td rowspan="1" colspan="1">6</td></tr><tr><td rowspan="1" colspan="1">6</td><td rowspan="1" colspan="1">Middle lobe of mesoscutum densely transversely striate (<xref ref-type="fig" rid="F21">Fig. 103</xref>); second submarginal cell of fore wing medium-sized, parallel-sided and laterally about as high as wide anteriorly (<xref ref-type="fig" rid="F21">Fig. 101</xref>); apical 0.4 of first metasomal tergite nearly completely dark brown (<xref ref-type="fig" rid="F21">Fig. 105</xref>)</td><td rowspan="1" colspan="1"><italic><tp:taxon-name>Jezonogonalos satoi</tp:taxon-name></italic> (Tsuneki, 1991), comb. n., re-instated</td></tr><tr><td rowspan="1" colspan="1">–</td><td rowspan="1" colspan="1">Middle lobe of mesoscutum largely smooth (<xref ref-type="fig" rid="F15">Fig. 69</xref>); second submarginal cell of fore wing small and narrowed anteriorly (<xref ref-type="fig" rid="F14">Fig. 68</xref>); apical 0.4 of first tergite largely ivory except medially (<xref ref-type="fig" rid="F15">Fig. 71</xref>)</td><td rowspan="1" colspan="1"><italic><tp:taxon-name>Jezonogonalos laeviceps</tp:taxon-name></italic> (Tsuneki, 1991), comb. n., re-instated</td></tr></tbody></table></table-wrap></tp:treatment-sec><tp:treatment-sec><!--Section generated to contain objects referenced in tp:taxon-treatment.--><fig id="F9" position="float" orientation="portrait"><label>Figures 38–40.</label><caption><p><italic><tp:taxon-name>Jezonogonalos elliptifera</tp:taxon-name></italic> sp. n., holotype, female. <bold>38</bold> Habitus lateral <bold>39</bold> head anterior <bold>40</bold> head dorsal.</p></caption><graphic xmlns:xlink="http://www.w3.org/1999/xlink" xlink:href="ZooKeys-385-001-g009.jpg" position="float" orientation="portrait" xlink:type="simple"/></fig><fig id="F10" position="float" orientation="portrait"><label>Figures 41–48.</label><caption><p><italic><tp:taxon-name>Jezonogonalos elliptifera</tp:taxon-name></italic> sp. n., holotype, female. <bold>41</bold> Antennae <bold>42</bold> fore wing <bold>43</bold> head lateral <bold>44</bold> mesosoma dorsal <bold>45</bold> mesosoma lateral <bold>46</bold> metasoma dorsal <bold>47</bold> metasoma lateral <bold>48</bold> metasoma ventral.</p></caption><graphic xmlns:xlink="http://www.w3.org/1999/xlink" xlink:href="ZooKeys-385-001-g010.jpg" position="float" orientation="portrait" xlink:type="simple"/></fig><fig id="F11" position="float" orientation="portrait"><label>Figures 49–52.</label><caption><p><italic><tp:taxon-name>Jezonogonalos elliptifera</tp:taxon-name></italic> sp. n., paratype, male. <bold>49</bold> Habitus lateral <bold>50</bold> antenna <bold>51</bold> tyloids on 11<sup>th</sup>–15<sup>th</sup> segments of antenna <bold>52</bold> metasoma lateral.</p></caption><graphic xmlns:xlink="http://www.w3.org/1999/xlink" xlink:href="ZooKeys-385-001-g011.jpg" position="float" orientation="portrait" xlink:type="simple"/></fig><fig id="F12" position="float" orientation="portrait"><label>Figures 53–55.</label><caption><p><italic><tp:taxon-name>Jezonogonalos jiangliae</tp:taxon-name></italic> sp. n., holotype, male. <bold>53</bold> Habitus dorsal <bold>54</bold> head anterior <bold>55</bold> head dorsal.</p></caption><graphic xmlns:xlink="http://www.w3.org/1999/xlink" xlink:href="ZooKeys-385-001-g012.jpg" position="float" orientation="portrait" xlink:type="simple"/></fig><fig id="F13" position="float" orientation="portrait"><label>Figures 56–63.</label><caption><p><italic><tp:taxon-name>Jezonogonalos jiangliae</tp:taxon-name></italic> sp. n., holotype, male. <bold>56</bold> Tyloids on 11<sup>th</sup>–15<sup>th</sup> segments of antenna <bold>57</bold> fore and hind wings <bold>58</bold> head lateral <bold>59</bold> mesosoma dorsal <bold>60</bold> mesosoma lateral <bold>61</bold> metasoma dorsal <bold>62</bold> metasoma lateral <bold>63</bold> metasoma ventral.</p></caption><graphic xmlns:xlink="http://www.w3.org/1999/xlink" xlink:href="ZooKeys-385-001-g013.jpg" position="float" orientation="portrait" xlink:type="simple"/></fig><fig id="F14" position="float" orientation="portrait"><label>Figures 64–68.</label><caption><p><italic><tp:taxon-name>Jezonogonalos laeviceps</tp:taxon-name></italic> (Tsuneki, 1991), holotype, female. <bold>64</bold> Habitus lateral <bold>65</bold> head anterior <bold>66</bold> head dorsal <bold>67</bold> head lateral <bold>68</bold> fore wing.</p></caption><graphic xmlns:xlink="http://www.w3.org/1999/xlink" xlink:href="ZooKeys-385-001-g014.jpg" position="float" orientation="portrait" xlink:type="simple"/></fig><fig id="F15" position="float" orientation="portrait"><label>Figures 69–72.</label><caption><p><italic><tp:taxon-name>Jezonogonalos laeviceps</tp:taxon-name></italic> (Tsuneki, 1991), holotype, female. <bold>69</bold> Mesosoma dorsal <bold>70</bold> mesosoma lateral <bold>71</bold> metasoma dorsal <bold>72</bold> metasoma lateral.</p></caption><graphic xmlns:xlink="http://www.w3.org/1999/xlink" xlink:href="ZooKeys-385-001-g015.jpg" position="float" orientation="portrait" xlink:type="simple"/></fig><fig id="F16" position="float" orientation="portrait"><label>Figures 73–76.</label><caption><p><italic><tp:taxon-name>Jezonogonalos luteata</tp:taxon-name></italic> sp. n., holotype, male. <bold>73</bold> Habitus lateral <bold>74</bold> head anterior <bold>75</bold> head dorsal <bold>76</bold> antennae.</p></caption><graphic xmlns:xlink="http://www.w3.org/1999/xlink" xlink:href="ZooKeys-385-001-g016.jpg" position="float" orientation="portrait" xlink:type="simple"/></fig><fig id="F17" position="float" orientation="portrait"><label>Figures 77–84.</label><caption><p><italic><tp:taxon-name>Jezonogonalos luteata</tp:taxon-name></italic> sp. n., holotype, male. <bold>77</bold> Tyloids on 10<sup>th</sup>–16<sup>th</sup> segments of antenna <bold>78</bold> fore and hind wings <bold>79</bold> head lateral <bold>80</bold> mesosoma dorsal <bold>81</bold> mesosoma lateral <bold>82</bold> metasoma dorsal <bold>83</bold> metasoma lateral <bold>84</bold> metasoma ventral.</p></caption><graphic xmlns:xlink="http://www.w3.org/1999/xlink" xlink:href="ZooKeys-385-001-g017.jpg" position="float" orientation="portrait" xlink:type="simple"/></fig><fig id="F18" position="float" orientation="portrait"><label>Figures 85–87.</label><caption><p><italic><tp:taxon-name>Jezonogonalos nigrata</tp:taxon-name></italic> sp. n., holotype, female. <bold>85</bold> Habitus lateral <bold>86</bold> head anterior <bold>87</bold> head dorsal.</p></caption><graphic xmlns:xlink="http://www.w3.org/1999/xlink" xlink:href="ZooKeys-385-001-g018.jpg" position="float" orientation="portrait" xlink:type="simple"/></fig><fig id="F19" position="float" orientation="portrait"><label>Figures 88–95.</label><caption><p><italic><tp:taxon-name>Jezonogonalos nigrata</tp:taxon-name></italic> sp. n., holotype, female. <bold>88</bold> Antenna <bold>89</bold> fore and hind wings <bold>90</bold> head lateral <bold>91</bold> mesosoma dorsal <bold>92</bold> mesosoma lateral <bold>93</bold> metasoma dorsal <bold>94</bold> metasoma lateral <bold>95</bold> metasoma ventral.</p></caption><graphic xmlns:xlink="http://www.w3.org/1999/xlink" xlink:href="ZooKeys-385-001-g019.jpg" position="float" orientation="portrait" xlink:type="simple"/></fig><fig id="F20" position="float" orientation="portrait"><label>Figures 96–99.</label><caption><p><italic><tp:taxon-name>Jezonogonalos satoi</tp:taxon-name></italic> (Tsuneki, 1991), holotype, male. <bold>96</bold> Habitus lateral <bold>97</bold> head anterior <bold>98</bold> head dorsal <bold>99</bold> antennae.</p></caption><graphic xmlns:xlink="http://www.w3.org/1999/xlink" xlink:href="ZooKeys-385-001-g020.jpg" position="float" orientation="portrait" xlink:type="simple"/></fig><fig id="F21" position="float" orientation="portrait"><label>Figures 100–107.</label><caption><p><italic><tp:taxon-name>Jezonogonalos satoi</tp:taxon-name></italic> (Tsuneki, 1991), holotype, male. <bold>100</bold> Tyloids on 10<sup>th</sup>–16<sup>th</sup> segments of antenna <bold>101</bold> fore and hind wings <bold>102</bold> head lateral <bold>103</bold> mesosoma dorsal <bold>104</bold> mesosoma lateral <bold>105</bold> metasoma dorsal <bold>106</bold> metasoma lateral <bold>107</bold> metasoma ventral.</p></caption><graphic xmlns:xlink="http://www.w3.org/1999/xlink" xlink:href="ZooKeys-385-001-g021.jpg" position="float" orientation="portrait" xlink:type="simple"/></fig></tp:treatment-sec><ref-list><ref id="B12"><mixed-citation xmlns:xlink="http://www.w3.org/1999/xlink" xlink:type="simple"><person-group><name name-style="western"><surname>Carmean</surname><given-names>D</given-names></name><name name-style="western"><surname>Kimsey</surname><given-names>L</given-names></name></person-group> (<year>1998</year>) <article-title>Phylogenetic revision of the parasitoid wasp family Trigonalidae (Hymenoptera).</article-title><source>Systematic Entomology</source><volume>23</volume>: <fpage>35</fpage>–<lpage>76</lpage>. doi: <ext-link ext-link-type="uri" xlink:href="http://dx.doi.org/10.1046/j.1365-3113.1998.00042.x" xlink:type="simple">10.1046/j.1365-3113.1998.00042.x</ext-link></mixed-citation></ref><ref id="B29"><mixed-citation xmlns:xlink="http://www.w3.org/1999/xlink" xlink:type="simple"><person-group><name name-style="western"><surname>Lelej</surname><given-names>AS</given-names></name></person-group> (<year>1995</year>) [<trans-title xml:lang="en">Fam. Trigonalidae - Trigonalid wasps</trans-title>]. In: <person-group><name name-style="western"><surname>Kupianskaya</surname><given-names>AN</given-names></name><name name-style="western"><surname>Lelej</surname><given-names>AS</given-names></name><name name-style="western"><surname>Storozheva</surname><given-names>NA</given-names></name></person-group> (<role>Eds</role>) [<trans-source xml:lang="en">Key to the insects of Russian Far East</trans-source>] <volume>IV</volume>(<issue>2</issue>): <fpage>8</fpage>–<lpage>14</lpage>. <comment>[in Russian]</comment></mixed-citation></ref></ref-list></tp:taxon-treatment>
