# Supplementary material for: A revision of the Chinese Trigonalyidae (Hymenoptera, Trigonalyoidea)
Source: Zookeys. 2014 Feb 28;(385):1–207. doi: 10.3897/zookeys.385.6560 (PMC3950486; doi:10.3897/zookeys.385.6560)
Supplement: XML Treatment for Jezonogonalos elliptifera [file zookeys.385.6560-treatment7.xml]

<!DOCTYPE tp:taxon-treatment
  PUBLIC "-//TaxonX//DTD Taxonomic Treatment Publishing DTD v0 20100105//EN" "tax-treatment-NSO.dtd">
<tp:taxon-treatment xmlns:tp="http://www.plazi.org/taxpub"><tp:treatment-meta><mixed-citation publication-type="journal"><person-group><name><surname>Chen</surname><given-names>Hua-yan</given-names></name><name><surname>van Achterberg</surname><given-names>Cornelis</given-names></name><name><surname>He</surname><given-names>Jun-hua</given-names></name><name><surname>Xu</surname><given-names>Zai-fu</given-names></name></person-group><article-title>A revision of the Chinese Trigonalyidae (Hymenoptera, Trigonalyoidea)</article-title><source>Zookeys</source><day>28</day><month>2</month><year>2014</year><volume>2014</volume><issue>385</issue><fpage>1</fpage><lpage>207</lpage><pub-id pub-id-type="doi">10.3897/zookeys.385.6560</pub-id></mixed-citation></tp:treatment-meta><tp:nomenclature><tp:taxon-name>
                        <tp:taxon-name-part taxon-name-part-type="genus">Jezonogonalos</tp:taxon-name-part>
                        <tp:taxon-name-part taxon-name-part-type="species">elliptifera</tp:taxon-name-part>
                        <object-id xmlns:xlink="http://www.w3.org/1999/xlink" content-type="zoobank" xlink:type="simple">http://zoobank.org/B349BD3D-6A0D-449E-BF22-B76DC9D810CE</object-id>
                        <object-id xmlns:xlink="http://www.w3.org/1999/xlink" xlink:type="simple">http://species-id.net/wiki/Jezonogonalos_elliptifera</object-id>
                    </tp:taxon-name><tp:taxon-status xmlns:xlink="http://www.w3.org/1999/xlink" xlink:type="simple">sp. n.</tp:taxon-status><xref ref-type="fig" rid="F9">Figs 38</xref><xref ref-type="fig" rid="F10">–</xref><xref ref-type="fig" rid="F11">52</xref></tp:nomenclature><tp:treatment-sec sec-type="Type material"><title>Type material.</title><p>Holotype, ♀ (IZCAS) “[China:] Sichuan, Mt. Emei, Jiulaodong, 1800–1900 m, 10.VIII.1957, Ke-ren Huang, IOZ(E)1495441”. Paratypes: 1 ♀ + 3 ♂ (IZCAS) “[China:] Sichuan, Mt. Emei, Jiulaodong, 1800–1900 m, 26.VII.1957, Ke-ren Huang, IOZ(E)1495240, IOZ(E)1495242; id., but 7.VII.1957, IOZ(E)1495244; id., but 9.VII.1957, IOZ(E)1495243”; 1 ♂ (IZCAS) “[China:] Sichuan, Mt. Emei, Chudian, 1783 m, 20.VI.1957, Fu-xing Zhu, IOZ(E)1495241”; 1 ♂ (ZJUH) “[China:] Sichuan, Hongya County, Mt. Wawu, 6.VII.2009, Jiang-li Tan, 200906392”.</p></tp:treatment-sec><tp:treatment-sec sec-type="Diagnosis"><title>Diagnosis.</title><p>Occipital carina widened medio-dorsally, with short carinae (<xref ref-type="fig" rid="F9">Fig. 40</xref>); outer side of supra-antennal elevations subvertical and elevations about 0.7 times as long as scapus (<xref ref-type="fig" rid="F9">Figs 40</xref>, <xref ref-type="fig" rid="F10">43</xref>); head dorsally coarsely reticulate-punctate (<xref ref-type="fig" rid="F9">Fig. 40</xref>); apical half of supra-antennal elevations yellowish brown (<xref ref-type="fig" rid="F9">Fig. 40</xref>); tyloids of male antenna elliptical and short (<xref ref-type="fig" rid="F11">Fig. 51</xref>); basal half of metasoma largely smooth, apical half mainly punctate (<xref ref-type="fig" rid="F10">Fig. 46</xref>); metasoma largely black with narrow orange-brown apical band at apex of all tergites (<xref ref-type="fig" rid="F10">Figs 46</xref>, <xref ref-type="fig" rid="F10">47</xref>); first tergite about 0.7 times as long as its apical width (<xref ref-type="fig" rid="F10">Fig. 46</xref>); third sternite about 0.2 times as long as second sternite (<xref ref-type="fig" rid="F10">Fig. 48</xref>).</p><fig id="F9" position="float" orientation="portrait"><label>Figures 38–40.</label><caption><p><italic><tp:taxon-name>Jezonogonalos elliptifera</tp:taxon-name></italic> sp. n., holotype, female. <bold>38</bold> Habitus lateral <bold>39</bold> head anterior <bold>40</bold> head dorsal.</p></caption><graphic xmlns:xlink="http://www.w3.org/1999/xlink" xlink:href="ZooKeys-385-001-g009.jpg" position="float" orientation="portrait" xlink:type="simple"/></fig><fig id="F10" position="float" orientation="portrait"><label>Figures 41–48.</label><caption><p><italic><tp:taxon-name>Jezonogonalos elliptifera</tp:taxon-name></italic> sp. n., holotype, female. <bold>41</bold> Antennae <bold>42</bold> fore wing <bold>43</bold> head lateral <bold>44</bold> mesosoma dorsal <bold>45</bold> mesosoma lateral <bold>46</bold> metasoma dorsal <bold>47</bold> metasoma lateral <bold>48</bold> metasoma ventral.</p></caption><graphic xmlns:xlink="http://www.w3.org/1999/xlink" xlink:href="ZooKeys-385-001-g010.jpg" position="float" orientation="portrait" xlink:type="simple"/></fig><fig id="F11" position="float" orientation="portrait"><label>Figures 49–52.</label><caption><p><italic><tp:taxon-name>Jezonogonalos elliptifera</tp:taxon-name></italic> sp. n., paratype, male. <bold>49</bold> Habitus lateral <bold>50</bold> antenna <bold>51</bold> tyloids on 11<sup>th</sup>–15<sup>th</sup> segments of antenna <bold>52</bold> metasoma lateral.</p></caption><graphic xmlns:xlink="http://www.w3.org/1999/xlink" xlink:href="ZooKeys-385-001-g011.jpg" position="float" orientation="portrait" xlink:type="simple"/></fig></tp:treatment-sec><tp:treatment-sec sec-type="Description"><title>Description.</title><p>Holotype, female, length of body 6.6 mm (of fore wing 5.8 mm).</p><p><italic>Head</italic>. Antenna with 23 segments; frons coarsely reticulate-punctate (<xref ref-type="fig" rid="F9">Fig. 39</xref>), with rather long setae; vertex coarsely reticulate-punctate behind posterior ocellus, spaced punctate (interspaces much wider than width of punctures) posteriorly (<xref ref-type="fig" rid="F9">Fig. 40</xref>); temple largely smooth with sparse fine punctures (<xref ref-type="fig" rid="F10">Fig. 43</xref>); head gradually narrowed behind eyes, eye in dorsal view 1.5 times as long as temple (<xref ref-type="fig" rid="F9">Fig. 40</xref>); occipital carina strongly widened and lamelliform medio-dorsally, with many short carinae; supra-antennal elevations strongly enlarged (about 0.7 times as long as scapus), outer side subvertical and largely smooth except for sparse punctures; clypeus slightly concave and thick medio-ventrally.</p><!--PageBreak--><!--PageBreak--><p><italic>Mesosoma</italic>. Length of mesosoma 1.6 times its height (<xref ref-type="fig" rid="F10">Fig. 45</xref>); mesopleuron antero-dorsally irregularly rugose, dorso-posteriorly smooth and shiny and antero-ventrally obliquely rugose; notauli wide, deep and largely crenulate; middle lobe of mesoscutum irregularly rugose, lateral lobes mainly finely rugose (<xref ref-type="fig" rid="F10">Fig. 44</xref>); scutellar sulcus complete, very wide and crenulate; scutellum densely reticulate-rugose, convex posteriorly and flattened anteriorly and medially; metanotum medially strongly lobe-shaped protruding and largely rugose (<xref ref-type="fig" rid="F10">Fig. 44</xref>); propodeum coarsely rugose (<xref ref-type="fig" rid="F10">Fig. 44</xref>); posterior propodeal carina thick lamelliform (foramen about twice as wide as high medially).</p><p><italic>Wings</italic>. Fore wing: length of vein 1-M 1.6 times as long as vein 1-SR (<xref ref-type="fig" rid="F10">Fig. 42</xref>).</p><!--PageBreak--><!--PageBreak--><p><italic>Metasoma</italic>. First tergite 0.7 times as long as apically wide, smooth and with distinct elliptical depression medially (<xref ref-type="fig" rid="F10">Fig. 46</xref>); second tergite largely smooth with sparse fine punctures posteriorly, other tergites superficial coriaceous anteriorly, densely finely punctate posteriorly (<xref ref-type="fig" rid="F10">Fig. 46</xref>); sternites densely finely punctate; second sternite weakly curved in lateral view; third sternite about 0.1 times as long as second sternite (<xref ref-type="fig" rid="F10">Fig. 48</xref>); hypopygium triangular in ventral view (<xref ref-type="fig" rid="F10">Fig. 48</xref>).</p><p><italic>Colour</italic>. Black; inner orbita narrowly orange-brown; apical half of supra-antennal elevations yellowish brown, clypeus with a narrow transverse orange-brown patch; minute patch of outer orbita, vertex posteriorly, occipital carina medially and mandible largely yellowish brown (<xref ref-type="fig" rid="F9">Figs 39</xref>, <xref ref-type="fig" rid="F9">40</xref>, <xref ref-type="fig" rid="F10">43</xref>); mesosoma laterally black except for brown dorsal rim of pronotal side; middle lobe of mesoscutum with pair of narrow brown patches anteriorly; axilla with medium-sized brown patch; metanotum with pair of small lateral yellowish brown patches; metasoma dorsally black, with narrow orange-brown apical band at apex of all tergites and first two sternites (<xref ref-type="fig" rid="F10">Figs 46</xref>, <xref ref-type="fig" rid="F10">47</xref>, <xref ref-type="fig" rid="F10">48</xref>); palpi dark brown; antenna brown, becoming darker apically; legs dark brown to black; pterostigma brown, remainder of wing membrane subhyaline.</p><p><italic>Variation</italic>. Length of body 6.6–9.8 mm, of fore wing 5.8–8.7 mm; propodeum with pair of small brown spots; vertex coarsely reticulate-punctate; temple rugulose-punctate; second tergite with dense fine punctures posteriorly; length of vein 1-M of fore wing 1.5–1.6 times as long as vein 1-SR.</p><p><italic>Male</italic>. Length of body 8.3–9.1 mm, of fore wing 6.8–7.8 mm; antenna with 23 segments, tyloids elliptical, 0.25 times as long as segment on 11<sup>th</sup>–13<sup>th</sup> segments and nearly circular on 14<sup>th</sup> and 15<sup>th</sup> segments; in general males are darker than females: vertex and outer orbita entirely black; mesosoma with or without brown patches; first and third tergites sometimes without narrow orange-brown apical band; genitalia extruded (<xref ref-type="fig" rid="F11">Fig. 52</xref>).</p></tp:treatment-sec><tp:treatment-sec sec-type="Biology"><title>Biology.</title><p>Collected in June–August.</p></tp:treatment-sec><tp:treatment-sec sec-type="Distribution"><title>Distribution.</title><p>China (Sichuan).</p></tp:treatment-sec><tp:treatment-sec sec-type="Etymology"><title>Etymology.</title><p>Named after the elliptical tyloids of the male antenna and “<italic>fera</italic>” (Latin suffix for “carry, have”).</p></tp:treatment-sec></tp:taxon-treatment>
