# Supplementary material for: A revision of the Chinese Trigonalyidae (Hymenoptera, Trigonalyoidea)
Source: Zookeys. 2014 Feb 28;(385):1–207. doi: 10.3897/zookeys.385.6560 (PMC3950486; doi:10.3897/zookeys.385.6560)
Supplement: XML Treatment for Jezonogonalos jiangliae [file zookeys.385.6560-treatment8.xml]

<!DOCTYPE tp:taxon-treatment
  PUBLIC "-//TaxonX//DTD Taxonomic Treatment Publishing DTD v0 20100105//EN" "tax-treatment-NSO.dtd">
<tp:taxon-treatment xmlns:tp="http://www.plazi.org/taxpub"><tp:treatment-meta><mixed-citation publication-type="journal"><person-group><name><surname>Chen</surname><given-names>Hua-yan</given-names></name><name><surname>van Achterberg</surname><given-names>Cornelis</given-names></name><name><surname>He</surname><given-names>Jun-hua</given-names></name><name><surname>Xu</surname><given-names>Zai-fu</given-names></name></person-group><article-title>A revision of the Chinese Trigonalyidae (Hymenoptera, Trigonalyoidea)</article-title><source>Zookeys</source><day>28</day><month>2</month><year>2014</year><volume>2014</volume><issue>385</issue><fpage>1</fpage><lpage>207</lpage><pub-id pub-id-type="doi">10.3897/zookeys.385.6560</pub-id></mixed-citation></tp:treatment-meta><tp:nomenclature><tp:taxon-name>
                        <tp:taxon-name-part taxon-name-part-type="genus">Jezonogonalos</tp:taxon-name-part>
                        <tp:taxon-name-part taxon-name-part-type="species">jiangliae</tp:taxon-name-part>
                        <object-id xmlns:xlink="http://www.w3.org/1999/xlink" content-type="zoobank" xlink:type="simple">http://zoobank.org/5A623FD0-2306-4C70-AB7E-4CF76FA7940F</object-id>
                        <object-id xmlns:xlink="http://www.w3.org/1999/xlink" xlink:type="simple">http://species-id.net/wiki/Jezonogonalos_jiangliae</object-id>
                    </tp:taxon-name><tp:taxon-status xmlns:xlink="http://www.w3.org/1999/xlink" xlink:type="simple">sp. n.</tp:taxon-status><xref ref-type="fig" rid="F12">Figs 53</xref><xref ref-type="fig" rid="F13">–63</xref></tp:nomenclature><tp:treatment-sec sec-type="Type material"><title>Type material.</title><p>Holotype, ♂ (ZJUH) “[China:] Tibet, Ranwu–Chayu, 22.VI.2009, Jiang-li Tan, 200906372”.</p></tp:treatment-sec><tp:treatment-sec sec-type="Diagnosis"><title>Diagnosis.</title><p>Supra-antennal elevations 0.5–0.7 times as long as scapus and outer side of elevations often subvertical, smooth, strongly shiny and only apically ivory (<xref ref-type="fig" rid="F12">Fig. 55</xref>); tyloids of male antenna nearly circular or short elliptical (<xref ref-type="fig" rid="F13">Fig. 56</xref>); occipital carina extensively crenulate dorsally and widened (<xref ref-type="fig" rid="F12">Fig. 55</xref>); third submarginal cell of fore wing about 0.4 times as long as second submarginal cell; first discal cell of fore wing <!--PageBreak-->less elongate (<xref ref-type="fig" rid="F13">Fig. 57</xref>); first metasomal tergite about as long as its apical width (<xref ref-type="fig" rid="F13">Fig. 61</xref>); third sternite 0.6–0.7 times as long as second sternite (<xref ref-type="fig" rid="F13">Fig. 61</xref>); metasoma of male largely smooth and entirely black, slender (<xref ref-type="fig" rid="F13">Fig. 61</xref>).</p><fig id="F12" position="float" orientation="portrait"><label>Figures 53–55.</label><caption><p><italic><tp:taxon-name>Jezonogonalos jiangliae</tp:taxon-name></italic> sp. n., holotype, male. <bold>53</bold> Habitus dorsal <bold>54</bold> head anterior <bold>55</bold> head dorsal.</p></caption><graphic xmlns:xlink="http://www.w3.org/1999/xlink" xlink:href="ZooKeys-385-001-g012.jpg" position="float" orientation="portrait" xlink:type="simple"/></fig><fig id="F13" position="float" orientation="portrait"><label>Figures 56–63.</label><caption><p><italic><tp:taxon-name>Jezonogonalos jiangliae</tp:taxon-name></italic> sp. n., holotype, male. <bold>56</bold> Tyloids on 11<sup>th</sup>–15<sup>th</sup> segments of antenna <bold>57</bold> fore and hind wings <bold>58</bold> head lateral <bold>59</bold> mesosoma dorsal <bold>60</bold> mesosoma lateral <bold>61</bold> metasoma dorsal <bold>62</bold> metasoma lateral <bold>63</bold> metasoma ventral.</p></caption><graphic xmlns:xlink="http://www.w3.org/1999/xlink" xlink:href="ZooKeys-385-001-g013.jpg" position="float" orientation="portrait" xlink:type="simple"/></fig></tp:treatment-sec><tp:treatment-sec sec-type="Description"><title>Description.</title><p>Holotype, male, length of body 9.3 mm (of fore wing 7.2 mm).</p><!--PageBreak--><p><italic>Head</italic>. Antenna incomplete, tyloids nearly circular, 0.1 times as long as segment on 10<sup>th</sup> segment and 0.2 times as long as segments on 11<sup>th</sup> –15<sup>th</sup> segments (<xref ref-type="fig" rid="F13">Fig. 56</xref>); frons rugose (<xref ref-type="fig" rid="F12">Fig. 54</xref>); vertex and temple largely smooth and shiny with sparse and fine punctures (<xref ref-type="fig" rid="F12">Figs 55</xref>, <xref ref-type="fig" rid="F13">58</xref>); head gradually narrowed behind eyes, eye in dorsal view 0.9 times as long as temple (<xref ref-type="fig" rid="F12">Fig. 55</xref>); occipital carina strongly widened and lamelliform, extensively crenulate dorsally; supra-antennal elevations strongly enlarged (about 0.7 times as long as scapus), outer side subvertical and largely smooth except for sparse punctures; clypeus slightly concave and thick medio-ventrally.</p><!--PageBreak--><p><italic>Mesosoma</italic>. Length of mesosoma 1.6 times its height (<xref ref-type="fig" rid="F13">Fig. 60</xref>); mesopleuron transversely reticulate-rugose anteriorly and smooth posteriorly (<xref ref-type="fig" rid="F13">Fig. 60</xref>); transverse mesopleural groove moderately wide, shallow but distinctly crenulate; notauli moderately wide, deep and coarsely crenulate; middle lobe of mesoscutum somewhat transversely rugose, lateral lobes of mesoscutum mainly finely rugose with a shallow furrow medially (<xref ref-type="fig" rid="F13">Fig. 59</xref>); scutellar sulcus wide, both medially and laterally and coarsely crenulate; scutellum densely and coarsely rugose, slightly convex medially and anteriorly near level of mesoscutum; metanotum medially protruding, obtuse and densely and finely punctate (<xref ref-type="fig" rid="F13">Fig. 59</xref>); propodeum obliquely rugulose antero-laterally, transversely striate medially and irregular rugose posteriorly (<xref ref-type="fig" rid="F13">Fig. 59</xref>); posterior propodeal carina thick lamelliform, foramen medially 0.7 times higher than wide basally.</p><p><italic>Wings</italic>. Fore wing: length of vein 1-M 1.6 times as long as vein 1-SR (<xref ref-type="fig" rid="F13">Fig. 57</xref>).</p><p><italic>Metasoma</italic>. First tergite 1.1 times as long as apically wide, smooth and with distinct elliptical depression antero-medially, slightly convex posteriorly (<xref ref-type="fig" rid="F13">Fig. 61</xref>); second–fifth tergites and all sternites largely smooth except for sparse superficial punctures (<xref ref-type="fig" rid="F13">Fig. 61</xref>); second sternite rather flat; third sternite about 0.7 times as long as second sternite (<xref ref-type="fig" rid="F13">Fig. 63</xref>); genitalia extruded (<xref ref-type="fig" rid="F13">Fig. 62</xref>).</p><p><italic>Colour</italic>. Black; inner orbita narrowly, apex of supra-antennal elevation and malar space ivory (<xref ref-type="fig" rid="F12">Fig. 54</xref>); mandibular teeth, palpi and tegulae dark brown; tibiae and tarsi rather brownish; pterostigma and apical half of first submarginal cell to anterior half of marginal cell of fore wing and area below that dark brown, remainder of wing membrane subhyaline.</p><p><italic>Female</italic>. Unknown.</p></tp:treatment-sec><tp:treatment-sec sec-type="Biology"><title>Biology.</title><p>Unknown. Collected in June.</p></tp:treatment-sec><tp:treatment-sec sec-type="Distribution"><title>Distribution.</title><p>China (Tibet).</p></tp:treatment-sec><tp:treatment-sec sec-type="Etymology"><title>Etymology.</title><p>Named after its collector, Dr Jiang-li Tan from Northwest University at Xi’an.</p></tp:treatment-sec></tp:taxon-treatment>
