# Supplementary material for: A revision of the Chinese Trigonalyidae (Hymenoptera, Trigonalyoidea)
Source: Zookeys. 2014 Feb 28;(385):1–207. doi: 10.3897/zookeys.385.6560 (PMC3950486; doi:10.3897/zookeys.385.6560)
Supplement: XML Treatment for Jezonogonalos laeviceps [file zookeys.385.6560-treatment9.xml]

<!DOCTYPE tp:taxon-treatment
  PUBLIC "-//TaxonX//DTD Taxonomic Treatment Publishing DTD v0 20100105//EN" "tax-treatment-NSO.dtd">
<tp:taxon-treatment xmlns:tp="http://www.plazi.org/taxpub"><tp:treatment-meta><mixed-citation publication-type="journal"><person-group><name><surname>Chen</surname><given-names>Hua-yan</given-names></name><name><surname>van Achterberg</surname><given-names>Cornelis</given-names></name><name><surname>He</surname><given-names>Jun-hua</given-names></name><name><surname>Xu</surname><given-names>Zai-fu</given-names></name></person-group><article-title>A revision of the Chinese Trigonalyidae (Hymenoptera, Trigonalyoidea)</article-title><source>Zookeys</source><day>28</day><month>2</month><year>2014</year><volume>2014</volume><issue>385</issue><fpage>1</fpage><lpage>207</lpage><pub-id pub-id-type="doi">10.3897/zookeys.385.6560</pub-id></mixed-citation></tp:treatment-meta><tp:nomenclature><tp:taxon-name>
                        <tp:taxon-name-part taxon-name-part-type="genus">Jezonogonalos</tp:taxon-name-part>
                        <tp:taxon-name-part taxon-name-part-type="species">laeviceps</tp:taxon-name-part>
                        <object-id xmlns:xlink="http://www.w3.org/1999/xlink" xlink:type="simple">http://species-id.net/wiki/Jezonogonalos_laeviceps</object-id>
                    </tp:taxon-name><tp:taxon-authority>(Tsuneki, 1991)</tp:taxon-authority><tp:taxon-status xmlns:xlink="http://www.w3.org/1999/xlink" xlink:type="simple">comb. n., re-instated</tp:taxon-status><xref ref-type="fig" rid="F14">Figs 64</xref><xref ref-type="fig" rid="F15">–72</xref><tp:nomenclature-citation-list><tp:nomenclature-citation><tp:taxon-name>Taiwanogonalos laeviceps</tp:taxon-name><comment> Tsuneki, 1991: 40. Synonymized by <xref ref-type="bibr" rid="B12">Carmean and Kimsey 1998</xref> with <italic><tp:taxon-name>Taeniogonalos maga</tp:taxon-name></italic> Teranishi, 1929, and is here re-instated as valid species.</comment></tp:nomenclature-citation></tp:nomenclature-citation-list></tp:nomenclature><tp:treatment-sec sec-type="Type material"><title>Type material.</title><p>Holotype, ♀ (OMNH) “[China:] Formosa, Arisan, 2-23.X.1918, J Sonan, M. Yoshino”, “<italic><tp:taxon-name>Taiwanogonalos laeviceps</tp:taxon-name></italic> Tsuneki, ♂ [<italic>sic</italic>!], holotype”.</p></tp:treatment-sec><tp:treatment-sec sec-type="Diagnosis"><title>Diagnosis.</title><p>Occipital carina wide lamelliform and only with a short carina medio-dorsally (<xref ref-type="fig" rid="F14">Fig. 66</xref>); supra-antennal elevations entirely black; middle lobe of mesoscutum largely smooth (<xref ref-type="fig" rid="F15">Fig. 69</xref>); propodeum with 1-2 transverse rugae medially (<xref ref-type="fig" rid="F15">Fig. 69</xref>); second submarginal cell of fore wing small and narrowed anteriorly (<xref ref-type="fig" rid="F14">Fig. 68</xref>); fore wing with more or less conspicuous dark brown patch below pterostigma (<xref ref-type="fig" rid="F14">Fig. 68</xref>); <!--PageBreak-->metasoma of ♂ entirely black dorsally or nearly so, but apical 0.4 of first tergite largely ivory except medially (<xref ref-type="fig" rid="F15">Fig. 71</xref>); first tergite 0.6–0.8 times as long as its apical width (<xref ref-type="fig" rid="F15">Fig. 71</xref>); third sternite about 0.5 times as long as second sternite (<xref ref-type="fig" rid="F15">Fig. 72</xref>).</p><fig id="F14" position="float" orientation="portrait"><label>Figures 64–68.</label><caption><p><italic><tp:taxon-name>Jezonogonalos laeviceps</tp:taxon-name></italic> (Tsuneki, 1991), holotype, female. <bold>64</bold> Habitus lateral <bold>65</bold> head anterior <bold>66</bold> head dorsal <bold>67</bold> head lateral <bold>68</bold> fore wing.</p></caption><graphic xmlns:xlink="http://www.w3.org/1999/xlink" xlink:href="ZooKeys-385-001-g014.jpg" position="float" orientation="portrait" xlink:type="simple"/></fig><fig id="F15" position="float" orientation="portrait"><label>Figures 69–72.</label><caption><p><italic><tp:taxon-name>Jezonogonalos laeviceps</tp:taxon-name></italic> (Tsuneki, 1991), holotype, female. <bold>69</bold> Mesosoma dorsal <bold>70</bold> mesosoma lateral <bold>71</bold> metasoma dorsal <bold>72</bold> metasoma lateral.</p></caption><graphic xmlns:xlink="http://www.w3.org/1999/xlink" xlink:href="ZooKeys-385-001-g015.jpg" position="float" orientation="portrait" xlink:type="simple"/></fig></tp:treatment-sec><tp:treatment-sec sec-type="Description"><title>Description.</title><p>Holotype (mutilated as indicated in original description), female (not male as indicated in original description!), length of body 6.5 mm (of fore wing about 5.0 mm).</p><!--PageBreak--><p><italic>Head</italic>. Antenna unknown [male antenna with 21 segments (including scapus) glued on card with longitudinal tyloids on 10<sup>th</sup>–15<sup>th</sup> segments is most likely of holotype of <italic><tp:taxon-name>Taeniogonalos alticola</tp:taxon-name></italic>]; frons spaced punctulate; vertex largely smooth, sparsely punctulate and strongly shiny (<xref ref-type="fig" rid="F14">Fig. 66</xref>), with rather short setae; temple largely smooth (<xref ref-type="fig" rid="F14">Fig. 67</xref>); head gradually narrowed behind eyes, eye in dorsal view as long as temple (<xref ref-type="fig" rid="F14">Fig. 66</xref>); occipital carina wide lamelliform medio-dorsally with one short carina and few short sublateral carinae; supra-antennal elevations strongly enlarged (about 0.6 times as long as scapus), outer side subvertical and largely smooth except for sparse punctures, latero-basally with pit-shaped depression (<xref ref-type="fig" rid="F14">Fig. 66</xref>); clypeus slightly concave and thick medio-ventrally.</p><p><italic>Mesosoma</italic>. Length of mesosoma 1.6 times its height (<xref ref-type="fig" rid="F15">Fig. 70</xref>); mesopleuron below transverse mesopleural groove largely smooth but superficially rugulose anteriorly, above groove smooth but rugose anteriorly and no vertical groove (<xref ref-type="fig" rid="F15">Fig. 70</xref>); transverse mesopleural groove wide, deep and widely crenulate; notauli narrow anteriorly, wide posteriorly and coarsely crenulate; mesoscutum largely smooth, spaced finely punctate and shiny, with some rugae posteriorly (<xref ref-type="fig" rid="F15">Fig. 69</xref>); scutellar sulcus wide, both medially and laterally and coarsely crenulate; scutellum largely smooth (except some punctulation and medio-posteriorly coarsely crenulate) and shiny, longitudinally depressed medially and anteriorly above level of mesoscutum; metanotum medially hardly protruding, obtuse and smooth (<xref ref-type="fig" rid="F15">Fig. 69</xref>); propodeum rugulose anteriorly (and sulcus medially widely crenulate and depressed), with smooth patches antero-laterally, with few transverse rugae medially (<xref ref-type="fig" rid="F15">Fig. 69</xref>); posterior propodeal carina thick lamelliform and curved, foramen medially 0.6 times higher than wide basally.</p><!--PageBreak--><p><italic>Wings</italic>. Fore wing: length of vein 1-M 2.2 times as long as vein 1-SR and distinctly curved; veins r and 2-SR long (<xref ref-type="fig" rid="F14">Fig. 68</xref>); second submarginal cell of fore wing small and narrowed anteriorly.</p><p><italic>Metasoma</italic>. First tergite 0.7 times as long as apically wide, smooth and with indistinct depression basally (<xref ref-type="fig" rid="F15">Fig. 71</xref>); second and following tergites smooth and strongly shiny (<xref ref-type="fig" rid="F15">Fig. 71</xref>); sternites mainly smooth; second sternite weakly curved in lateral view; third sternite about half as long as second sternite (<xref ref-type="fig" rid="F15">Fig. 72</xref>).</p><p><italic>Colour</italic>. Black or dark brown; mandible (except apically), malar space largely, inner orbita narrowly, pronotum latero-dorsally, minute lateral patch of scutellum, posterior half of first segment largely (except medially), large patch laterally of second tergite, trochanters, trochantelli and base of femora ivory; palpi and tegulae yellowish brown; remainder of legs more or less brown or dark brown; pterostigma (but basally yellowish), veins and marginal cell (except apically) dark brown or brown; remainder of wing membrane subhyaline.</p><p><italic>Male</italic>. Unknown.</p></tp:treatment-sec><tp:treatment-sec sec-type="Biology"><title>Biology.</title><p>Unknown. Collected in October.</p></tp:treatment-sec><tp:treatment-sec sec-type="Distribution"><title>Distribution.</title><p>China (Taiwan).</p></tp:treatment-sec><ref-list><ref id="B12"><mixed-citation xmlns:xlink="http://www.w3.org/1999/xlink" xlink:type="simple"><person-group><name name-style="western"><surname>Carmean</surname><given-names>D</given-names></name><name name-style="western"><surname>Kimsey</surname><given-names>L</given-names></name></person-group> (<year>1998</year>) <article-title>Phylogenetic revision of the parasitoid wasp family Trigonalidae (Hymenoptera).</article-title><source>Systematic Entomology</source><volume>23</volume>: <fpage>35</fpage>–<lpage>76</lpage>. doi: <ext-link ext-link-type="uri" xlink:href="http://dx.doi.org/10.1046/j.1365-3113.1998.00042.x" xlink:type="simple">10.1046/j.1365-3113.1998.00042.x</ext-link></mixed-citation></ref></ref-list></tp:taxon-treatment>
