# Supplementary material for: A revision of the Chinese Trigonalyidae (Hymenoptera, Trigonalyoidea)
Source: Zookeys. 2014 Feb 28;(385):1–207. doi: 10.3897/zookeys.385.6560 (PMC3950486; doi:10.3897/zookeys.385.6560)
Supplement: XML Treatment for Jezonogonalos luteata [file zookeys.385.6560-treatment10.xml]

<!DOCTYPE tp:taxon-treatment
  PUBLIC "-//TaxonX//DTD Taxonomic Treatment Publishing DTD v0 20100105//EN" "tax-treatment-NSO.dtd">
<tp:taxon-treatment xmlns:tp="http://www.plazi.org/taxpub"><tp:treatment-meta><mixed-citation publication-type="journal"><person-group><name><surname>Chen</surname><given-names>Hua-yan</given-names></name><name><surname>van Achterberg</surname><given-names>Cornelis</given-names></name><name><surname>He</surname><given-names>Jun-hua</given-names></name><name><surname>Xu</surname><given-names>Zai-fu</given-names></name></person-group><article-title>A revision of the Chinese Trigonalyidae (Hymenoptera, Trigonalyoidea)</article-title><source>Zookeys</source><day>28</day><month>2</month><year>2014</year><volume>2014</volume><issue>385</issue><fpage>1</fpage><lpage>207</lpage><pub-id pub-id-type="doi">10.3897/zookeys.385.6560</pub-id></mixed-citation></tp:treatment-meta><tp:nomenclature><tp:taxon-name>
                        <tp:taxon-name-part taxon-name-part-type="genus">Jezonogonalos</tp:taxon-name-part>
                        <tp:taxon-name-part taxon-name-part-type="species">luteata</tp:taxon-name-part>
                        <object-id xmlns:xlink="http://www.w3.org/1999/xlink" content-type="zoobank" xlink:type="simple">http://zoobank.org/64673A1B-9FE3-41E4-8C76-0FCB38193D77</object-id>
                        <object-id xmlns:xlink="http://www.w3.org/1999/xlink" xlink:type="simple">http://species-id.net/wiki/Jezonogonalos_luteata</object-id>
                    </tp:taxon-name><tp:taxon-status xmlns:xlink="http://www.w3.org/1999/xlink" xlink:type="simple">sp. n.</tp:taxon-status><xref ref-type="fig" rid="F16">Figs 73</xref><xref ref-type="fig" rid="F17">–84</xref></tp:nomenclature><tp:treatment-sec sec-type="Type material"><title>Type material.</title><p>Holotype, ♂ (IZCAS) “[China:] Sichuan, Mt. Emei, Xixiangchi, 1800–2000 m, 17.VIII.1957, Ke-ren Huang, IOZ(E)1495440”.</p></tp:treatment-sec><tp:treatment-sec sec-type="Diagnosis"><title>Diagnosis.</title><p>Occipital carina widened medio-dorsally, with short carinae (<xref ref-type="fig" rid="F16">Fig. 75</xref>); outer side of supra-antennal elevations subvertical and elevations about 0.7 times as long as scapus (<xref ref-type="fig" rid="F16">Figs 75</xref>, <xref ref-type="fig" rid="F17">79</xref>); head dorsally coarsely reticulate-punctate (<xref ref-type="fig" rid="F16">Fig. 75</xref>); apical half of supra-antennal elevations yellowish brown (<xref ref-type="fig" rid="F16">Fig. 75</xref>); tyloids of male antenna elliptical and short (<xref ref-type="fig" rid="F17">Fig. 77</xref>); basal half of metasoma largely smooth, apical half mainly punctate (<xref ref-type="fig" rid="F17">Fig. 82</xref>); metasoma largely black pair of small lateral patches on first and second tergites, apical margin of first and second sternites (<xref ref-type="fig" rid="F17">Figs 83</xref>, <xref ref-type="fig" rid="F17">84</xref>); first tergite about 0.7 times as long as its apical width (<xref ref-type="fig" rid="F17">Fig. 84</xref>); second sternite simple (<xref ref-type="fig" rid="F17">Fig. 84</xref>); third sternite about 0.2 times as long as second sternite (<xref ref-type="fig" rid="F17">Fig. 84</xref>).</p><fig id="F16" position="float" orientation="portrait"><label>Figures 73–76.</label><caption><p><italic><tp:taxon-name>Jezonogonalos luteata</tp:taxon-name></italic> sp. n., holotype, male. <bold>73</bold> Habitus lateral <bold>74</bold> head anterior <bold>75</bold> head dorsal <bold>76</bold> antennae.</p></caption><graphic xmlns:xlink="http://www.w3.org/1999/xlink" xlink:href="ZooKeys-385-001-g016.jpg" position="float" orientation="portrait" xlink:type="simple"/></fig><fig id="F17" position="float" orientation="portrait"><label>Figures 77–84.</label><caption><p><italic><tp:taxon-name>Jezonogonalos luteata</tp:taxon-name></italic> sp. n., holotype, male. <bold>77</bold> Tyloids on 10<sup>th</sup>–16<sup>th</sup> segments of antenna <bold>78</bold> fore and hind wings <bold>79</bold> head lateral <bold>80</bold> mesosoma dorsal <bold>81</bold> mesosoma lateral <bold>82</bold> metasoma dorsal <bold>83</bold> metasoma lateral <bold>84</bold> metasoma ventral.</p></caption><graphic xmlns:xlink="http://www.w3.org/1999/xlink" xlink:href="ZooKeys-385-001-g017.jpg" position="float" orientation="portrait" xlink:type="simple"/></fig></tp:treatment-sec><tp:treatment-sec sec-type="Description"><title>Description.</title><p>Holotype, male, length of body 9.6 mm (of fore wing 7.7 mm).</p><!--PageBreak--><!--PageBreak--><!--PageBreak--><p><italic>Head</italic>. Antenna with 25 segments, tyloids circular, 0.5 times as long as segment on 11<sup>th</sup>–14<sup>th</sup> segments and 0.2 times as long as segments on 10<sup>th</sup> and 16<sup>th</sup> segments (<xref ref-type="fig" rid="F17">Fig. 77</xref>); frons densely punctate; vertex spaced and finely punctate (interspaces much wider than width of punctures) (<xref ref-type="fig" rid="F16">Fig. 75</xref>), with short setae; temple largely smooth with sparse fine punctures (<xref ref-type="fig" rid="F17">Fig. 79</xref>); head gradually narrowed behind eyes, eye in dorsal view 1.2 times as long as temple (<xref ref-type="fig" rid="F16">Fig. 75</xref>); occipital carina moderately widened and lamelliform medio-dorsally, with many short carinae; supra-antennal elevations strongly enlarged (about 0.7 times as long as scapus), outer side subvertical and largely smooth except for sparse punctures; clypeus slightly concave and thick medio-ventrally.</p><p><italic>Mesosoma</italic>. Length of mesosoma 1.8 times its height (<xref ref-type="fig" rid="F17">Fig. 81</xref>); mesopleuron below transverse mesopleural groove reticulate-rugose anteriorly and largely smooth with sparse fine punctures posteriorly, above groove similar (<xref ref-type="fig" rid="F17">Fig. 81</xref>); transverse mesopleural groove narrow, deep and moderately crenulate; notauli narrow anteriorly, widened posteriorly and coarsely crenulate; mesoscutum densely and coarsely rugose, rugae on lateral lobes of mesoscutum less coarse (<xref ref-type="fig" rid="F17">Fig. 80</xref>); scutellar sulcus wide, both medially and laterally and coarsely crenulate; scutellum densely and coarsely rugose, convex medially and anteriorly near level of mesoscutum; metanotum medially protruding, obtuse and densely and finely punctate (<xref ref-type="fig" rid="F17">Fig. 81</xref>); propodeum rugulose anteriorly with smooth patches antero-laterally, transversely striate medio-posteriorly (<xref ref-type="fig" rid="F17">Fig. 80</xref>); posterior propodeal carina thick lamelliform, foramen medially 0.6 times higher than wide basally.</p><p><italic>Wings</italic>. Fore wing: length of vein 1-M 2.2 times as long as vein 1-SR (<xref ref-type="fig" rid="F17">Fig. 78</xref>).</p><p><italic>Metasoma</italic>. First tergite 0.8 times as long as apically wide, smooth and with distinct elliptical depression medially (<xref ref-type="fig" rid="F17">Fig. 82</xref>); second tergite largely smooth with sparse fine punctures posteriorly, other tergites superficial coriaceous anteriorly, densely finely punctate posteriorly (<xref ref-type="fig" rid="F17">Fig. 82</xref>); sternites densely and rather coarsely punctate; second sternite weakly curved in lateral view; third sternite about 0.4 times as long as second sternite (<xref ref-type="fig" rid="F17">Fig. 84</xref>); genitalia extruded (<xref ref-type="fig" rid="F17">Fig. 83</xref>).</p><p><italic>Colour</italic>. Black; mandible largely except brown teeth, inner orbita narrowly, apical half of supra-antennal elevations, pair of wide patches of clypeus, malar space pair of narrow patches of middle lobe of mesoscutum antero-laterally, small medial patch of metanotum, pair of small lateral patches on first and second tergites, apical margin of first and second sternites, base of fore trochanter and trochantellus, fore and hind trochanters and trochantelli ivory (<xref ref-type="fig" rid="F16">Figs 74</xref>, <xref ref-type="fig" rid="F16">75</xref>, <xref ref-type="fig" rid="F17">80</xref>, <xref ref-type="fig" rid="F17">83</xref>, <xref ref-type="fig" rid="F17">84</xref>); metasoma ventrally black; palpi and antenna dark brown; ivory, fore tarsi and tibia yellowish brown, remainder of legs dark brown to black; pterostigma and anterior half of marginal cell dark brown, remainder of wing membrane subhyaline.</p><p><italic>Female</italic>. Unknown.</p></tp:treatment-sec><tp:treatment-sec sec-type="Biology"><title>Biology.</title><p>Unknown. Collected in August at 1800–2000 m.</p></tp:treatment-sec><tp:treatment-sec sec-type="Distribution"><title>Distribution.</title><p>China (Sichuan).</p></tp:treatment-sec><tp:treatment-sec sec-type="Etymology"><title>Etymology.</title><p>Named after the yellow supra-antennal protuberances: from “<italic>luteus</italic>” (Latin for “yellow”).</p></tp:treatment-sec></tp:taxon-treatment>
