# Supplementary material for: A revision of the Chinese Trigonalyidae (Hymenoptera, Trigonalyoidea)
Source: Zookeys. 2014 Feb 28;(385):1–207. doi: 10.3897/zookeys.385.6560 (PMC3950486; doi:10.3897/zookeys.385.6560)
Supplement: XML Treatment for Jezonogonalos nigrata [file zookeys.385.6560-treatment11.xml]

<!DOCTYPE tp:taxon-treatment
  PUBLIC "-//TaxonX//DTD Taxonomic Treatment Publishing DTD v0 20100105//EN" "tax-treatment-NSO.dtd">
<tp:taxon-treatment xmlns:tp="http://www.plazi.org/taxpub"><tp:treatment-meta><mixed-citation publication-type="journal"><person-group><name><surname>Chen</surname><given-names>Hua-yan</given-names></name><name><surname>van Achterberg</surname><given-names>Cornelis</given-names></name><name><surname>He</surname><given-names>Jun-hua</given-names></name><name><surname>Xu</surname><given-names>Zai-fu</given-names></name></person-group><article-title>A revision of the Chinese Trigonalyidae (Hymenoptera, Trigonalyoidea)</article-title><source>Zookeys</source><day>28</day><month>2</month><year>2014</year><volume>2014</volume><issue>385</issue><fpage>1</fpage><lpage>207</lpage><pub-id pub-id-type="doi">10.3897/zookeys.385.6560</pub-id></mixed-citation></tp:treatment-meta><tp:nomenclature><tp:taxon-name>
                        <tp:taxon-name-part taxon-name-part-type="genus">Jezonogonalos</tp:taxon-name-part>
                        <tp:taxon-name-part taxon-name-part-type="species">nigrata</tp:taxon-name-part>
                        <object-id xmlns:xlink="http://www.w3.org/1999/xlink" content-type="zoobank" xlink:type="simple">http://zoobank.org/4E441D8D-46EE-4F36-8D64-B5CD8DFB9DB5</object-id>
                        <object-id xmlns:xlink="http://www.w3.org/1999/xlink" xlink:type="simple">http://species-id.net/wiki/Jezonogonalos_nigrata</object-id>
                    </tp:taxon-name><tp:taxon-status xmlns:xlink="http://www.w3.org/1999/xlink" xlink:type="simple">sp. n.</tp:taxon-status><xref ref-type="fig" rid="F18">Figs 85</xref><xref ref-type="fig" rid="F19">–95</xref></tp:nomenclature><tp:treatment-sec sec-type="Type material"><title>Type material.</title><p>Holotype, ♀ (IZCAS) “[China:] Sichuan, Mt. Emei, Xixiangchi, 1800–2000 m, 17.VIII.1957, Ke-ren Huang, IOZ(E)1495442”. Paratypes: 2 ♀ (IZ<!--PageBreak-->CAS) “[China:] Sichuan, Mt. Emei, Jiulaodong, 1800–1900 m, 28.VII.1957, Ke-ren Huang, IOZ(E)1495443; id., but 19.VIII.1957, You-cai Lu, IOZ(E)1495444”.</p></tp:treatment-sec><tp:treatment-sec sec-type="Diagnosis"><title>Diagnosis.</title><p>Occipital carina very wide and crenulate medio-dorsally (<xref ref-type="fig" rid="F18">Fig. 87</xref>); outer side of supra-antennal elevations subvertical and elevations about 0.7 times as long as scapus (<xref ref-type="fig" rid="F18">Figs 87</xref>, <xref ref-type="fig" rid="F19">90</xref>); apical half of supra-antennal elevations black (<xref ref-type="fig" rid="F18">Fig. 87</xref>); head dorsally coarsely reticulate-punctate (<xref ref-type="fig" rid="F18">Fig. 87</xref>); frons and vertex densely and coarsely punctate (<xref ref-type="fig" rid="F18">Figs 86</xref>, <xref ref-type="fig" rid="F18">87</xref>); basal half of metasoma largely smooth, apical half mainly punctate (<xref ref-type="fig" rid="F19">Fig. 93</xref>); metasoma largely black, second tergite with pair of small pale yellow spots postero-laterally (<xref ref-type="fig" rid="F19">Fig. 94</xref>); first tergite about 0.7 times as long as its apical width (<xref ref-type="fig" rid="F19">Fig. 95</xref>); second sternite simple (<xref ref-type="fig" rid="F19">Fig. 95</xref>); third sternite about 0.2 times as long as second sternite (<xref ref-type="fig" rid="F19">Fig. 95</xref>).</p><fig id="F18" position="float" orientation="portrait"><label>Figures 85–87.</label><caption><p><italic><tp:taxon-name>Jezonogonalos nigrata</tp:taxon-name></italic> sp. n., holotype, female. <bold>85</bold> Habitus lateral <bold>86</bold> head anterior <bold>87</bold> head dorsal.</p></caption><graphic xmlns:xlink="http://www.w3.org/1999/xlink" xlink:href="ZooKeys-385-001-g018.jpg" position="float" orientation="portrait" xlink:type="simple"/></fig><fig id="F19" position="float" orientation="portrait"><label>Figures 88–95.</label><caption><p><italic><tp:taxon-name>Jezonogonalos nigrata</tp:taxon-name></italic> sp. n., holotype, female. <bold>88</bold> Antenna <bold>89</bold> fore and hind wings <bold>90</bold> head lateral <bold>91</bold> mesosoma dorsal <bold>92</bold> mesosoma lateral <bold>93</bold> metasoma dorsal <bold>94</bold> metasoma lateral <bold>95</bold> metasoma ventral.</p></caption><graphic xmlns:xlink="http://www.w3.org/1999/xlink" xlink:href="ZooKeys-385-001-g019.jpg" position="float" orientation="portrait" xlink:type="simple"/></fig><!--PageBreak--></tp:treatment-sec><tp:treatment-sec sec-type="Description"><title>Description.</title><p>Holotype, female, length of body 10.5 mm (of fore wing 8.6 mm).</p><!--PageBreak--><p><italic>Head</italic>. Antenna with 23 segments; frons densely and coarsely punctate; vertex densely punctate behind stemmaticum, becoming spaced punctate posteriorly (<xref ref-type="fig" rid="F18">Fig. 87</xref>); temple largely smooth with sparse fine punctures (<xref ref-type="fig" rid="F19">Fig. 90</xref>); head gradually narrowed behind eyes, eye in dorsal view 0.7 times as long as temple (<xref ref-type="fig" rid="F18">Fig. 87</xref>); occipital carina strongly widened and lamelliform medio-dorsally, with many short carinae; supra-antennal elevations strongly enlarged (about 0.7 times as long as scapus), outer side subvertical and densely punctate; clypeus slightly concave and thick medio-ventrally.</p><p><italic>Mesosoma</italic>. Length of mesosoma 1.6 times its height (<xref ref-type="fig" rid="F19">Fig. 92</xref>); mesopleuron below transverse mesopleural groove obliquely rugulose anteriorly and largely smooth with sparse fine punctures posteriorly, above groove densely and coarsely rugose (<xref ref-type="fig" rid="F19">Fig. 92</xref>); transverse mesopleural groove narrow, deep and coarsely crenulate; notauli wide and coarsely crenulate; mesoscutum densely and coarsely rugose (<xref ref-type="fig" rid="F19">Fig. 93</xref>); scutellar sulcus wide, both medially and laterally and coarsely crenulate; scutellum coarsely reticulate-rugose, convex medially and anteriorly near level of mesoscutum; metanotum medially protruding, lamelliform and bluntly bifurcating apically and coarsely rugose (<xref ref-type="fig" rid="F19">Fig. 93</xref>); propodeum obliquely rugulose anteriorly, transversely striate medially, smooth and shiny posteriorly (<xref ref-type="fig" rid="F19">Fig. 93</xref>); posterior propodeal carina thick lamelliform, foramen medially 0.4 times higher than wide basally.</p><p><italic>Wings</italic>. Fore wing: length of vein 1-M 1.1 times as long as vein 1-SR (<xref ref-type="fig" rid="F19">Fig. 89</xref>).</p><p><italic>Metasoma</italic>. First tergite 0.6 times as long as apically wide, smooth and with shallow elliptical depression medially (<xref ref-type="fig" rid="F19">Fig. 93</xref>); second to sixth tergites largely smooth with sparse and fine punctures; sternites densely and finely punctate; second sternite slightly convex in lateral view; third sternite about 0.3 times as long as second sternite (<xref ref-type="fig" rid="F19">Fig. 95</xref>); hypopygium triangular in ventral view (<xref ref-type="fig" rid="F19">Fig. 95</xref>).</p><p><italic>Colour</italic>. Black; malar space, lateral margin of all tergites and posterior margin of second sternite ivory; teeth of mandible, antenna and tegulae dark brown; second tergite with pair of small pale yellow spots postero-laterally; legs dark brown to black; pterostigma and posterior half of first submarginal cell to anterior half of marginal cell and area below that dark brown, remainder of wing membrane subhyaline.</p><p><italic>Variation</italic>. Length of body 8.6–11.0 mm, of fore wing 6.8–8.7 mm; length of vein 1-M of fore wing 1.1–1.6 times as long as vein 1-SR; second to sixth tergites largely superficially coriaceous with sparse and fine punctures.</p><p><italic>Male</italic>. Unknown.</p></tp:treatment-sec><tp:treatment-sec sec-type="Biology"><title>Biology.</title><p>Unknown. Collected in July–August at 1800–2000 m.</p></tp:treatment-sec><tp:treatment-sec sec-type="Distribution"><title>Distribution.</title><p>China (Sichuan).</p></tp:treatment-sec><tp:treatment-sec sec-type="Etymology"><title>Etymology.</title><p>Named after the black supra-antennal protuberances: from “<italic>niger</italic>” (Latin for “black”).</p></tp:treatment-sec></tp:taxon-treatment>
