# Supplementary material for: A revision of the Chinese Trigonalyidae (Hymenoptera, Trigonalyoidea)
Source: Zookeys. 2014 Feb 28;(385):1–207. doi: 10.3897/zookeys.385.6560 (PMC3950486; doi:10.3897/zookeys.385.6560)
Supplement: XML Treatment for Jezonogonalos satoi [file zookeys.385.6560-treatment12.xml]

<!DOCTYPE tp:taxon-treatment
  PUBLIC "-//TaxonX//DTD Taxonomic Treatment Publishing DTD v0 20100105//EN" "tax-treatment-NSO.dtd">
<tp:taxon-treatment xmlns:tp="http://www.plazi.org/taxpub"><tp:treatment-meta><mixed-citation publication-type="journal"><person-group><name><surname>Chen</surname><given-names>Hua-yan</given-names></name><name><surname>van Achterberg</surname><given-names>Cornelis</given-names></name><name><surname>He</surname><given-names>Jun-hua</given-names></name><name><surname>Xu</surname><given-names>Zai-fu</given-names></name></person-group><article-title>A revision of the Chinese Trigonalyidae (Hymenoptera, Trigonalyoidea)</article-title><source>Zookeys</source><day>28</day><month>2</month><year>2014</year><volume>2014</volume><issue>385</issue><fpage>1</fpage><lpage>207</lpage><pub-id pub-id-type="doi">10.3897/zookeys.385.6560</pub-id></mixed-citation></tp:treatment-meta><tp:nomenclature><tp:taxon-name>
                        <tp:taxon-name-part taxon-name-part-type="genus">Jezonogonalos</tp:taxon-name-part>
                        <tp:taxon-name-part taxon-name-part-type="species">satoi</tp:taxon-name-part>
                        <object-id xmlns:xlink="http://www.w3.org/1999/xlink" xlink:type="simple">http://species-id.net/wiki/Jezonogonalos_satoi</object-id>
                    </tp:taxon-name><tp:taxon-authority>(Tsuneki, 1991)</tp:taxon-authority><tp:taxon-status xmlns:xlink="http://www.w3.org/1999/xlink" xlink:type="simple">comb. n., re-instated</tp:taxon-status><xref ref-type="fig" rid="F20">Figs 96</xref><xref ref-type="fig" rid="F21">–107</xref><tp:nomenclature-citation-list><tp:nomenclature-citation><tp:taxon-name>Taiwanogonalos satoi</tp:taxon-name><comment> Tsuneki, 1991: 39. Synonymized by <xref ref-type="bibr" rid="B12">Carmean and Kimsey 1998</xref> with <italic><tp:taxon-name>Taeniogonalos maga</tp:taxon-name></italic> Teranishi, 1929, and here re-instated as valid species.</comment></tp:nomenclature-citation></tp:nomenclature-citation-list></tp:nomenclature><tp:treatment-sec sec-type="Type material"><title>Type material.</title><p>Holotype, ♂ (OMNH) “[China:] Taiwan, Habon, 1.V.1929, K. Sato”, “<italic><tp:taxon-name>Taiwanogonalos satoi</tp:taxon-name></italic> Tsuneki, ♂, holotype”.</p><!--PageBreak--></tp:treatment-sec><tp:treatment-sec sec-type="Diagnosis"><title>Diagnosis.</title><p>Occipital carina wide lamelliform and with short carina medio-dorsally and some small carinae near it (<xref ref-type="fig" rid="F20">Fig. 98</xref>); supra-antennal elevations entirely black; middle lobe of mesoscutum densely transversely striate (<xref ref-type="fig" rid="F21">Fig. 103</xref>); propodeum with an irregular transverse ruga medially (<xref ref-type="fig" rid="F21">Fig. 103</xref>); second submarginal cell of fore wing medium-sized, parallel-sided and laterally about as high as wide anteriorly (<xref ref-type="fig" rid="F21">Fig. 101</xref>); fore <!--PageBreak-->wing with more or less conspicuous dark brown patch below pterostigma (<xref ref-type="fig" rid="F21">Fig. 101</xref>); metasoma of ♂ black or dark brown dorsally or nearly so (<xref ref-type="fig" rid="F21">Fig. 105</xref>); first tergite 0.8 times as long as its apical width (<xref ref-type="fig" rid="F21">Fig. 105</xref>); third sternite about 0.4 times as long as second sternite (<xref ref-type="fig" rid="F21">Fig. 107</xref>).</p><fig id="F20" position="float" orientation="portrait"><label>Figures 96–99.</label><caption><p><italic><tp:taxon-name>Jezonogonalos satoi</tp:taxon-name></italic> (Tsuneki, 1991), holotype, male. <bold>96</bold> Habitus lateral <bold>97</bold> head anterior <bold>98</bold> head dorsal <bold>99</bold> antennae.</p></caption><graphic xmlns:xlink="http://www.w3.org/1999/xlink" xlink:href="ZooKeys-385-001-g020.jpg" position="float" orientation="portrait" xlink:type="simple"/></fig><fig id="F21" position="float" orientation="portrait"><label>Figures 100–107.</label><caption><p><italic><tp:taxon-name>Jezonogonalos satoi</tp:taxon-name></italic> (Tsuneki, 1991), holotype, male. <bold>100</bold> Tyloids on 10<sup>th</sup>–16<sup>th</sup> segments of antenna <bold>101</bold> fore and hind wings <bold>102</bold> head lateral <bold>103</bold> mesosoma dorsal <bold>104</bold> mesosoma lateral <bold>105</bold> metasoma dorsal <bold>106</bold> metasoma lateral <bold>107</bold> metasoma ventral.</p></caption><graphic xmlns:xlink="http://www.w3.org/1999/xlink" xlink:href="ZooKeys-385-001-g021.jpg" position="float" orientation="portrait" xlink:type="simple"/></fig></tp:treatment-sec><tp:treatment-sec sec-type="Description"><title>Description.</title><p>Holotype, male, length of body 6.9 mm (of fore wing 6.4 mm).</p><!--PageBreak--><p><italic>Head</italic>. Antenna with 24 segments, elliptical tyloids on 11<sup>th</sup>–15<sup>th</sup> segments (<xref ref-type="fig" rid="F21">Fig. 100</xref>); frons spaced punctulate; vertex largely smooth, sparsely punctulate and strongly shiny (<xref ref-type="fig" rid="F20">Fig. 98</xref>), with medium-sized setae; temple largely smooth (<xref ref-type="fig" rid="F21">Fig. 102</xref>); head gradually narrowed behind eyes, eye in dorsal view 1.7 times as long as temple (<xref ref-type="fig" rid="F20">Fig. 98</xref>); occipital carina wide lamelliform medio-dorsally with one short carina and few short sublateral carinae; supra-antennal elevations strongly enlarged (about 0.6 times as long as scapus), outer side subvertical and largely smooth except for a longitudinal groove and sparse punctures, latero-basally with depression (<xref ref-type="fig" rid="F20">Fig. 98</xref>); clypeus rather concave and thick medio-ventrally.</p><p><italic>Mesosoma</italic>. Length of mesosoma 1.6 times its height (<xref ref-type="fig" rid="F21">Fig. 104</xref>); mesopleuron below transverse mesopleural groove largely smooth but superficially rugulose anteriorly, above groove smooth but rugulose anteriorly and with distinct crenulate vertical groove (<xref ref-type="fig" rid="F21">Fig. 104</xref>); transverse mesopleural groove wide, deep and widely crenulate; notauli moderately wide and coarsely crenulate; middle lobe of mesoscutum densely transversely striate (<xref ref-type="fig" rid="F21">Fig. 103</xref>), mesoscutum partly smooth and shiny, spaced punctate, with some striae posteriorly (<xref ref-type="fig" rid="F21">Fig. 103</xref>); scutellar sulcus wide, both medially and laterally and coarsely crenulate; scutellum largely smooth (except some punctulation and rugae and medio-posteriorly narrowly crenulate) and shiny, longitudinally slightly depressed medially and anteriorly above level of mesoscutum; metanotum medially hardly protruding, evenly convex and smooth (<xref ref-type="fig" rid="F21">Fig. 103</xref>); propodeum rugulose anteriorly (and sulcus medially widely crenulate and depressed), with irregular transverse ruga medially (<xref ref-type="fig" rid="F21">Fig. 103</xref>); posterior propodeal carina thick, wide lamelliform and curved, foramen medially 0.7 times higher than wide basally.</p><p><italic>Wings</italic>. Fore wing: length of vein 1-M 2.2 times as long as vein 1-SR and distinctly curved; veins r and 2-SR long (<xref ref-type="fig" rid="F21">Fig. 101</xref>); second submarginal cell of fore wing medium-sized, parallel-sided and laterally about as high as wide anteriorly.</p><p><italic>Metasoma</italic>. First tergite 0.8 times as long as apically wide, smooth and with wide depression basally (<xref ref-type="fig" rid="F21">Fig. 105</xref>); second and following tergites largely smooth and strongly shiny (<xref ref-type="fig" rid="F21">Fig. 105</xref>); sternites smooth, except for superficial punctures; second sternite weakly curved in lateral view; third sternite 0.4 times as long as second sternite (<xref ref-type="fig" rid="F21">Fig. 107</xref>).</p><p><italic>Colour</italic>. Black or dark brown; mandible (except apically), palpi (except basally), malar space largely, inner orbita very narrowly, pronotum latero-dorsally, tegulae, first segment laterally, large patch of second segment laterally, trochanters, trochantelli and base of femora ivory (<xref ref-type="fig" rid="F20">Fig. 96</xref>); remainder of legs more or less brown (but coxae dark brown); pterostigma (but medially pale brown), veins and marginal cell (except apically) brown; remainder of wing membrane subhyaline.</p><p><italic>Male</italic>. Unknown.</p></tp:treatment-sec><tp:treatment-sec sec-type="Biology"><title>Biology.</title><p>Unknown. Collected in May.</p></tp:treatment-sec><tp:treatment-sec sec-type="Distribution"><title>Distribution.</title><p>China (Taiwan).</p></tp:treatment-sec><ref-list><ref id="B12"><mixed-citation xmlns:xlink="http://www.w3.org/1999/xlink" xlink:type="simple"><person-group><name name-style="western"><surname>Carmean</surname><given-names>D</given-names></name><name name-style="western"><surname>Kimsey</surname><given-names>L</given-names></name></person-group> (<year>1998</year>) <article-title>Phylogenetic revision of the parasitoid wasp family Trigonalidae (Hymenoptera).</article-title><source>Systematic Entomology</source><volume>23</volume>: <fpage>35</fpage>–<lpage>76</lpage>. doi: <ext-link ext-link-type="uri" xlink:href="http://dx.doi.org/10.1046/j.1365-3113.1998.00042.x" xlink:type="simple">10.1046/j.1365-3113.1998.00042.x</ext-link></mixed-citation></ref></ref-list></tp:taxon-treatment>
