# Supplementary material for: A revision of the Chinese Trigonalyidae (Hymenoptera, Trigonalyoidea)
Source: Zookeys. 2014 Feb 28;(385):1–207. doi: 10.3897/zookeys.385.6560 (PMC3950486; doi:10.3897/zookeys.385.6560)
Supplement: XML Treatment for Lycogaster [file zookeys.385.6560-treatment13.xml]

<!DOCTYPE tp:taxon-treatment
  PUBLIC "-//TaxonX//DTD Taxonomic Treatment Publishing DTD v0 20100105//EN" "tax-treatment-NSO.dtd">
<tp:taxon-treatment xmlns:tp="http://www.plazi.org/taxpub"><tp:treatment-meta><mixed-citation publication-type="journal"><person-group><name><surname>Chen</surname><given-names>Hua-yan</given-names></name><name><surname>van Achterberg</surname><given-names>Cornelis</given-names></name><name><surname>He</surname><given-names>Jun-hua</given-names></name><name><surname>Xu</surname><given-names>Zai-fu</given-names></name></person-group><article-title>A revision of the Chinese Trigonalyidae (Hymenoptera, Trigonalyoidea)</article-title><source>Zookeys</source><day>28</day><month>2</month><year>2014</year><volume>2014</volume><issue>385</issue><fpage>1</fpage><lpage>207</lpage><pub-id pub-id-type="doi">10.3897/zookeys.385.6560</pub-id></mixed-citation></tp:treatment-meta><tp:nomenclature><tp:taxon-name>
                        <tp:taxon-name-part taxon-name-part-type="genus">Lycogaster</tp:taxon-name-part>
                        <object-id xmlns:xlink="http://www.w3.org/1999/xlink" xlink:type="simple">http://species-id.net/wiki/Lycogaster</object-id>
                    </tp:taxon-name><tp:taxon-authority>Shuckard, 1841</tp:taxon-authority><xref ref-type="fig" rid="F22">Figs 108</xref><xref ref-type="fig" rid="F23"/><xref ref-type="fig" rid="F24"/><xref ref-type="fig" rid="F25"/><xref ref-type="fig" rid="F26"/><xref ref-type="fig" rid="F27"/><xref ref-type="fig" rid="F28"/><xref ref-type="fig" rid="F29"/><xref ref-type="fig" rid="F30">–154</xref><tp:nomenclature-citation-list><tp:nomenclature-citation><tp:taxon-name>Lycogaster</tp:taxon-name><comment> Shuckard, 1841: 121; <xref ref-type="bibr" rid="B65">Weinstein and Austin 1991</xref>: 414; <xref ref-type="bibr" rid="B12">Carmean and Kimsey 1998</xref>: 61. Type species (by original designation): <italic><tp:taxon-name>Lycogaster pullatus</tp:taxon-name></italic> Shuckard, 1841.</comment></tp:nomenclature-citation><!--PageBreak--></tp:nomenclature-citation-list></tp:nomenclature><tp:treatment-sec sec-type="Diagnosis"><title>Diagnosis.</title><p>Body length 5.5–15.0 mm; antenna with 22–24 segments, of ♀ widened medially (<xref ref-type="fig" rid="F23">Fig. 111</xref>, but hardly so in <italic><tp:taxon-name>Lycogaster angustula</tp:taxon-name></italic> sp. n.); antenna of ♂ without tyloids; supra-antennal elevations small, without depression dorsally (<xref ref-type="fig" rid="F22">Figs 110</xref>, <xref ref-type="fig" rid="F24">121</xref>, <xref ref-type="fig" rid="F26">132</xref>, <xref ref-type="fig" rid="F29">146</xref>); vertex convex and shiny; mandibular condyli close to level of eyes (<xref ref-type="fig" rid="F23">Figs 113</xref>, <xref ref-type="fig" rid="F24">122</xref>, <xref ref-type="fig" rid="F27">135</xref>, <xref ref-type="fig" rid="F30">149</xref>); apical segment of labial palp widened and obtuse, more or less triangular (<xref ref-type="fig" rid="F24">Fig. 122</xref>); metanotum smooth, shiny and weakly convex (<xref ref-type="fig" rid="F23">Figs 114</xref>, <xref ref-type="fig" rid="F24">123</xref>, <xref ref-type="fig" rid="F27">136</xref>, <xref ref-type="fig" rid="F30">150</xref>); triangular dorso-apical part of hind trochanter separated by an oblique groove; fore trochanter subparallel-sided and distinctly longer than hind trochanter; hind tarsus slightly or not modified; basal half of third metasomal sternite with a posteriorly steep, smooth and complete transverse ledge (<xref ref-type="fig" rid="F23">Figs 118</xref>, <xref ref-type="fig" rid="F25">129</xref>, <xref ref-type="fig" rid="F27">140</xref>; may be partly hidden under second sternite and rather low in <italic><tp:taxon-name>Lycogaster violaceipennis</tp:taxon-name></italic>); second sternite with pair of small triangular teeth on apical protuberance (<xref ref-type="fig" rid="F23">Fig. 118</xref>; but only with pair of lobe-shaped flaps in male of <italic><tp:taxon-name>Lycogaster violaceipennis</tp:taxon-name></italic>) and sometimes absent; epipleura of tergites laterally strongly pigmented; fifth sternite of ♀ distinctly emarginate medio-posteriorly (<xref ref-type="fig" rid="F23">Fig. 118</xref>).</p></tp:treatment-sec><tp:treatment-sec sec-type="Biology"><title>Biology.</title><p>In the New World reared as hyperparasitoid of <tp:taxon-name>Ichneumonidae</tp:taxon-name> in caterpillars of the families <tp:taxon-name>Saturniidae</tp:taxon-name> and <tp:taxon-name>Notodontidae</tp:taxon-name> (<xref ref-type="bibr" rid="B12">Carmean and Kimsey 1998</xref>). The record from <tp:taxon-name>Eumeninae</tp:taxon-name> nests probably concerns prey caterpillars that have been infested with both <tp:taxon-name>Ichneumonidae</tp:taxon-name> and <tp:taxon-name>Trigonalyidae</tp:taxon-name>.</p></tp:treatment-sec><tp:treatment-sec sec-type="Notes"><title>Notes.</title><p>It is clear from the original description (<xref ref-type="bibr" rid="B33">Magretti 1897</xref>) and from the redescription of <xref ref-type="bibr" rid="B48">Schulz (1908)</xref> that <italic><tp:taxon-name>Lycogaster rufiventris</tp:taxon-name></italic> (Magretti, 1897) from Myanmar was correctly assigned to the genus <italic><tp:taxon-name>Lycogaster</tp:taxon-name></italic> by <xref ref-type="bibr" rid="B48">Schulz (1908)</xref>, <xref ref-type="bibr" rid="B8">Bischoff (1938)</xref> and <xref ref-type="bibr" rid="B65">Weinstein and Austin (1991)</xref>. It has the medial third of the fore wing dark brown as <italic><tp:taxon-name>Lycogaster flavonigrata</tp:taxon-name></italic> and <italic><tp:taxon-name>Lycogaster nigralva</tp:taxon-name></italic>, but differs by the entire reddish metasoma, the absence of distinct separate teeth besides finely dentate lamelliform protuberance of second sternite and the distinctly convex vertex. The interpretation by <xref ref-type="bibr" rid="B12">Carmean and Kimsey (1998</xref>; based on specimens from central and southern India and retaining this species in the genus <italic><tp:taxon-name>Trigonalys</tp:taxon-name></italic>) seems to be incorrect considering the redescription of the holotype female by <xref ref-type="bibr" rid="B48">Schulz (1908)</xref> and the distribution of the genus <italic><tp:taxon-name>Trigonalys</tp:taxon-name></italic>.</p></tp:treatment-sec><tp:treatment-sec sec-type="Key to Chinese species of Lycogaster Shuckard, 1841"><title>Key to Chinese species of <italic><tp:taxon-name>Lycogaster</tp:taxon-name></italic> Shuckard, 1841</title><table-wrap content-type="key" position="anchor" orientation="portrait"><table><tbody><tr><td rowspan="1" colspan="1">1</td><td rowspan="1" colspan="1">Mesosoma largely reddish brown dorsally; second metasomal sternite with pair of small sublateral flaps, flat medio-posteriorly and sternite weakly convex medially in lateral view; [fore wing largely dark brown; mandible largely ivory (except dark brown teeth)]</td><td rowspan="1" colspan="1"><italic><tp:taxon-name>Lycogaster violaceipennis</tp:taxon-name></italic> Chen, 1949</td></tr><tr><td rowspan="1" colspan="1">–</td><td rowspan="1" colspan="1">Mesosoma black dorsally, at most with vertical row of yellow patches; second sternite with pair of small submedial acute teeth on elevation (<xref ref-type="fig" rid="F23">Fig. 118</xref>) or without sublateral teeth and sternite strongly convex medio-posteriorly (<xref ref-type="fig" rid="F25">Figs 129</xref>, <xref ref-type="fig" rid="F27">140</xref>)</td><td rowspan="1" colspan="1">2</td></tr><tr><td rowspan="1" colspan="1">2</td><td rowspan="1" colspan="1">Submedial acute teeth of second sternite close to each other (<xref ref-type="fig" rid="F23">Fig. 118</xref>); antenna of ♀ elongate and hardly widened medially (<xref ref-type="fig" rid="F23">Fig. 111</xref>); second tergite smooth and strongly shiny (<xref ref-type="fig" rid="F23">Fig. 116</xref>); medial third of fore wing slightly darkened (<xref ref-type="fig" rid="F23">Fig. 112</xref>)</td><td rowspan="1" colspan="1"><italic><tp:taxon-name>Lycogaster angustula</tp:taxon-name></italic> sp. n.</td></tr><tr><td rowspan="1" colspan="1"><!--PageBreak-->–</td><td rowspan="1" colspan="1">Submedial acute teeth of second sternite comparatively far removed from each other (<xref ref-type="fig" rid="F25">Figs 129</xref>, <xref ref-type="fig" rid="F27">140</xref>); antenna of ♀ less elongate and distinctly widened medially (<xref ref-type="fig" rid="F25">Figs 124</xref>, <xref ref-type="fig" rid="F27">133</xref>); second tergite punctate and moderately shiny (<xref ref-type="fig" rid="F25">Figs 127</xref>, <xref ref-type="fig" rid="F27">138</xref>); medial third of fore wing largely dark brown (<xref ref-type="fig" rid="F25">Figs 125</xref>, <xref ref-type="fig" rid="F27">134</xref>)</td><td rowspan="1" colspan="1">3</td></tr><tr><td rowspan="1" colspan="1">3</td><td rowspan="1" colspan="1">Second metasomal sternite largely yellow posteriorly (<xref ref-type="fig" rid="F23">Fig. 118</xref>); vertex comparatively flat in lateral view (<xref ref-type="fig" rid="F23">Fig. 113</xref>); medio-posterior lamella of second sternite subtruncate to weakly convex (<xref ref-type="fig" rid="F25">Fig. 129</xref>)</td><td rowspan="1" colspan="1"><italic><tp:taxon-name>Lycogaster flavonigrata</tp:taxon-name></italic> sp. n.</td></tr><tr><td rowspan="1" colspan="1">–</td><td rowspan="1" colspan="1">Second sternite black posteriorly (<xref ref-type="fig" rid="F27">Fig. 140</xref>), at most somewhat brownish; vertex less flattened in lateral view (<xref ref-type="fig" rid="F27">Fig. 135</xref>); medio-posterior lamella of second sternite distinctly convex (<xref ref-type="fig" rid="F27">Fig. 140</xref>)</td><td rowspan="1" colspan="1"><italic><tp:taxon-name>Lycogaster nigralva</tp:taxon-name></italic> sp. n.</td></tr></tbody></table></table-wrap></tp:treatment-sec><tp:treatment-sec><!--Section generated to contain objects referenced in tp:taxon-treatment.--><fig id="F22" position="float" orientation="portrait"><label>Figures 108–110.</label><caption><p><italic><tp:taxon-name>Lycogaster angustula</tp:taxon-name></italic> sp. n., holotype, female. <bold>108</bold> Habitus lateral <bold>109</bold> head anterior <bold>110</bold> head dorsal.</p></caption><graphic xmlns:xlink="http://www.w3.org/1999/xlink" xlink:href="ZooKeys-385-001-g022.jpg" position="float" orientation="portrait" xlink:type="simple"/></fig><fig id="F23" position="float" orientation="portrait"><label>Figures 111–118.</label><caption><p><italic><tp:taxon-name>Lycogaster angustula</tp:taxon-name></italic> sp. n., holotype, female. <bold>111</bold> Antenna <bold>112</bold> fore and hind wings <bold>113</bold> head lateral <bold>114</bold> mesosoma dorsal <bold>115</bold> mesosoma lateral <bold>116</bold> metasoma dorsal <bold>117</bold> metasoma lateral <bold>118</bold> metasoma ventral.</p></caption><graphic xmlns:xlink="http://www.w3.org/1999/xlink" xlink:href="ZooKeys-385-001-g023.jpg" position="float" orientation="portrait" xlink:type="simple"/></fig><fig id="F24" position="float" orientation="portrait"><label>Figures 119–123.</label><caption><p><italic><tp:taxon-name>Lycogaster flavonigrata</tp:taxon-name></italic> sp. n., holotype, female. <bold>119</bold> Habitus lateral <bold>120</bold> head anterior <bold>121</bold> head dorsal <bold>122</bold> head lateral <bold>123</bold> mesosoma dorsal.</p></caption><graphic xmlns:xlink="http://www.w3.org/1999/xlink" xlink:href="ZooKeys-385-001-g024.jpg" position="float" orientation="portrait" xlink:type="simple"/></fig><fig id="F25" position="float" orientation="portrait"><label>Figures 124–129.</label><caption><p><italic><tp:taxon-name>Lycogaster flavonigrata</tp:taxon-name></italic> sp. n., holotype, female. <bold>124</bold> Antenna <bold>125</bold> fore and hind wings <bold>126</bold> mesosoma lateral <bold>127</bold> metasoma dorsal <bold>128</bold> metasoma lateral <bold>129</bold> metasoma ventral.</p></caption><graphic xmlns:xlink="http://www.w3.org/1999/xlink" xlink:href="ZooKeys-385-001-g025.jpg" position="float" orientation="portrait" xlink:type="simple"/></fig><fig id="F26" position="float" orientation="portrait"><label>Figures 130–132.</label><caption><p><italic><tp:taxon-name>Lycogaster nigralva</tp:taxon-name></italic> sp. n., holotype, female. <bold>130</bold> Habitus lateral <bold>131</bold> head anterior <bold>132</bold> head dorsal.</p></caption><graphic xmlns:xlink="http://www.w3.org/1999/xlink" xlink:href="ZooKeys-385-001-g026.jpg" position="float" orientation="portrait" xlink:type="simple"/></fig><fig id="F27" position="float" orientation="portrait"><label>Figures 133–140.</label><caption><p><italic><tp:taxon-name>Lycogaster nigralva</tp:taxon-name></italic> sp. n., holotype, female. <bold>133</bold> Antenna <bold>134</bold> fore and hind wings <bold>135</bold> head lateral <bold>136</bold> mesosoma dorsal <bold>137</bold> mesosoma lateral <bold>138</bold> metasoma dorsal <bold>139</bold> metasoma lateral <bold>140</bold> metasoma ventral.</p></caption><graphic xmlns:xlink="http://www.w3.org/1999/xlink" xlink:href="ZooKeys-385-001-g027.jpg" position="float" orientation="portrait" xlink:type="simple"/></fig><fig id="F28" position="float" orientation="portrait"><label>Figures 141–143.</label><caption><p><italic><tp:taxon-name>Lycogaster violaceipennis</tp:taxon-name></italic> Chen, 1949, female from Sichuan. <bold>141</bold> Habitus lateral <bold>142</bold> metasoma lateral <bold>143</bold> metasoma ventral.</p></caption><graphic xmlns:xlink="http://www.w3.org/1999/xlink" xlink:href="ZooKeys-385-001-g028.jpg" position="float" orientation="portrait" xlink:type="simple"/></fig><fig id="F29" position="float" orientation="portrait"><label>Figures 144–146.</label><caption><p><italic><tp:taxon-name>Lycogaster violaceipennis</tp:taxon-name></italic> Chen, 1949, lectotype, male. <bold>144</bold> Habitus lateral <bold>145</bold> head anterior <bold>146</bold> head dorsal.</p></caption><graphic xmlns:xlink="http://www.w3.org/1999/xlink" xlink:href="ZooKeys-385-001-g029.jpg" position="float" orientation="portrait" xlink:type="simple"/></fig><fig id="F30" position="float" orientation="portrait"><label>Figures 147–154.</label><caption><p><italic><tp:taxon-name>Lycogaster violaceipennis</tp:taxon-name></italic> Chen, 1949, lectotype, male. <bold>147</bold> Antenna <bold>148</bold> fore and hind wings <bold>149</bold> head lateral <bold>150</bold> mesosoma dorsal <bold>151</bold> mesosoma lateral <bold>152</bold> metasoma dorsal <bold>153</bold> metasoma lateral <bold>154</bold> metasoma ventral.</p></caption><graphic xmlns:xlink="http://www.w3.org/1999/xlink" xlink:href="ZooKeys-385-001-g030.jpg" position="float" orientation="portrait" xlink:type="simple"/></fig></tp:treatment-sec><ref-list><ref id="B65"><mixed-citation xmlns:xlink="http://www.w3.org/1999/xlink" xlink:type="simple"><person-group><name name-style="western"><surname>Weinstein</surname><given-names>P</given-names></name><name name-style="western"><surname>Austin</surname><given-names>AD</given-names></name></person-group> (<year>1991</year>) <article-title>The host relationships of trigonalyid wasps (Hymenoptera: Trigonalyidae), with a review of their biology and catalogue to world species.</article-title><source>Journal of Natural History</source><volume>25</volume>(<issue>2</issue>): <fpage>399</fpage>–<lpage>433</lpage>. doi: <ext-link ext-link-type="uri" xlink:href="http://dx.doi.org/10.1080/00222939100770281" xlink:type="simple">10.1080/00222939100770281</ext-link></mixed-citation></ref><ref id="B12"><mixed-citation xmlns:xlink="http://www.w3.org/1999/xlink" xlink:type="simple"><person-group><name name-style="western"><surname>Carmean</surname><given-names>D</given-names></name><name name-style="western"><surname>Kimsey</surname><given-names>L</given-names></name></person-group> (<year>1998</year>) <article-title>Phylogenetic revision of the parasitoid wasp family Trigonalidae (Hymenoptera).</article-title><source>Systematic Entomology</source><volume>23</volume>: <fpage>35</fpage>–<lpage>76</lpage>. doi: <ext-link ext-link-type="uri" xlink:href="http://dx.doi.org/10.1046/j.1365-3113.1998.00042.x" xlink:type="simple">10.1046/j.1365-3113.1998.00042.x</ext-link></mixed-citation></ref><ref id="B33"><mixed-citation xmlns:xlink="http://www.w3.org/1999/xlink" xlink:type="simple"><person-group><name name-style="western"><surname>Magretti</surname><given-names>P</given-names></name></person-group> (<year>1897</year>) <article-title>Viaggio di Leonardo Fea in Birmania e regione Vicine. LXXIV. Imenotteri. Parte seconda. Trigonalidi, Betilidi, Crisidi colla descrizione di parecchie nuove specie.</article-title><source>Annali del Museo Civico di Storia Naturale di Genova</source> (<volume-series>2</volume-series>) <volume>17</volume>(<issue>37</issue>): <fpage>308</fpage>–<lpage>326</lpage>.</mixed-citation></ref><ref id="B48"><mixed-citation xmlns:xlink="http://www.w3.org/1999/xlink" xlink:type="simple"><person-group><name name-style="western"><surname>Schulz</surname><given-names>WA</given-names></name></person-group> (<year>1908</year>) <article-title>Die Trigonaloiden des Genueser Naturhistorischen Museums.</article-title><source>Annali del Museo Civico di Storia Naturale di Genova</source><series>Ser. 3</series><volume>4</volume>(<issue>44</issue>): <fpage>23</fpage>–<lpage>37</lpage>.</mixed-citation></ref><ref id="B8"><mixed-citation xmlns:xlink="http://www.w3.org/1999/xlink" xlink:type="simple"><person-group><name name-style="western"><surname>Bischoff</surname><given-names>H</given-names></name></person-group> (<year>1938</year>) <article-title>Trigonaloidae.</article-title><source>Hymenopterorum Catalogus</source><volume>5</volume>: <fpage>1</fpage>-<lpage>18</lpage>.</mixed-citation></ref></ref-list></tp:taxon-treatment>
