# Supplementary material for: A revision of the Chinese Trigonalyidae (Hymenoptera, Trigonalyoidea)
Source: Zookeys. 2014 Feb 28;(385):1–207. doi: 10.3897/zookeys.385.6560 (PMC3950486; doi:10.3897/zookeys.385.6560)
Supplement: XML Treatment for Lycogaster angustula [file zookeys.385.6560-treatment14.xml]

<!DOCTYPE tp:taxon-treatment
  PUBLIC "-//TaxonX//DTD Taxonomic Treatment Publishing DTD v0 20100105//EN" "tax-treatment-NSO.dtd">
<tp:taxon-treatment xmlns:tp="http://www.plazi.org/taxpub"><tp:treatment-meta><mixed-citation publication-type="journal"><person-group><name><surname>Chen</surname><given-names>Hua-yan</given-names></name><name><surname>van Achterberg</surname><given-names>Cornelis</given-names></name><name><surname>He</surname><given-names>Jun-hua</given-names></name><name><surname>Xu</surname><given-names>Zai-fu</given-names></name></person-group><article-title>A revision of the Chinese Trigonalyidae (Hymenoptera, Trigonalyoidea)</article-title><source>Zookeys</source><day>28</day><month>2</month><year>2014</year><volume>2014</volume><issue>385</issue><fpage>1</fpage><lpage>207</lpage><pub-id pub-id-type="doi">10.3897/zookeys.385.6560</pub-id></mixed-citation></tp:treatment-meta><tp:nomenclature><tp:taxon-name>
                        <tp:taxon-name-part taxon-name-part-type="genus">Lycogaster</tp:taxon-name-part>
                        <tp:taxon-name-part taxon-name-part-type="species">angustula</tp:taxon-name-part>
                        <object-id xmlns:xlink="http://www.w3.org/1999/xlink" content-type="zoobank" xlink:type="simple">http://zoobank.org/327268E0-5B21-41D9-B2ED-DD7B7F358490</object-id>
                        <object-id xmlns:xlink="http://www.w3.org/1999/xlink" xlink:type="simple">http://species-id.net/wiki/Lycogaster_angustula</object-id>
                    </tp:taxon-name><tp:taxon-status xmlns:xlink="http://www.w3.org/1999/xlink" xlink:type="simple">sp. n.</tp:taxon-status><xref ref-type="fig" rid="F22">Figs 108</xref><xref ref-type="fig" rid="F23">–118</xref></tp:nomenclature><tp:treatment-sec sec-type="Type material"><title>Type material.</title><p>Holotype, ♀ (ZJUH) “[China:] Zhejiang, Mt. Tianmu, 29.VII.2011, Sheng-nan Son, 201101299”. Paratypes: 1 ♀ (ZJUH) “[China:] Zhejiang, Mt. Tianmu, Xianrending, 1520 m, 1.VII.2001, Mei-hua Piao, 200106404”; 1 ♂ (ZJUH), “[China:] Zhejiang, Qingyuan, Mt. Baishanzu, 1856 m, 13.VIII.2003, Xiao-xia Yu, 20058591”.</p></tp:treatment-sec><tp:treatment-sec sec-type="Diagnosis"><title>Diagnosis.</title><p>Antenna of female elongate and hardly widened medially (<xref ref-type="fig" rid="F23">Fig. 111</xref>); pair of small submedial acute teeth on elevation of second sternite close to each other (<xref ref-type="fig" rid="F23">Fig. 118</xref>); second tergite smooth and strongly shiny (<xref ref-type="fig" rid="F23">Fig. 116</xref>); mesosoma black dorsally.</p><fig id="F22" position="float" orientation="portrait"><label>Figures 108–110.</label><caption><p><italic><tp:taxon-name>Lycogaster angustula</tp:taxon-name></italic> sp. n., holotype, female. <bold>108</bold> Habitus lateral <bold>109</bold> head anterior <bold>110</bold> head dorsal.</p></caption><graphic xmlns:xlink="http://www.w3.org/1999/xlink" xlink:href="ZooKeys-385-001-g022.jpg" position="float" orientation="portrait" xlink:type="simple"/></fig><fig id="F23" position="float" orientation="portrait"><label>Figures 111–118.</label><caption><p><italic><tp:taxon-name>Lycogaster angustula</tp:taxon-name></italic> sp. n., holotype, female. <bold>111</bold> Antenna <bold>112</bold> fore and hind wings <bold>113</bold> head lateral <bold>114</bold> mesosoma dorsal <bold>115</bold> mesosoma lateral <bold>116</bold> metasoma dorsal <bold>117</bold> metasoma lateral <bold>118</bold> metasoma ventral.</p></caption><graphic xmlns:xlink="http://www.w3.org/1999/xlink" xlink:href="ZooKeys-385-001-g023.jpg" position="float" orientation="portrait" xlink:type="simple"/></fig></tp:treatment-sec><tp:treatment-sec sec-type="Description"><title>Description.</title><p>Holotype, female, length of body 6.7 mm (of fore wing 5.4 mm).</p><p><italic>Head</italic>. Antenna with 23 segments, elongate and hardly widened medially (<xref ref-type="fig" rid="F23">Fig. 111</xref>); frons spaced punctate (interspaces much wider than width of punctures) and shiny (<xref ref-type="fig" rid="F22">Fig. 109</xref>); vertex and temple largely smooth with sparse and fine punctures (<xref ref-type="fig" rid="F22">Figs 110</xref>, <xref ref-type="fig" rid="F23">113</xref>); head subparallel-sided behind eyes, distinctly narrowed posteriorly and 1.1 times wider than mesoscutum (<xref ref-type="fig" rid="F22">Fig. 110</xref>); dorsal length of eye 0.9 times length of temple (<xref ref-type="fig" rid="F22">Fig. 110</xref>); occipital carina narrow lamelliform medio-dorsally and without crenulae; supra-antennal elevations hardly developed as a thin rim and smooth; clypeus weakly emarginate and comparatively thin medio-ventrally.</p><!--PageBreak--><p><italic>Mesosoma</italic>. Length of mesosoma 1.4 times its height (<xref ref-type="fig" rid="F23">Fig. 115</xref>); mesopleuron below transverse mesopleural groove rugose to punctate anteriorly, largely smooth and shiny posteriorly, above groove similar but rugose anteriorly; transverse mesopleural groove wide, deep and coarsely crenulate; notauli narrow anteriorly, widened posteriorly and coarsely crenulate; middle lobe of mesoscutum sparsely and coarsely punctate anteriorly, rugose at posterior end, lateral lobes sparsely and rather finely punctate (<xref ref-type="fig" rid="F23">Fig. 114</xref>); scutellar sulcus wide, both medially and laterally and coarsely crenulate (<xref ref-type="fig" rid="F23">Fig. 114</xref>); scutellum largely smooth (except some punctures), distinctly shiny, rather flat and anteriorly near level of mesoscutum; metanotum flat, shiny and smooth medially (<xref ref-type="fig" rid="F23">Fig. 114</xref>); propodeum largely obliquely rugulose to rugose with smooth interspaces medially and posteriorly (<xref ref-type="fig" rid="F23">Fig. 114</xref>); posterior propodeal carina thick lamelliform and slightly arched, foramen medially 0.5 times higher than wide basally.</p><p><italic>Wings</italic>. Fore wing: length of vein 1-M 1.7 times as long as vein 1-SR (<xref ref-type="fig" rid="F23">Fig. 112</xref>).</p><!--PageBreak--><!--PageBreak--><p><italic>Metasoma</italic>. First tergite 0.4 times as long as apically wide, smooth and with rather distinct elliptical depression medially (<xref ref-type="fig" rid="F23">Fig. 116</xref>); second-fifth tergites largely smooth with sparse fine punctures; sternites sparsely and finely punctate; second sternite strongly convex in lateral view, its medio-apical protuberance with pair of small submedial acute teeth close to each other (<xref ref-type="fig" rid="F23">Fig. 118</xref>); third sternite about 0.1 times as long as second sternite, with distinct ledge (<xref ref-type="fig" rid="F23">Fig. 117</xref>); hypopygium truncate apically (<xref ref-type="fig" rid="F23">Fig. 118</xref>).</p><p><italic>Colour</italic>. Black; metasoma somewhat brownish; mandibular teeth, palpi and tegulae dark brown; legs dark brown to black with tibiae and tarsi paler; pterostigma dark brown; wing membrane subhyaline.</p><p><italic>Variation</italic>. Length of body 7.9 mm, of fore wing 6.1 mm; second tergite with pair of small ivory spots medio-laterally; second–fifth tergites rather densely and coarsely punctate.</p><p><italic>Male</italic>. Length of body 8.7 mm, of fore wing 6.7 mm; antenna with 23 segments and without tyloids; vertex sparsely and rather coarsely punctate; sculpture of mesosoma coarser than that in female; second–fifth tergites and sternites densely and coarsely punctate; genitalia extruded.</p></tp:treatment-sec><tp:treatment-sec sec-type="Biology"><title>Biology.</title><p>Unknown. Collected in July–August at 1520–1856 m.</p></tp:treatment-sec><tp:treatment-sec sec-type="Distribution"><title>Distribution.</title><p>China (Zhejiang).</p></tp:treatment-sec><tp:treatment-sec sec-type="Etymology"><title>Etymology.</title><p>Named after the elongate and hardly widened antenna of the female: from “<italic>elongatus</italic>” (Latin for “prolonged”).</p></tp:treatment-sec></tp:taxon-treatment>
