# Supplementary material for: A revision of the Chinese Trigonalyidae (Hymenoptera, Trigonalyoidea)
Source: Zookeys. 2014 Feb 28;(385):1–207. doi: 10.3897/zookeys.385.6560 (PMC3950486; doi:10.3897/zookeys.385.6560)
Supplement: XML Treatment for Lycogaster flavonigrata [file zookeys.385.6560-treatment15.xml]

<!DOCTYPE tp:taxon-treatment
  PUBLIC "-//TaxonX//DTD Taxonomic Treatment Publishing DTD v0 20100105//EN" "tax-treatment-NSO.dtd">
<tp:taxon-treatment xmlns:tp="http://www.plazi.org/taxpub"><tp:treatment-meta><mixed-citation publication-type="journal"><person-group><name><surname>Chen</surname><given-names>Hua-yan</given-names></name><name><surname>van Achterberg</surname><given-names>Cornelis</given-names></name><name><surname>He</surname><given-names>Jun-hua</given-names></name><name><surname>Xu</surname><given-names>Zai-fu</given-names></name></person-group><article-title>A revision of the Chinese Trigonalyidae (Hymenoptera, Trigonalyoidea)</article-title><source>Zookeys</source><day>28</day><month>2</month><year>2014</year><volume>2014</volume><issue>385</issue><fpage>1</fpage><lpage>207</lpage><pub-id pub-id-type="doi">10.3897/zookeys.385.6560</pub-id></mixed-citation></tp:treatment-meta><tp:nomenclature><tp:taxon-name>
                        <tp:taxon-name-part taxon-name-part-type="genus">Lycogaster</tp:taxon-name-part>
                        <tp:taxon-name-part taxon-name-part-type="species">flavonigrata</tp:taxon-name-part>
                        <object-id xmlns:xlink="http://www.w3.org/1999/xlink" content-type="zoobank" xlink:type="simple">http://zoobank.org/DE38F6CD-DC14-4F1A-AE5C-DF1ED01B67AC</object-id>
                        <object-id xmlns:xlink="http://www.w3.org/1999/xlink" xlink:type="simple">http://species-id.net/wiki/Lycogaster_flavonigrata</object-id>
                    </tp:taxon-name><tp:taxon-status xmlns:xlink="http://www.w3.org/1999/xlink" xlink:type="simple">sp. n.</tp:taxon-status><xref ref-type="fig" rid="F24">Figs 119</xref><xref ref-type="fig" rid="F25">–129</xref><tp:nomenclature-citation-list><tp:nomenclature-citation><tp:taxon-name>Lycogaster celebesiensis</tp:taxon-name><comment>; <xref ref-type="bibr" rid="B12">Carmean and Kimsey 1998</xref>: 62 (misidentification of <italic><tp:taxon-name>Lycogaster celebesiensis</tp:taxon-name></italic> (Szépligeti, 1902)).</comment></tp:nomenclature-citation></tp:nomenclature-citation-list></tp:nomenclature><tp:treatment-sec sec-type="Type material"><title>Type material.</title><p>Holotype, ♀ (ZJUH) “[China:] Fujian, Shaxian County, 14.X.1980”. Paratypes: 1 ♀ (IZCAS) “[China:] Yunnan, Xishuangbanna, Damenglong, 650 m, 11.IV.1958, Shu-yong Wang, IOZ(E)1495238”; 1 ♀ (IZCAS) “[China:] Yunnan, Xishuangbanna, 850 m, 22.VIII.1958, Le-yi Zheng, IOZ(E)1495239”; 1 ♀ (CASSF) “China, S. Kiangsi, Sunwu, 12.vii.1936”, “L. Gressitt collector”, “<italic><tp:taxon-name>Lycogaster celebesiensis</tp:taxon-name></italic> (Szépligeti, 1902). Det. Carmean, 1993”.</p></tp:treatment-sec><tp:treatment-sec sec-type="Diagnosis"><title>Diagnosis.</title><p>Antenna of female distinctly widened medially (<xref ref-type="fig" rid="F25">Fig. 124</xref>); outer side of supra-antennal elevations strongly oblique and elevations 0.2 times as long as scapus (<xref ref-type="fig" rid="F24">Fig. 121</xref>); vertex comparatively flat in lateral view (<xref ref-type="fig" rid="F24">Fig. 122</xref>); area between ocelli and eye distinctly punctate (<xref ref-type="fig" rid="F24">Fig. 121</xref>); mandible and mesosoma entirely black (<xref ref-type="fig" rid="F24">Figs 120</xref>, <xref ref-type="fig" rid="F24">123</xref>); lateral lobes of mesoscutum sparsely punctate laterally (<xref ref-type="fig" rid="F24">Fig. 123</xref>); medial third of fore wing largely dark brown (<xref ref-type="fig" rid="F25">Fig. 125</xref>); vein m-cu of fore wing subinterstitial (<xref ref-type="fig" rid="F25">Fig. 125</xref>); second metasomal sternite largely yellow posteriorly (<xref ref-type="fig" rid="F25">Fig. 129</xref>); second <!--PageBreak--><!--PageBreak-->sternite with pair of comparatively far separated small triangular teeth sublaterally and in between sternite convexly protruding medio-posteriorly (<xref ref-type="fig" rid="F25">Fig. 129</xref>); second tergite punctate and moderately shiny (<xref ref-type="fig" rid="F25">Fig. 127</xref>).</p><fig id="F24" position="float" orientation="portrait"><label>Figures 119–123.</label><caption><p><italic><tp:taxon-name>Lycogaster flavonigrata</tp:taxon-name></italic> sp. n., holotype, female. <bold>119</bold> Habitus lateral <bold>120</bold> head anterior <bold>121</bold> head dorsal <bold>122</bold> head lateral <bold>123</bold> mesosoma dorsal.</p></caption><graphic xmlns:xlink="http://www.w3.org/1999/xlink" xlink:href="ZooKeys-385-001-g024.jpg" position="float" orientation="portrait" xlink:type="simple"/></fig><fig id="F25" position="float" orientation="portrait"><label>Figures 124–129.</label><caption><p><italic><tp:taxon-name>Lycogaster flavonigrata</tp:taxon-name></italic> sp. n., holotype, female. <bold>124</bold> Antenna <bold>125</bold> fore and hind wings <bold>126</bold> mesosoma lateral <bold>127</bold> metasoma dorsal <bold>128</bold> metasoma lateral <bold>129</bold> metasoma ventral.</p></caption><graphic xmlns:xlink="http://www.w3.org/1999/xlink" xlink:href="ZooKeys-385-001-g025.jpg" position="float" orientation="portrait" xlink:type="simple"/></fig></tp:treatment-sec><tp:treatment-sec sec-type="Description"><title>Description.</title><p>Holotype, female, length of body 13.4 mm (of fore wing 10.1 mm).</p><p><italic>Head</italic>. Antenna with 23 segments, segments after third segment distinctly widened and after 14<sup>th</sup> segments becoming gradually slenderer (<xref ref-type="fig" rid="F25">Fig. 124</xref>); frons coarsely and rather densely punctate and vertex spaced punctate (interspaces often much wider than width of punctures) and shiny (<xref ref-type="fig" rid="F24">Figs 120</xref>, <xref ref-type="fig" rid="F24">121</xref>), with short greyish setae; head subparallel-sided behind eyes, distinctly narrowed posteriorly and 1.3 times wider than mesoscutum (<xref ref-type="fig" rid="F24">Fig. 121</xref>); dorsal length of eye 0.9 times length of temple (<xref ref-type="fig" rid="F24">Fig. 121</xref>); temple smooth, shiny and with medium-sized whitish setae; occipital carina narrow lamelliform medio-dorsally and without crenula; supra-antennal elevations hardly developed as a thin rim and smooth; clypeus weakly emarginate and comparatively thin medio-ventrally.</p><p><italic>Mesosoma</italic>. Length of mesosoma 1.3 times its height (<xref ref-type="fig" rid="F25">Fig. 126</xref>); mesopleuron below transverse mesopleural groove densely rugose anteriorly and spaced punctate and weakly shiny posteriorly, above groove similar but rugae finer posteriorly denser punctate; transverse mesopleural groove narrow, deep and moderately crenulate; notauli narrow anteriorly, widened posteriorly and coarsely crenulate; middle lobe of mesoscutum coarsely vermiculate rugose and weakly shiny (<xref ref-type="fig" rid="F25">Fig. 126</xref>), its lateral lobes mainly coarsely punctate and medially with smooth interspaces; scutellar sulcus wide, both medially and laterally and coarsely crenulate; scutellum largely smooth (except some punctures), distinctly shiny, rather flat and anteriorly near level of mesoscutum; metanotum flat, shiny and smooth medially (<xref ref-type="fig" rid="F25">Fig. 126</xref>); propodeum largely densely finely rugose and carina of foramen thick and arched (<xref ref-type="fig" rid="F25">Fig. 126</xref>); foramen medially 0.6 times higher than wide basally.</p><p><italic>Wings</italic>. Fore wing: length of vein 1-M 2.3 times as long as vein 1-SR (<xref ref-type="fig" rid="F25">Fig. 125</xref>).</p><p><italic>Metasoma</italic>. First tergite 0.4 times as long as apically wide, gradually narrowed basally, flattened medially and weakly convex apically; second–fifth tergites largely densely coarsely punctate and rather moderately shiny; second sternite similarly sculptured as tergite, its medio-apical protuberance lamelliform and convex medio-apically (<xref ref-type="fig" rid="F25">Fig. 129</xref>) and with pair of triangular submedial teeth, third sternite only with distinct ledge (<xref ref-type="fig" rid="F25">Fig. 129</xref>); hypopygium truncate apically.</p><p><italic>Colour</italic>. Black (including mandible); palpi, fore tibia and tarsus, tegulae, pterostigma and veins dark brown; apex of middle trochantellus, hind trochanter and trochantellus, and narrowly base of hind femur ivory; pair of large lateral patches on second and third tergites and apically on second sternite yellow; fore wing largely dark brown but paler subbasally (<xref ref-type="fig" rid="F25">Fig. 125</xref>).</p><p><italic>Variation</italic>. Length of body 11.5–13.1 mm, of fore wing 8.9–10.0 mm; length of vein 1-M 1.9–2.1 times as long as vein 1-SR; outer side of fore tibia ivory; vein m-cu of fore wing subinterstitial or postfurcal by 0.2 times length of vein m-cu; third tergite with a pair of small to medium-sized yellow or ivory patches laterally.</p><!--PageBreak--><p><italic>Male</italic>. Unknown.</p></tp:treatment-sec><tp:treatment-sec sec-type="Biology"><title>Biology.</title><p>Unknown. Collected in April, July, August and October at 650–850 m.</p></tp:treatment-sec><tp:treatment-sec sec-type="Distribution"><title>Distribution.</title><p>China (Fujian, Jiangxi, Yunnan).</p></tp:treatment-sec><tp:treatment-sec sec-type="Etymology"><title>Etymology.</title><p>Name derived from “<italic>flavus</italic>” (Latin for “yellow) and “<italic>niger</italic>” (Latin for “black”) because of the yellow-black pattern of the second sternite.</p></tp:treatment-sec><tp:treatment-sec sec-type="Notes"><title>Notes.</title><p>This species was confused with <italic><tp:taxon-name>Lycogaster celebesiensis</tp:taxon-name></italic> (Szépligeti) by <xref ref-type="bibr" rid="B12">Carmean and Kimsey (1998)</xref>. <italic><tp:taxon-name>Lycogaster flavonigrata</tp:taxon-name></italic> differs as follows: medial third of fore wing dark brown (largely subhyaline of <italic><tp:taxon-name>Lycogaster celebesiensis</tp:taxon-name></italic>); area between ocelli and eye distinctly punctate (mainly smooth); mandible and mesosoma entirely black (with yellow patches); protuberance of second metasomal sternite convexly protruding medially or truncate (straight or weakly concave medio-apically).</p><!--PageBreak--></tp:treatment-sec><ref-list><ref id="B12"><mixed-citation xmlns:xlink="http://www.w3.org/1999/xlink" xlink:type="simple"><person-group><name name-style="western"><surname>Carmean</surname><given-names>D</given-names></name><name name-style="western"><surname>Kimsey</surname><given-names>L</given-names></name></person-group> (<year>1998</year>) <article-title>Phylogenetic revision of the parasitoid wasp family Trigonalidae (Hymenoptera).</article-title><source>Systematic Entomology</source><volume>23</volume>: <fpage>35</fpage>–<lpage>76</lpage>. doi: <ext-link ext-link-type="uri" xlink:href="http://dx.doi.org/10.1046/j.1365-3113.1998.00042.x" xlink:type="simple">10.1046/j.1365-3113.1998.00042.x</ext-link></mixed-citation></ref></ref-list></tp:taxon-treatment>
