# Supplementary material for: A revision of the Chinese Trigonalyidae (Hymenoptera, Trigonalyoidea)
Source: Zookeys. 2014 Feb 28;(385):1–207. doi: 10.3897/zookeys.385.6560 (PMC3950486; doi:10.3897/zookeys.385.6560)
Supplement: XML Treatment for Lycogaster nigralva [file zookeys.385.6560-treatment16.xml]

<!DOCTYPE tp:taxon-treatment
  PUBLIC "-//TaxonX//DTD Taxonomic Treatment Publishing DTD v0 20100105//EN" "tax-treatment-NSO.dtd">
<tp:taxon-treatment xmlns:tp="http://www.plazi.org/taxpub"><tp:treatment-meta><mixed-citation publication-type="journal"><person-group><name><surname>Chen</surname><given-names>Hua-yan</given-names></name><name><surname>van Achterberg</surname><given-names>Cornelis</given-names></name><name><surname>He</surname><given-names>Jun-hua</given-names></name><name><surname>Xu</surname><given-names>Zai-fu</given-names></name></person-group><article-title>A revision of the Chinese Trigonalyidae (Hymenoptera, Trigonalyoidea)</article-title><source>Zookeys</source><day>28</day><month>2</month><year>2014</year><volume>2014</volume><issue>385</issue><fpage>1</fpage><lpage>207</lpage><pub-id pub-id-type="doi">10.3897/zookeys.385.6560</pub-id></mixed-citation></tp:treatment-meta><tp:nomenclature><tp:taxon-name>
                        <tp:taxon-name-part taxon-name-part-type="genus">Lycogaster</tp:taxon-name-part>
                        <tp:taxon-name-part taxon-name-part-type="species">nigralva</tp:taxon-name-part>
                        <object-id xmlns:xlink="http://www.w3.org/1999/xlink" content-type="zoobank" xlink:type="simple">http://zoobank.org/B9B283BF-EDB3-466D-A7E7-7DF2EFD628D2</object-id>
                        <object-id xmlns:xlink="http://www.w3.org/1999/xlink" xlink:type="simple">http://species-id.net/wiki/Lycogaster_nigralva</object-id>
                    </tp:taxon-name><tp:taxon-status xmlns:xlink="http://www.w3.org/1999/xlink" xlink:type="simple">sp. n.</tp:taxon-status><xref ref-type="fig" rid="F26">Figs 130</xref><xref ref-type="fig" rid="F27">–140</xref></tp:nomenclature><tp:treatment-sec sec-type="Type material"><title>Type material.</title><p>Holotype, ♀ (IZCAS) “[China], Sichuan, Mt. Emei, Baoguosi, 550–750 m, 23.V.1957, Fu-xing Zhu”.</p></tp:treatment-sec><tp:treatment-sec sec-type="Diagnosis"><title>Diagnosis.</title><p>Antenna of female distinctly widened medially (<xref ref-type="fig" rid="F27">Fig. 133</xref>); vertex less flattened in lateral view than that of <italic><tp:taxon-name>Lycogaster flavonigrata</tp:taxon-name></italic> (<xref ref-type="fig" rid="F27">Fig. 135</xref>); area between ocelli and eye distinctly punctate (<xref ref-type="fig" rid="F26">Fig. 132</xref>); mandible and mesosoma entirely black (<xref ref-type="fig" rid="F26">Figs 131</xref>, <xref ref-type="fig" rid="F27">136</xref>); lateral lobes of mesoscutum densely punctate laterally (<xref ref-type="fig" rid="F27">Fig. 136</xref>); vein m-cu of fore wing comparatively far postfurcal (<xref ref-type="fig" rid="F27">Fig. 134</xref>); medial third of fore wing largely dark brown (<xref ref-type="fig" rid="F27">Fig. 134</xref>); second sternite black posteriorly (<xref ref-type="fig" rid="F27">Fig. 140</xref>); medio-posterior lamella of second sternite convex (<xref ref-type="fig" rid="F27">Fig. 140</xref>); protuberance of second metasomal sternite convexly protruding medially or truncate (<xref ref-type="fig" rid="F27">Fig. 140</xref>), submedial acute teeth of second sternite comparatively far removed from each other (<xref ref-type="fig" rid="F27">Fig. 140</xref>); second tergite punctate and moderately shiny (<xref ref-type="fig" rid="F27">Fig. 138</xref>).</p><fig id="F26" position="float" orientation="portrait"><label>Figures 130–132.</label><caption><p><italic><tp:taxon-name>Lycogaster nigralva</tp:taxon-name></italic> sp. n., holotype, female. <bold>130</bold> Habitus lateral <bold>131</bold> head anterior <bold>132</bold> head dorsal.</p></caption><graphic xmlns:xlink="http://www.w3.org/1999/xlink" xlink:href="ZooKeys-385-001-g026.jpg" position="float" orientation="portrait" xlink:type="simple"/></fig><fig id="F27" position="float" orientation="portrait"><label>Figures 133–140.</label><caption><p><italic><tp:taxon-name>Lycogaster nigralva</tp:taxon-name></italic> sp. n., holotype, female. <bold>133</bold> Antenna <bold>134</bold> fore and hind wings <bold>135</bold> head lateral <bold>136</bold> mesosoma dorsal <bold>137</bold> mesosoma lateral <bold>138</bold> metasoma dorsal <bold>139</bold> metasoma lateral <bold>140</bold> metasoma ventral.</p></caption><graphic xmlns:xlink="http://www.w3.org/1999/xlink" xlink:href="ZooKeys-385-001-g027.jpg" position="float" orientation="portrait" xlink:type="simple"/></fig></tp:treatment-sec><tp:treatment-sec sec-type="Description"><title>Description.</title><p>Holotype, female, length of body 8.9 mm (of fore wing 6.8 mm).</p><p><italic>Head</italic>. Antenna with 23 segments, segments after third segment distinctly widened and after 14<sup>th</sup> segments becoming gradually slenderer (<xref ref-type="fig" rid="F27">Fig. 133</xref>); frons coarsely and rather densely punctate and vertex spaced punctate (interspaces often much wider than width of punctures) and shiny (<xref ref-type="fig" rid="F26">Figs 131</xref>, <xref ref-type="fig" rid="F26">132</xref>), with short greyish setae; head subparallel-sided behind eyes, distinctly narrowed posteriorly and 1.1 times wider than mesoscutum (<xref ref-type="fig" rid="F26">Fig. 132</xref>); dorsal length of eye 0.7 times length of temple (<xref ref-type="fig" rid="F26">Fig. 132</xref>); temple smooth, shiny and with medium-sized whitish setae; occipital carina narrow lamelliform medio-dorsally and without crenula; supra-antennal elevations hardly developed as a thin rim and smooth; clypeus weakly emarginate and comparatively thin medio-ventrally.</p><p><italic>Mesosoma</italic>. Length of mesosoma 1.6 times its height (<xref ref-type="fig" rid="F27">Fig. 137</xref>); mesopleuron below transverse mesopleural groove densely rugose anteriorly and spaced punctate and weakly shiny posteriorly, above groove densely rugose; transverse mesopleural groove narrow, deep and moderately crenulate; notauli widened, deep and coarsely crenulate; middle lobe of mesoscutum transversely rugose and weakly shiny (<xref ref-type="fig" rid="F27">Fig. 138</xref>), lateral lobes densely and coarsely punctate; scutellar sulcus wide, both medially and laterally and coarsely crenulate; scutellum largely smooth (except some punctures), distinctly shiny, rather flat and anteriorly near level of mesoscutum; metanotum flat, shiny and smooth medially (<xref ref-type="fig" rid="F27">Fig. 138</xref>); propodeum oblique rugulose anterio-laterally, remainder of propodeum coarsely rugose with small smooth interspaces medially and carina of foramen thick and arched (<xref ref-type="fig" rid="F27">Fig. 138</xref>); foramen medially 0.8 times higher than wide basally.</p><p><italic>Wings</italic>. Fore wing: length of vein 1-M 2.1 times as long as vein 1-SR (<xref ref-type="fig" rid="F27">Fig. 134</xref>).</p><!--PageBreak--><p><italic>Metasoma</italic>. First tergite 0.4 times as long as apically wide, gradually narrowed basally, with shallow elliptical depression medially (<xref ref-type="fig" rid="F27">Fig. 138</xref>) and flattened apically; second–fifth tergites spaced punctate (interspaces much wider than width of punctures) and rather shiny; second sternite coarsely and densely punctate, its medio-apical protuberance lamelliform and convex medio-apically (<xref ref-type="fig" rid="F27">Fig. 140</xref>) and with pair of triangular submedial teeth, third sternite only with distinct ledge (<xref ref-type="fig" rid="F27">Fig. 140</xref>); hypopygium truncate apically.</p><p><italic>Colour</italic>. Black (including mandible); apex of all trochanters ivory, all tarsus, tegulae, pterostigma and veins dark; pair of large lateral patches on second tergite and small patches on basal third tergite and apically on second sternite yellow; fore wing largely brown but paler subbasally (<xref ref-type="fig" rid="F27">Fig. 134</xref>).</p><p><italic>Male</italic>. Unknown.</p></tp:treatment-sec><tp:treatment-sec sec-type="Biology"><title>Biology.</title><p>Unknown. Collected in May at 550–750 m.</p><!--PageBreak--><!--PageBreak--></tp:treatment-sec><tp:treatment-sec sec-type="Distribution"><title>Distribution.</title><p>China (Sichuan).</p></tp:treatment-sec><tp:treatment-sec sec-type="Etymology"><title>Etymology.</title><p>Name derived from “<italic>niger</italic>” (Latin for “black”) and “<italic>alvus</italic>” (Latin for “belly”) because of the entirely black second sternite.</p></tp:treatment-sec></tp:taxon-treatment>
