# Supplementary material for: A revision of the Chinese Trigonalyidae (Hymenoptera, Trigonalyoidea)
Source: Zookeys. 2014 Feb 28;(385):1–207. doi: 10.3897/zookeys.385.6560 (PMC3950486; doi:10.3897/zookeys.385.6560)
Supplement: XML Treatment for Lycogaster violaceipennis [file zookeys.385.6560-treatment17.xml]

<!DOCTYPE tp:taxon-treatment
  PUBLIC "-//TaxonX//DTD Taxonomic Treatment Publishing DTD v0 20100105//EN" "tax-treatment-NSO.dtd">
<tp:taxon-treatment xmlns:tp="http://www.plazi.org/taxpub"><tp:treatment-meta><mixed-citation publication-type="journal"><person-group><name><surname>Chen</surname><given-names>Hua-yan</given-names></name><name><surname>van Achterberg</surname><given-names>Cornelis</given-names></name><name><surname>He</surname><given-names>Jun-hua</given-names></name><name><surname>Xu</surname><given-names>Zai-fu</given-names></name></person-group><article-title>A revision of the Chinese Trigonalyidae (Hymenoptera, Trigonalyoidea)</article-title><source>Zookeys</source><day>28</day><month>2</month><year>2014</year><volume>2014</volume><issue>385</issue><fpage>1</fpage><lpage>207</lpage><pub-id pub-id-type="doi">10.3897/zookeys.385.6560</pub-id></mixed-citation></tp:treatment-meta><tp:nomenclature><tp:taxon-name>
                        <tp:taxon-name-part taxon-name-part-type="genus">Lycogaster</tp:taxon-name-part>
                        <tp:taxon-name-part taxon-name-part-type="species">violaceipennis</tp:taxon-name-part>
                        <object-id xmlns:xlink="http://www.w3.org/1999/xlink" xlink:type="simple">http://species-id.net/wiki/Lycogaster_violaceipennis</object-id>
                    </tp:taxon-name><tp:taxon-authority>Chen, 1949</tp:taxon-authority><xref ref-type="fig" rid="F28">Figs 141</xref><xref ref-type="fig" rid="F29">–</xref><xref ref-type="fig" rid="F30">154</xref><tp:nomenclature-citation-list><tp:nomenclature-citation><tp:taxon-name>Lycogaster violaceipennis</tp:taxon-name><comment> Chen, 1949: 10; <xref ref-type="bibr" rid="B65">Weinstein and Austin 1991</xref>: 415; <xref ref-type="bibr" rid="B12">Carmean and Kimsey 1998</xref>: 62; <xref ref-type="bibr" rid="B19">He 2004</xref>: 73.</comment></tp:nomenclature-citation></tp:nomenclature-citation-list></tp:nomenclature><tp:treatment-sec sec-type="Type material"><title>Type material.</title><p>Lectotype here designated, ♂ (IZCAS) “[China: Zhejiang], Mokan Shan (= Mt. Mogan), Musée Heude”, “10.VII.[19]37, O. Piel”, “♂ <italic><tp:taxon-name>Lycogaster violaceipennis</tp:taxon-name></italic> Chen”. Paralectotype: 1 ♂ (IZCAS); damaged, mainly head and mesosoma remaining), with same label data.</p></tp:treatment-sec><tp:treatment-sec sec-type="Additional material"><title>Additional material.</title><p>1 ♀ + 1 ♂ (IZCAS) “[China:] Sichuan, Mt. Emei, Baoguosi, 550–750 m, 7.VI.1957, You-cai Lu, IOZ(E)1495236; id., but 30.V.1957, Fu-xing Zhu, IOZ(E)1495237”; 1 ♀ (IZCAS) “[China:] Sichuan, Mt. Emei, 4.VI.1957, Ke-ren Huang, IOZ(E)1495438”.</p></tp:treatment-sec><tp:treatment-sec sec-type="Diagnosis"><title>Diagnosis.</title><p>Outer side of supra-antennal elevations strongly oblique and elevations 0.2 times as long as scapus (<xref ref-type="fig" rid="F29">Fig. 146</xref>); antenna of ♀ comparatively less elongate and distinctly widened medially; area between ocelli and eye largely coarsely and densely punctate (<xref ref-type="fig" rid="F29">Fig. 146</xref>); mandible black (♀) or largely ivory (except dark brown teeth; ♂) (<xref ref-type="fig" rid="F29">Fig. 145</xref>); mesosoma largely reddish brown dorsally; fore wing largely dark brown (<xref ref-type="fig" rid="F30">Fig. 148</xref>); second tergite punctate and moderately shiny; second sternite of ♀ with pair of widely separated triangular teeth sublateral teeth and in between sternite strongly convexly protruding medio-posteriorly (<xref ref-type="fig" rid="F28">Fig. 143</xref>); second metasomal sternite of ♂ with pair of small sublateral flaps, flat medio-posteriorly and sternite weakly convex medially in lateral view (<xref ref-type="fig" rid="F30">Fig. 154</xref>).</p><fig id="F28" position="float" orientation="portrait"><label>Figures 141–143.</label><caption><p><italic><tp:taxon-name>Lycogaster violaceipennis</tp:taxon-name></italic> Chen, 1949, female from Sichuan. <bold>141</bold> Habitus lateral <bold>142</bold> metasoma lateral <bold>143</bold> metasoma ventral.</p></caption><graphic xmlns:xlink="http://www.w3.org/1999/xlink" xlink:href="ZooKeys-385-001-g028.jpg" position="float" orientation="portrait" xlink:type="simple"/></fig><fig id="F29" position="float" orientation="portrait"><label>Figures 144–146.</label><caption><p><italic><tp:taxon-name>Lycogaster violaceipennis</tp:taxon-name></italic> Chen, 1949, lectotype, male. <bold>144</bold> Habitus lateral <bold>145</bold> head anterior <bold>146</bold> head dorsal.</p></caption><graphic xmlns:xlink="http://www.w3.org/1999/xlink" xlink:href="ZooKeys-385-001-g029.jpg" position="float" orientation="portrait" xlink:type="simple"/></fig><fig id="F30" position="float" orientation="portrait"><label>Figures 147–154.</label><caption><p><italic><tp:taxon-name>Lycogaster violaceipennis</tp:taxon-name></italic> Chen, 1949, lectotype, male. <bold>147</bold> Antenna <bold>148</bold> fore and hind wings <bold>149</bold> head lateral <bold>150</bold> mesosoma dorsal <bold>151</bold> mesosoma lateral <bold>152</bold> metasoma dorsal <bold>153</bold> metasoma lateral <bold>154</bold> metasoma ventral.</p></caption><graphic xmlns:xlink="http://www.w3.org/1999/xlink" xlink:href="ZooKeys-385-001-g030.jpg" position="float" orientation="portrait" xlink:type="simple"/></fig></tp:treatment-sec><tp:treatment-sec sec-type="Description"><title>Description.</title><p>Lectotype, male, length of body 14.4 mm (of fore wing 11.5 mm).</p><p><italic>Head</italic>. Antenna with 24 segments, without tyloids, segments after third segment distinctly widened and after 14<sup>th</sup> segments becoming gradually slenderer (<xref ref-type="fig" rid="F30">Fig. 147</xref>); frons and vertex coarsely and densely reticulate-punctate (<xref ref-type="fig" rid="F29">Figs 145</xref>, <xref ref-type="fig" rid="F29">146</xref>), with medium-sized yellowish setae; head subparallel-sided behind eyes, gradually narrowed posteriorly and about 1.3 times wider than mesoscutum (<xref ref-type="fig" rid="F29">Fig. 146</xref>); dorsal length of eye 0.8 times length of temple (<xref ref-type="fig" rid="F29">Fig. 146</xref>); temple coarsely and densely reticulate-punctate, with rather long yellowish setae; occipital carina narrow lamelliform medio-dorsally, with a few weak carinae; supra-antennal elevations hardly developed as a thin rim and smooth; clypeus weakly emarginate and comparatively thin medio-ventrally.</p><!--PageBreak--><p><italic>Mesosoma</italic>. Length of mesosoma 1.6 times its height (<xref ref-type="fig" rid="F30">Fig. 151</xref>); mesopleuron below transverse mesopleural groove coarsely and densely reticulate-punctate anteriorly and oblique rugose posteriorly, above groove coarsely rugose with several large crenulae medially; transverse mesopleural groove narrow, deep and moderately crenulate; notauli widened, coarsely crenulate; mesoscutum densely reticulate-rugose (<xref ref-type="fig" rid="F30">Fig. 150</xref>); scutellar sulcus wide, both medially and laterally and coarsely crenulate; scutellum densely reticulate-rugose, rather flat and anteriorly near level of mesoscutum; metanotum flat, shiny and smooth medially (<xref ref-type="fig" rid="F30">Fig. 150</xref>); propodeum irregularly rugose and carina of foramen thick and arched (<xref ref-type="fig" rid="F30">Fig. 150</xref>); foramen medially 0.5 times higher than wide basally.</p><p><italic>Wings</italic>. Fore wing: length of vein 1-M 1.4 times as long as vein 1-SR (<xref ref-type="fig" rid="F30">Fig. 148</xref>).</p><!--PageBreak--><p><italic>Metasoma</italic>. First tergite 0.4 times as long as apically wide, gradually narrowed basally, with shallow elliptical depression medially (<xref ref-type="fig" rid="F30">Fig. 152</xref>) and flattened apically; second–fifth tergites largely densely and coarsely punctate and rather moderately shiny; second sternite similarly sculptured as tergite, with pair of small sublateral flaps (<xref ref-type="fig" rid="F30">Fig. 154</xref>), flat medio-posteriorly and sternite weakly convex medially in lateral view; third sternite about 0.2 times as long as second sternite (<xref ref-type="fig" rid="F30">Fig. 154</xref>); genitalia extruded (<xref ref-type="fig" rid="F30">Fig. 153</xref>).</p><!--PageBreak--><p><italic>Colour</italic>. Black; mandible largely ivory except dark brown teeth; palpi, pterostigma and veins dark brown; mesosoma largely reddish brown except for ventral half of mesopleuron and metapleuron and posterior half of propodeum dark brown to black; outer side of fore femur, large part of middle and hind femur, all coxae and tarsus dark brown, remainder of legs ivory; pair of large lateral patches on second tergite yellow; fore wing largely dark brown, but paler subbasally (<xref ref-type="fig" rid="F30">Fig. 148</xref>).</p><!--PageBreak--><p><italic>Variation</italic>. Length of body 12.3 mm, of fore wing 9.7 mm; legs darker; length of vein 1-M of fore wing 2.0 times as long as vein 1-SR.</p><p><italic>Female</italic>. Length of body 14.4–15.0 mm, of fore wing 11.5–12.0 mm; medio-apical protuberance of second sternite lamelliform and convex medio-apically (<xref ref-type="fig" rid="F28">Fig. 143</xref>) and with pair of triangular submedial teeth, third sternite with distinct ledge (<xref ref-type="fig" rid="F28">Fig. 143</xref>); hypopygium incised apically.</p></tp:treatment-sec><tp:treatment-sec sec-type="Biology"><title>Biology.</title><p>Unknown. Collected in May–July at 550–750 m.</p></tp:treatment-sec><tp:treatment-sec sec-type="Distribution"><title>Distribution.</title><p>China (Zhejiang, Sichuan).</p></tp:treatment-sec><ref-list><ref id="B65"><mixed-citation xmlns:xlink="http://www.w3.org/1999/xlink" xlink:type="simple"><person-group><name name-style="western"><surname>Weinstein</surname><given-names>P</given-names></name><name name-style="western"><surname>Austin</surname><given-names>AD</given-names></name></person-group> (<year>1991</year>) <article-title>The host relationships of trigonalyid wasps (Hymenoptera: Trigonalyidae), with a review of their biology and catalogue to world species.</article-title><source>Journal of Natural History</source><volume>25</volume>(<issue>2</issue>): <fpage>399</fpage>–<lpage>433</lpage>. doi: <ext-link ext-link-type="uri" xlink:href="http://dx.doi.org/10.1080/00222939100770281" xlink:type="simple">10.1080/00222939100770281</ext-link></mixed-citation></ref><ref id="B12"><mixed-citation xmlns:xlink="http://www.w3.org/1999/xlink" xlink:type="simple"><person-group><name name-style="western"><surname>Carmean</surname><given-names>D</given-names></name><name name-style="western"><surname>Kimsey</surname><given-names>L</given-names></name></person-group> (<year>1998</year>) <article-title>Phylogenetic revision of the parasitoid wasp family Trigonalidae (Hymenoptera).</article-title><source>Systematic Entomology</source><volume>23</volume>: <fpage>35</fpage>–<lpage>76</lpage>. doi: <ext-link ext-link-type="uri" xlink:href="http://dx.doi.org/10.1046/j.1365-3113.1998.00042.x" xlink:type="simple">10.1046/j.1365-3113.1998.00042.x</ext-link></mixed-citation></ref><ref id="B19"><mixed-citation xmlns:xlink="http://www.w3.org/1999/xlink" xlink:type="simple"><person-group><name name-style="western"><surname>He</surname><given-names>J-H</given-names></name></person-group> (<year>2004</year>) <source>Hymenopteran Insect Fauna of Zhejiang.</source><publisher-name>Science Press</publisher-name>, <publisher-loc>Beijing, China</publisher-loc>. <comment>[in Chinese]</comment></mixed-citation></ref></ref-list></tp:taxon-treatment>
