# Supplementary material for: A revision of the Chinese Trigonalyidae (Hymenoptera, Trigonalyoidea)
Source: Zookeys. 2014 Feb 28;(385):1–207. doi: 10.3897/zookeys.385.6560 (PMC3950486; doi:10.3897/zookeys.385.6560)
Supplement: XML Treatment for Orthogonalys [file zookeys.385.6560-treatment18.xml]

<!DOCTYPE tp:taxon-treatment
  PUBLIC "-//TaxonX//DTD Taxonomic Treatment Publishing DTD v0 20100105//EN" "tax-treatment-NSO.dtd">
<tp:taxon-treatment xmlns:tp="http://www.plazi.org/taxpub"><tp:treatment-meta><mixed-citation publication-type="journal"><person-group><name><surname>Chen</surname><given-names>Hua-yan</given-names></name><name><surname>van Achterberg</surname><given-names>Cornelis</given-names></name><name><surname>He</surname><given-names>Jun-hua</given-names></name><name><surname>Xu</surname><given-names>Zai-fu</given-names></name></person-group><article-title>A revision of the Chinese Trigonalyidae (Hymenoptera, Trigonalyoidea)</article-title><source>Zookeys</source><day>28</day><month>2</month><year>2014</year><volume>2014</volume><issue>385</issue><fpage>1</fpage><lpage>207</lpage><pub-id pub-id-type="doi">10.3897/zookeys.385.6560</pub-id></mixed-citation></tp:treatment-meta><tp:nomenclature><tp:taxon-name>
                        <tp:taxon-name-part taxon-name-part-type="genus">Orthogonalys</tp:taxon-name-part>
                        <object-id xmlns:xlink="http://www.w3.org/1999/xlink" xlink:type="simple">http://species-id.net/wiki/Orthogonalys</object-id>
                    </tp:taxon-name><tp:taxon-authority>Schulz, 1905</tp:taxon-authority><xref ref-type="fig" rid="F31">Figs 155</xref><xref ref-type="fig" rid="F32"/><xref ref-type="fig" rid="F33"/><xref ref-type="fig" rid="F34"/><xref ref-type="fig" rid="F35"/><xref ref-type="fig" rid="F36"/><xref ref-type="fig" rid="F37"/><xref ref-type="fig" rid="F38"/><xref ref-type="fig" rid="F39"/><xref ref-type="fig" rid="F40"/><xref ref-type="fig" rid="F41"/><xref ref-type="fig" rid="F42"/><xref ref-type="fig" rid="F43"/><xref ref-type="fig" rid="F44"/><xref ref-type="fig" rid="F45"/><xref ref-type="fig" rid="F46"/><xref ref-type="fig" rid="F47"/><xref ref-type="fig" rid="F48">–241</xref><tp:nomenclature-citation-list><tp:nomenclature-citation><tp:taxon-name>Orthogonalys</tp:taxon-name><comment> Schulz, 1905: 76; <xref ref-type="bibr" rid="B65">Weinstein and Austin 1991</xref>: 421; <xref ref-type="bibr" rid="B12">Carmean and Kimsey 1998</xref>: 52; <xref ref-type="bibr" rid="B51">Smith and Tripotin 2012</xref>: 3. Type species (by original designation): <italic><tp:taxon-name>Orthogonalys boliviana</tp:taxon-name></italic> Schulz, 1905.</comment></tp:nomenclature-citation><tp:nomenclature-citation><tp:taxon-name>Orthogonalos</tp:taxon-name><comment> Schulz, 1907: 8; <xref ref-type="bibr" rid="B34">Marshakov 1981</xref>: 104; <xref ref-type="bibr" rid="B63">Tsuneki 1991</xref>: 19; <xref ref-type="bibr" rid="B65">Weinstein and Austin 1991</xref>: 421. Unjustified emendation.</comment></tp:nomenclature-citation><tp:nomenclature-citation><tp:taxon-name>Satogonalos</tp:taxon-name><comment> Teranishi, 1931: 10; <xref ref-type="bibr" rid="B65">Weinstein and Austin 1991</xref>: 424; <xref ref-type="bibr" rid="B29">Lelej 1995</xref>: 12. Type species (by original designation): <italic><tp:taxon-name>Satogonalos debilis</tp:taxon-name></italic> (Teranishi, 1929). Synonymized by <xref ref-type="bibr" rid="B63">Tsuneki 1991</xref>.</comment></tp:nomenclature-citation></tp:nomenclature-citation-list></tp:nomenclature><tp:treatment-sec sec-type="Diagnosis"><title>Diagnosis.</title><p>Body length 3.5–14.1 mm; antenna with 21–32 segments, often with a pale band in apical third of antenna and slender medially (<xref ref-type="fig" rid="F32">Fig. 158</xref>), of male without tyloids (<xref ref-type="fig" rid="F41">Fig. 199</xref>); supra-antennal elevations smooth and shiny, usually comparatively large (<xref ref-type="fig" rid="F31">Figs 157</xref>, <xref ref-type="fig" rid="F34">170</xref>, <xref ref-type="fig" rid="F38">188</xref>, <xref ref-type="fig" rid="F45">222</xref>, <xref ref-type="fig" rid="F47">233</xref>), without depression dorsally and moderately to widely separated; vertex normal, at most with slight median depression dorsally (<xref ref-type="fig" rid="F31">Figs 157</xref>, <xref ref-type="fig" rid="F34">170</xref>, <xref ref-type="fig" rid="F38">188</xref>, <xref ref-type="fig" rid="F45">222</xref>, <xref ref-type="fig" rid="F47">233</xref>); apical segment of labial palp widened and obtuse, more or less triangular (<xref ref-type="fig" rid="F2">Fig. 2</xref>); mandibles wide in anterior view and sublaterally attached to head (<xref ref-type="fig" rid="F31">Fig. 156</xref>); occipital carina narrow and smooth but widened and finely crenulate in <!--PageBreak--><italic><tp:taxon-name>Orthogonalys hagoromonis</tp:taxon-name></italic>; mesoscutum and scutellum often smooth or sparsely punctulate (<xref ref-type="fig" rid="F35">Fig. 174</xref>), at most moderately punctate with wide smooth interspaces, but mesoscutum densely sculptured anteriorly in <italic><tp:taxon-name>Orthogonalys hagoromonis</tp:taxon-name></italic>; metanotum concave latero-dorsally and often sculptured, matt and distinctly convex medially (<xref ref-type="fig" rid="F32">Fig. 161</xref>); anterior propodeal sulcus distinctly crenulate (<xref ref-type="fig" rid="F35">Fig. 174</xref>), rarely partly reduced; posterior propodeal carina curved and lamelliform; but reduced in <italic><tp:taxon-name>Orthogonalys formosana</tp:taxon-name></italic> and <italic><tp:taxon-name>Orthogonalys hagoromonis</tp:taxon-name></italic>; vein 1-SR of fore wing medium-sized to long (<xref ref-type="fig" rid="F32">Figs 159</xref>, <xref ref-type="fig" rid="F35">172</xref>, <xref ref-type="fig" rid="F43">211</xref>, <xref ref-type="fig" rid="F46">224</xref>, <xref ref-type="fig" rid="F48">235</xref>); fore wing subhyaline (<xref ref-type="fig" rid="F46">Fig. 224</xref>), at most slightly infuscate below pterostigma in female; triangular dorso-apical part of hind trochanter separated by an oblique groove (<xref ref-type="fig" rid="F46">Fig. 230</xref>); fore trochanter subparallel-sided and distinctly longer than hind trochanter; hind tarsus slightly or not modified; second metasomal sternite and tergite flat in lateral view, weakly sclerotized and smooth (<xref ref-type="fig" rid="F32">Fig. 164</xref>); second sternite in ventral view flat medially or weakly convex and no medial elevation or teeth posteriorly; basal half of third sternite flat, without a distinct ledge anteriorly (<xref ref-type="fig" rid="F48">Fig. 241</xref>); fifth sternite of female straight or slightly <italic>emarginate</italic> medio-posteriorly (<xref ref-type="fig" rid="F48">Fig. 241</xref>); body often slender (including metasoma) and sometimes ichneumonid-like (<xref ref-type="fig" rid="F47">Fig. 231</xref>).</p></tp:treatment-sec><tp:treatment-sec sec-type="Biology"><title>Biology.</title><p>In the New World reared as hyperparasitoid of <tp:taxon-name>Tachinidae</tp:taxon-name> in caterpillars (<xref ref-type="bibr" rid="B12">Carmean and Kimsey 1998</xref>; <xref ref-type="bibr" rid="B35">Murphy et al. 2009</xref>).</p></tp:treatment-sec><tp:treatment-sec sec-type="Key to Chinese species of Orthogonalys Schulz, 1905"><title>Key to Chinese species of <italic><tp:taxon-name>Orthogonalys</tp:taxon-name></italic> Schulz, 1905</title><table-wrap content-type="key" position="anchor" orientation="portrait"><table><tbody><tr><td rowspan="1" colspan="1">1</td><td rowspan="1" colspan="1">Mesosoma with linear ivory pattern dorsally (at least with row of large ivory patch on scutellum and patch on metanotum; <xref ref-type="fig" rid="F35">Figs 174</xref>, <xref ref-type="fig" rid="F37">182</xref>, <xref ref-type="fig" rid="F46">226</xref>, <xref ref-type="fig" rid="F48">237</xref>); first metasomal tergite of ♀ with brownish or ivory apical transverse band (<xref ref-type="fig" rid="F32">Figs 163</xref>, <xref ref-type="fig" rid="F37">184</xref>, <xref ref-type="fig" rid="F46">228</xref>, <xref ref-type="fig" rid="F48">239</xref>), at most with narrow brown median line; vein 1m-cu of fore wing connected to first submarginal cell (<xref ref-type="fig" rid="F32">Figs 159</xref>, <xref ref-type="fig" rid="F43">211</xref>, <xref ref-type="fig" rid="F46">224</xref>, <xref ref-type="fig" rid="F48">235</xref>); [extension of pale colour pattern of head and mesosoma is very variable]</td><td rowspan="1" colspan="1">2</td></tr><tr><td rowspan="1" colspan="1">–</td><td rowspan="1" colspan="1">Mesosoma without pale pattern dorsally, at most with an ivory patch on mesoscutum medially (<xref ref-type="fig" rid="F35">Fig. 174</xref>); first tergite of ♀ black, largely brownish-white or with a reddish-yellow lateral patch apically (<xref ref-type="fig" rid="F35">Fig. 176</xref>); position of vein 1m-cu of fore wing variable (<xref ref-type="fig" rid="F35">Fig. 172</xref>)</td><td rowspan="1" colspan="1">5</td></tr><tr><td rowspan="1" colspan="1">2</td><td rowspan="1" colspan="1">Legs mainly yellowish brown, including apex of hind femur (<xref ref-type="fig" rid="F31">Figs 155</xref>, <xref ref-type="fig" rid="F44">218</xref>); apical half of first tergite entirely pale yellowish (both sexes; <xref ref-type="fig" rid="F32">Figs 163</xref>, <xref ref-type="fig" rid="F46">228</xref>)</td><td rowspan="1" colspan="1">3</td></tr><tr><td rowspan="1" colspan="1">–</td><td rowspan="1" colspan="1">Legs mainly black or dark brown (except pale trochanter and trochantellus; <xref ref-type="fig" rid="F47">Fig. 231</xref>), <bold>if</bold> sometimes intermediate (<xref ref-type="fig" rid="F42">Fig. 207</xref>) then apex of hind femur dark brown (<xref ref-type="fig" rid="F43">Fig. 214</xref>); apical half of first tergite partly black (<xref ref-type="fig" rid="F37">Figs 184</xref>, <xref ref-type="fig" rid="F48">239</xref>)</td><td rowspan="1" colspan="1">4</td></tr><tr><td rowspan="1" colspan="1">3</td><td rowspan="1" colspan="1">Vertex with large yellow patch medio-posteriorly (<xref ref-type="fig" rid="F45">Fig. 222</xref>); head dorsally and mesoscutum coarsely punctate (<xref ref-type="fig" rid="F45">Figs 222</xref>, <xref ref-type="fig" rid="F46">226</xref>); posterior half of propodeum obliquely rugose (<xref ref-type="fig" rid="F46">Fig. 226</xref>); spiracle of propodeum distinctly protruding (<xref ref-type="fig" rid="F46">Fig. 227</xref>); outer side of hind coxa (except base) yellowish brown; hind tibia (except basal quarter) and tarsus dark brown; first tergite robust and with median groove (<xref ref-type="fig" rid="F46">Fig. 228</xref>); mesosoma laterally with extensive yellow pattern (<xref ref-type="fig" rid="F46">Fig. 227</xref>) [Note. <italic><tp:taxon-name>Orthogonalys centrimaculata</tp:taxon-name></italic> Bischoff, 1951, from Vietnam runs here but has head largely smooth dorsally and mesoscutum very finely and densely rugulose or coriaceous, matt, outer side of hind coxa dark brown, hind femur largely blackish, hind tibia and tarsus yellowish brown; mesopleuron and metapleuron black and body about 15 mm]</td><td rowspan="1" colspan="1"><italic><tp:taxon-name>Orthogonalys formosana</tp:taxon-name></italic> Teranishi, 1931</td></tr><tr><td rowspan="1" colspan="1">–</td><td rowspan="1" colspan="1">Vertex black medio-posteriorly (<xref ref-type="fig" rid="F31">Fig. 157</xref>); head dorsally and mesoscutum largely smooth, punctulate (<xref ref-type="fig" rid="F31">Fig. 157</xref>); posterior half of propodeum largely smooth except some transverse rugae (<xref ref-type="fig" rid="F32">Fig. 161</xref>); spiracle of propodeum slightly protruding (<xref ref-type="fig" rid="F32">Fig. 162</xref>); outer side of hind coxa largely dark brown; hind tibia and tarsus yellowish brown; first tergite less robust and without median groove (<xref ref-type="fig" rid="F32">Fig. 163</xref>); mesosoma laterally with limited yellow pattern (<xref ref-type="fig" rid="F32">Fig. 162</xref>) [Note. Close to <!--PageBreak--><italic><tp:taxon-name>Orthogonalys albomaculata</tp:taxon-name></italic> Bischoff, 1951 from N. India but has propodeum coarsely reticulate, pronotal side crenulate medially, third submarginal cell of fore wing comparatively large and propodeum of ♂ with large ivory patch].</td><td rowspan="1" colspan="1"><italic><tp:taxon-name>Orthogonalys cheni</tp:taxon-name></italic> sp. n.</td></tr><tr><td rowspan="1" colspan="1">4</td><td rowspan="1" colspan="1">Posterior half of propodeum coarsely transversely rugose (<xref ref-type="fig" rid="F48">Fig. 237</xref>); fifth and sixth metasomal tergites more or less ivory medio-apically (<xref ref-type="fig" rid="F48">Fig. 239</xref>); comparatively robust species (<xref ref-type="fig" rid="F47">Fig. 231</xref>); [medially third sternite 0.6–0.7 times as long as second sternite (<xref ref-type="fig" rid="F48">Fig. 241</xref>); mesoscutum very densely to rather sparsely sculptured, as striations of supra-antennal elevations; face and temple usually with small pale patches, but sometimes entirely absent]</td><td rowspan="1" colspan="1"><italic><tp:taxon-name>Orthogonalys robusta</tp:taxon-name></italic> sp. n.</td></tr><tr><td rowspan="1" colspan="1">–</td><td rowspan="1" colspan="1">Posterior half of propodeum largely smooth (<xref ref-type="fig" rid="F37">Fig. 182</xref>); fifth and sixth tergites dark brown or black medio-apically (<xref ref-type="fig" rid="F37">Figs 181</xref>, <xref ref-type="fig" rid="F39">193</xref>); slender species (<xref ref-type="fig" rid="F37">Figs 181</xref>, <xref ref-type="fig" rid="F38">186</xref>, <xref ref-type="fig" rid="F40">196</xref>, <xref ref-type="fig" rid="F42">207</xref>); medially third sternite 0.8–1.0 times as long as second sternite (<xref ref-type="fig" rid="F37">Figs 185</xref>, <xref ref-type="fig" rid="F39">194</xref>, <xref ref-type="fig" rid="F41">206</xref>, <xref ref-type="fig" rid="F43">217</xref>), rarely less; [first tergite with pair of pale spots (♀) or black (♂); medially third sternite 0.6–1.0 times as long as second sternite and apical half of mandible reddish brown in Japanese specimens, and 0.6–0.7 times and apical half mainly ivory in Chinese specimens]</td><td rowspan="1" colspan="1"><italic><tp:taxon-name>Orthogonalys elongata</tp:taxon-name></italic> Teranishi, 1929</td></tr><tr><td rowspan="1" colspan="1">5</td><td rowspan="1" colspan="1">Third submarginal cell about 0.3 times as long as second submarginal cell; antenna with a pale brown band subapically (13<sup>th</sup>–15<sup>th</sup> segments); [scutellum shiny and sparsely punctate; vein 1m-cu of fore wing connected to second submarginal cell; only ♂; Japan]</td><td rowspan="1" colspan="1"><italic><tp:taxon-name>Orthogonalys fukuiensis</tp:taxon-name></italic> (Tsuneki, 1991)</td></tr><tr><td rowspan="1" colspan="1">–</td><td rowspan="1" colspan="1">Third submarginal cell 0.4–0.5 times as long as second submarginal cell; antenna without a pale band; [area besides and behind lateral ocellus smooth; mandible largely ivory; anterior 0.7 of first metasomal tergite and anterior 0.2 of second tergite nearly black; fore femur orange-brown or brownish-yellow; pterostigma brown]</td><td rowspan="1" colspan="1"><italic><tp:taxon-name>Orthogonalys clypeata</tp:taxon-name></italic> sp. n.</td></tr></tbody></table></table-wrap></tp:treatment-sec><tp:treatment-sec><!--Section generated to contain objects referenced in tp:taxon-treatment.--><fig id="F31" position="float" orientation="portrait"><label>Figures 155–157.</label><caption><p><italic><tp:taxon-name>Orthogonalys cheni</tp:taxon-name></italic> sp. n., holotype, female. <bold>155</bold> Habitus lateral <bold>156</bold> head anterior <bold>157</bold> head dorsal.</p></caption><graphic xmlns:xlink="http://www.w3.org/1999/xlink" xlink:href="ZooKeys-385-001-g031.jpg" position="float" orientation="portrait" xlink:type="simple"/></fig><fig id="F32" position="float" orientation="portrait"><label>Figures 158–165.</label><caption><p><italic><tp:taxon-name>Orthogonalys cheni</tp:taxon-name></italic> sp. n., holotype, female. <bold>158</bold> Antennae <bold>159</bold> fore and hind wings <bold>160</bold> head lateral <bold>161</bold> mesosoma dorsal <bold>162</bold> mesosoma lateral <bold>163</bold> metasoma dorsal <bold>164</bold> metasoma lateral <bold>165</bold> metasoma ventral.</p></caption><graphic xmlns:xlink="http://www.w3.org/1999/xlink" xlink:href="ZooKeys-385-001-g032.jpg" position="float" orientation="portrait" xlink:type="simple"/></fig><fig id="F33" position="float" orientation="portrait"><label>Figures 166–167.</label><caption><p><italic><tp:taxon-name>Orthogonalys cheni</tp:taxon-name></italic> sp. n., paratype, male from Zhejiang. <bold>166</bold> Habitus lateral <bold>167</bold> metasoma lateral.</p></caption><graphic xmlns:xlink="http://www.w3.org/1999/xlink" xlink:href="ZooKeys-385-001-g033.jpg" position="float" orientation="portrait" xlink:type="simple"/></fig><fig id="F34" position="float" orientation="portrait"><label>Figures 168–170.</label><caption><p><italic><tp:taxon-name>Orthogonalys clypeata</tp:taxon-name></italic> sp. n., holotype, female. <bold>168</bold> Habitus lateral <bold>169</bold> head anterior <bold>170</bold> head dorsal.</p></caption><graphic xmlns:xlink="http://www.w3.org/1999/xlink" xlink:href="ZooKeys-385-001-g034.jpg" position="float" orientation="portrait" xlink:type="simple"/></fig><fig id="F35" position="float" orientation="portrait"><label>Figures 171–178.</label><caption><p><italic><tp:taxon-name>Orthogonalys clypeata</tp:taxon-name></italic> sp. n., holotype, female. <bold>171</bold> Antenna <bold>172</bold> fore wing <bold>173</bold> head lateral <bold>174</bold> mesosoma dorsal <bold>175</bold> mesosoma lateral <bold>176</bold> metasoma dorsal <bold>177</bold> metasoma lateral <bold>178</bold> metasoma ventral.</p></caption><graphic xmlns:xlink="http://www.w3.org/1999/xlink" xlink:href="ZooKeys-385-001-g035.jpg" position="float" orientation="portrait" xlink:type="simple"/></fig><fig id="F36" position="float" orientation="portrait"><label>Figures 179–180.</label><caption><p><italic><tp:taxon-name>Orthogonalys clypeata</tp:taxon-name></italic> sp. n., paratype, male. <bold>179</bold> Habitus lateral <bold>180</bold> metasoma lateral.</p></caption><graphic xmlns:xlink="http://www.w3.org/1999/xlink" xlink:href="ZooKeys-385-001-g036.jpg" position="float" orientation="portrait" xlink:type="simple"/></fig><fig id="F37" position="float" orientation="portrait"><label>Figures 181–185.</label><caption><p><italic><tp:taxon-name>Orthogonalys elongata</tp:taxon-name></italic> Teranishi, 1929, holotype, female. <bold>181</bold> Habitus lateral (without head) <bold>182</bold> mesosoma dorsal <bold>183</bold> mesosoma lateral <bold>184</bold> metasoma dorsal <bold>185</bold> metasoma ventral.</p></caption><graphic xmlns:xlink="http://www.w3.org/1999/xlink" xlink:href="ZooKeys-385-001-g037.jpg" position="float" orientation="portrait" xlink:type="simple"/></fig><fig id="F38" position="float" orientation="portrait"><label>Figures 186–188.</label><caption><p><italic><tp:taxon-name>Orthogonalos debilis</tp:taxon-name></italic> Teranishi, 1929, holotype, female. <bold>186</bold> Habitus lateral <bold>187</bold> head anterior <bold>188</bold> head dorsal.</p></caption><graphic xmlns:xlink="http://www.w3.org/1999/xlink" xlink:href="ZooKeys-385-001-g038.jpg" position="float" orientation="portrait" xlink:type="simple"/></fig><fig id="F39" position="float" orientation="portrait"><label>Figures 189–195.</label><caption><p><italic><tp:taxon-name>Orthogonalos debilis</tp:taxon-name></italic> Teranishi, 1929, holotype, female. <bold>189</bold> Head lateral <bold>190</bold> mesosoma dorsal <bold>191</bold> mesosoma lateral <bold>192</bold> metasoma dorsal <bold>193</bold> metasoma lateral <bold>194</bold> metasoma ventral <bold>195</bold> fore wing.</p></caption><graphic xmlns:xlink="http://www.w3.org/1999/xlink" xlink:href="ZooKeys-385-001-g039.jpg" position="float" orientation="portrait" xlink:type="simple"/></fig><fig id="F40" position="float" orientation="portrait"><label>Figures 196–198.</label><caption><p><italic><tp:taxon-name>Orthogonalos hirasana</tp:taxon-name></italic> Teranishi, 1929, holotype, male. <bold>196</bold> Habitus lateral <bold>197</bold> head anterior <bold>198</bold> head dorsal.</p></caption><graphic xmlns:xlink="http://www.w3.org/1999/xlink" xlink:href="ZooKeys-385-001-g040.jpg" position="float" orientation="portrait" xlink:type="simple"/></fig><fig id="F41" position="float" orientation="portrait"><label>Figures 199–206.</label><caption><p><italic><tp:taxon-name>Orthogonalos hirasana</tp:taxon-name></italic> Teranishi, 1929, holotype, male. <bold>199</bold> Antenna <bold>200</bold> fore wing <bold>201</bold> head lateral <bold>202</bold> mesosoma dorsal <bold>203</bold> mesosoma lateral <bold>204</bold> metasoma dorsal <bold>205</bold> metasoma lateral <bold>206</bold> metasoma ventral.</p></caption><graphic xmlns:xlink="http://www.w3.org/1999/xlink" xlink:href="ZooKeys-385-001-g041.jpg" position="float" orientation="portrait" xlink:type="simple"/></fig><fig id="F42" position="float" orientation="portrait"><label>Figures 207–209.</label><caption><p><italic><tp:taxon-name>Orthogonalys elongata</tp:taxon-name></italic> Teranishi, 1929, female from Sichuan. <bold>207</bold> Habitus lateral <bold>208</bold> head anterior <bold>209</bold> head dorsal.</p></caption><graphic xmlns:xlink="http://www.w3.org/1999/xlink" xlink:href="ZooKeys-385-001-g042.jpg" position="float" orientation="portrait" xlink:type="simple"/></fig><fig id="F43" position="float" orientation="portrait"><label>Figures 210–217.</label><caption><p><italic><tp:taxon-name>Orthogonalys elongata</tp:taxon-name></italic> Teranishi, 1929, female from Sichuan. <bold>210</bold> Antenna <bold>211</bold> fore and hind wings <bold>212</bold> head lateral <bold>213</bold> mesosoma dorsal <bold>214</bold> mesosoma lateral <bold>215</bold> metasoma dorsal <bold>216</bold> metasoma lateral <bold>217</bold> metasoma ventral.</p></caption><graphic xmlns:xlink="http://www.w3.org/1999/xlink" xlink:href="ZooKeys-385-001-g043.jpg" position="float" orientation="portrait" xlink:type="simple"/></fig><fig id="F44" position="float" orientation="portrait"><label>Figures 218–219.</label><caption><p><italic><tp:taxon-name>Orthogonalys elongata</tp:taxon-name></italic> Teranishi, 1929, male from Henan. <bold>218</bold> Habitus lateral <bold>219</bold> metasoma lateral.</p></caption><graphic xmlns:xlink="http://www.w3.org/1999/xlink" xlink:href="ZooKeys-385-001-g044.jpg" position="float" orientation="portrait" xlink:type="simple"/></fig><fig id="F45" position="float" orientation="portrait"><label>Figures 220–222.</label><caption><p><italic><tp:taxon-name>Orthogonalys formosana</tp:taxon-name></italic> Teranishi, 1931, holotype, female. <bold>220</bold> Habitus lateral <bold>221</bold> head anterior <bold>222</bold> head dorsal.</p></caption><graphic xmlns:xlink="http://www.w3.org/1999/xlink" xlink:href="ZooKeys-385-001-g045.jpg" position="float" orientation="portrait" xlink:type="simple"/></fig><fig id="F46" position="float" orientation="portrait"><label>Figures 223–230.</label><caption><p><italic><tp:taxon-name>Orthogonalys formosana</tp:taxon-name></italic> Teranishi, 1931, holotype, female. <bold>223</bold> Antenna <bold>224</bold> fore wing <bold>225</bold> head lateral <bold>226</bold> mesosoma dorsal <bold>227</bold> mesosoma lateral <bold>228</bold> metasoma dorsal <bold>229</bold> metasoma lateral <bold>230</bold> hind leg.</p></caption><graphic xmlns:xlink="http://www.w3.org/1999/xlink" xlink:href="ZooKeys-385-001-g046.jpg" position="float" orientation="portrait" xlink:type="simple"/></fig><fig id="F47" position="float" orientation="portrait"><label>Figures 231–233.</label><caption><p><italic><tp:taxon-name>Orthogonalys robusta</tp:taxon-name></italic> sp. n., holotype, female. <bold>231</bold> Habitus lateral <bold>232</bold> head anterior <bold>233</bold> head dorsal.</p></caption><graphic xmlns:xlink="http://www.w3.org/1999/xlink" xlink:href="ZooKeys-385-001-g047.jpg" position="float" orientation="portrait" xlink:type="simple"/></fig><fig id="F48" position="float" orientation="portrait"><label>Figures 234–241.</label><caption><p><italic><tp:taxon-name>Orthogonalys robusta</tp:taxon-name></italic> sp. n., holotype, female. <bold>234</bold> Antenna <bold>235</bold> fore and hind wings <bold>236</bold> head lateral <bold>237</bold> mesosoma dorsal <bold>238</bold> mesosoma lateral <bold>239</bold> metasoma dorsal <bold>240</bold> metasoma lateral <bold>241</bold> metasoma ventral.</p></caption><graphic xmlns:xlink="http://www.w3.org/1999/xlink" xlink:href="ZooKeys-385-001-g048.jpg" position="float" orientation="portrait" xlink:type="simple"/></fig><fig id="F2" position="float" orientation="portrait"><label>Figures 2–5.</label><caption><p><tp:taxon-name>Trigonalyidae</tp:taxon-name> <bold>2</bold> <italic><tp:taxon-name>Orthogonalys cheni</tp:taxon-name></italic> sp. n., head posterior <bold>3</bold> <italic><tp:taxon-name>Taeniogonalos rufofasciata</tp:taxon-name></italic> (Chen, 1949), propodeal spiracle <bold>4</bold> <italic><tp:taxon-name>Bakeronymus seidakka</tp:taxon-name></italic> Yamane &amp; Terayama, 1983, hind trochanter and trochantellus <bold>5</bold> <italic><tp:taxon-name>Taeniogonalos fasciata</tp:taxon-name></italic> (Strand, 1913), hind tarsus.</p></caption><graphic xmlns:xlink="http://www.w3.org/1999/xlink" xlink:href="ZooKeys-385-001-g002.jpg" position="float" orientation="portrait" xlink:type="simple"/></fig></tp:treatment-sec><ref-list><ref id="B65"><mixed-citation xmlns:xlink="http://www.w3.org/1999/xlink" xlink:type="simple"><person-group><name name-style="western"><surname>Weinstein</surname><given-names>P</given-names></name><name name-style="western"><surname>Austin</surname><given-names>AD</given-names></name></person-group> (<year>1991</year>) <article-title>The host relationships of trigonalyid wasps (Hymenoptera: Trigonalyidae), with a review of their biology and catalogue to world species.</article-title><source>Journal of Natural History</source><volume>25</volume>(<issue>2</issue>): <fpage>399</fpage>–<lpage>433</lpage>. doi: <ext-link ext-link-type="uri" xlink:href="http://dx.doi.org/10.1080/00222939100770281" xlink:type="simple">10.1080/00222939100770281</ext-link></mixed-citation></ref><ref id="B12"><mixed-citation xmlns:xlink="http://www.w3.org/1999/xlink" xlink:type="simple"><person-group><name name-style="western"><surname>Carmean</surname><given-names>D</given-names></name><name name-style="western"><surname>Kimsey</surname><given-names>L</given-names></name></person-group> (<year>1998</year>) <article-title>Phylogenetic revision of the parasitoid wasp family Trigonalidae (Hymenoptera).</article-title><source>Systematic Entomology</source><volume>23</volume>: <fpage>35</fpage>–<lpage>76</lpage>. doi: <ext-link ext-link-type="uri" xlink:href="http://dx.doi.org/10.1046/j.1365-3113.1998.00042.x" xlink:type="simple">10.1046/j.1365-3113.1998.00042.x</ext-link></mixed-citation></ref><ref id="B51"><mixed-citation xmlns:xlink="http://www.w3.org/1999/xlink" xlink:type="simple"><person-group><name name-style="western"><surname>Smith</surname><given-names>DR</given-names></name><name name-style="western"><surname>Tripotin</surname><given-names>P</given-names></name></person-group> (<year>2012</year>) <article-title>Trigonalidae (Hymenoptera) of Madagascar.</article-title><source>Journal of Hymenoptera Research</source><volume>24</volume>: <fpage>1</fpage>–<lpage>25</lpage>. doi: <ext-link ext-link-type="uri" xlink:href="http://dx.doi.org/10.3897/JHR.24.1811" xlink:type="simple">10.3897/JHR.24.1811</ext-link></mixed-citation></ref><ref id="B34"><mixed-citation xmlns:xlink="http://www.w3.org/1999/xlink" xlink:type="simple"><person-group><name name-style="western"><surname>Marshakov</surname><given-names>VG</given-names></name></person-group> (<year>1981</year>) [<trans-title xml:lang="en">Trigonalidae (Hymenoptera) of the USSR fauna</trans-title>]. In: <person-group><name name-style="western"><surname>Korotyaev</surname><given-names>BA</given-names></name></person-group> (<role>Ed</role>) <source>Morfologia i sistematica nasekomykh Dalnego Vostoka</source> [<trans-source xml:lang="en">Morphology and Systematics of insects of the Far East</trans-source>]. <publisher-name>Nauka</publisher-name>, <publisher-loc>Leningrad</publisher-loc><volume>92</volume>: <fpage>100</fpage>–<lpage>107</lpage>. <comment>[in Russian]</comment></mixed-citation></ref><ref id="B63"><mixed-citation xmlns:xlink="http://www.w3.org/1999/xlink" xlink:type="simple"><person-group><name name-style="western"><surname>Tsuneki</surname><given-names>K</given-names></name></person-group> (<year>1991</year>) <article-title>Revision of the Trigonalidae of Japan and adjacent territories (Hymenoptera).</article-title><source>Special Publications Japan Hymenopterists Association</source><volume>37</volume>: <fpage>1</fpage>-<lpage>68</lpage>.</mixed-citation></ref><ref id="B29"><mixed-citation xmlns:xlink="http://www.w3.org/1999/xlink" xlink:type="simple"><person-group><name name-style="western"><surname>Lelej</surname><given-names>AS</given-names></name></person-group> (<year>1995</year>) [<trans-title xml:lang="en">Fam. Trigonalidae - Trigonalid wasps</trans-title>]. In: <person-group><name name-style="western"><surname>Kupianskaya</surname><given-names>AN</given-names></name><name name-style="western"><surname>Lelej</surname><given-names>AS</given-names></name><name name-style="western"><surname>Storozheva</surname><given-names>NA</given-names></name></person-group> (<role>Eds</role>) [<trans-source xml:lang="en">Key to the insects of Russian Far East</trans-source>] <volume>IV</volume>(<issue>2</issue>): <fpage>8</fpage>–<lpage>14</lpage>. <comment>[in Russian]</comment></mixed-citation></ref><ref id="B35"><mixed-citation xmlns:xlink="http://www.w3.org/1999/xlink" xlink:type="simple"><person-group><name name-style="western"><surname>Murphy</surname><given-names>SM</given-names></name><name name-style="western"><surname>Lil</surname><given-names>JT</given-names></name><name name-style="western"><surname>Smith</surname><given-names>DR</given-names></name></person-group> (<year>2009</year>) <article-title>A scattershot approach to host location: Uncovering the unique life history of the trigonalid hyperparasitoid <italic>Orthogonalys pulchella</italic> (Cresson).</article-title><source>American Entomologist</source><volume>55</volume>: <fpage>82</fpage>-<lpage>87</lpage>.</mixed-citation></ref></ref-list></tp:taxon-treatment>
