# Supplementary material for: A revision of the Chinese Trigonalyidae (Hymenoptera, Trigonalyoidea)
Source: Zookeys. 2014 Feb 28;(385):1–207. doi: 10.3897/zookeys.385.6560 (PMC3950486; doi:10.3897/zookeys.385.6560)
Supplement: XML Treatment for Orthogonalys cheni [file zookeys.385.6560-treatment19.xml]

<!DOCTYPE tp:taxon-treatment
  PUBLIC "-//TaxonX//DTD Taxonomic Treatment Publishing DTD v0 20100105//EN" "tax-treatment-NSO.dtd">
<tp:taxon-treatment xmlns:tp="http://www.plazi.org/taxpub"><tp:treatment-meta><mixed-citation publication-type="journal"><person-group><name><surname>Chen</surname><given-names>Hua-yan</given-names></name><name><surname>van Achterberg</surname><given-names>Cornelis</given-names></name><name><surname>He</surname><given-names>Jun-hua</given-names></name><name><surname>Xu</surname><given-names>Zai-fu</given-names></name></person-group><article-title>A revision of the Chinese Trigonalyidae (Hymenoptera, Trigonalyoidea)</article-title><source>Zookeys</source><day>28</day><month>2</month><year>2014</year><volume>2014</volume><issue>385</issue><fpage>1</fpage><lpage>207</lpage><pub-id pub-id-type="doi">10.3897/zookeys.385.6560</pub-id></mixed-citation></tp:treatment-meta><tp:nomenclature><tp:taxon-name>
                        <tp:taxon-name-part taxon-name-part-type="genus">Orthogonalys</tp:taxon-name-part>
                        <tp:taxon-name-part taxon-name-part-type="species">cheni</tp:taxon-name-part>
                        <object-id xmlns:xlink="http://www.w3.org/1999/xlink" content-type="zoobank" xlink:type="simple">http://zoobank.org/7A5EDFC7-83E5-4800-BAD3-28234A469229</object-id>
                        <object-id xmlns:xlink="http://www.w3.org/1999/xlink" xlink:type="simple">http://species-id.net/wiki/Orthogonalys_cheni</object-id>
                    </tp:taxon-name><tp:taxon-status xmlns:xlink="http://www.w3.org/1999/xlink" xlink:type="simple">sp. n.</tp:taxon-status><xref ref-type="fig" rid="F31">Figs 155</xref><xref ref-type="fig" rid="F32">–</xref><xref ref-type="fig" rid="F33">167</xref></tp:nomenclature><tp:treatment-sec sec-type="Type material"><title>Type material.</title><p>Holotype, ♀ (ZJUH) [China:] Zhejiang, West Mt. Tianmu, Xianrending, 2–4.VI.1990, Zu-hua Shi, 902316”. Paratypes: 4 ♂ (ZJUH), “[China:] Zhejiang, Mt. Tianmu, 18.VI.1983, Yun Ma, 831073, 831375; id., but 21.VII.1987, Xiao-ming Lou, 874118; id., but 1998, Ming-shui Zhao, 998359”; 3 ♀ + 13 ♂ (ZJUH, RMNH), “[China:] Zhejiang, West Mt. Tianmu, Laodian–Xianrending, 1250–1506 m, 17–18.VI.1988, Xue-xin Chen, 891504, 891770, 891914, 891251, 891771, 891772; id., but Jun-hua He, 890471, 890480, 890612, 890350, 891101, 890492; id., but Xin-geng Wang, 892613, 892754, 892859; id., but Yan-ming Chen, 892384”; 8 ♀ + 40 ♂ (ZJUH, RMNH), “[China:] Zhejiang, West Mt. Tianmu, Xianrending, 2–4.VI.1990, Jun-hua He, 904928, 904973, 904975, 904932, 905254, 905201; id., but Zu-hua Shi, 901514, 902370, 901691, 901700, 902551, 901403, 901855, 902179, <!--PageBreak-->902546, 902178, 901974, 901975, 901434, 902180, 902319, 901856, 902253; id., but Xin-geng Wang, 902978, 903022, 902988, 902871, 902992, 902704, 902705, 902760, 902743, 903882, 903314, 903881; id., but Yong-gen Lou, 900249, 900271, 900316, 900862, 900311; id., but Hai-jun Hu, 901241, 901079, 901090, 901314, 901082, 901238; id., but 14.VII.1998, Ming-shui Zhao, MT, 992457, 200010686; <!--PageBreak--><!--PageBreak-->id., but 20.VII.1998, 992654”; 1 ♀ + 1 ♂ (ZJUH, RMNH), “[China:] Zhejiang, West Mt. Tianmu, 16–18.V.1990, Shi-jun Guo, 883038; id., but 31.V.1998, Xue-xin Chen, 980329”; 1 ♂ (ZJUH), “[China:] Hubei, Qianjiaping, 26.VIII.1982, Shang-bo Shi, 870104”; 1 ♂ (SCAU), “[China:] Sichuan, Wanglang National Nature Reserve, 16.VII.2006, Yi-ping Wang, SCAU 253”; 1 ♂ (SCAU), “[China:] Sichuan, Wolong National Nature Reserve, 20–21.VII.2006, Yi-ping Wang, 20115697”.</p></tp:treatment-sec><tp:treatment-sec sec-type="Diagnosis"><title>Diagnosis.</title><p>Vertex black medio-posteriorly (<xref ref-type="fig" rid="F31">Fig. 157</xref>); head dorsally and mesoscutum largely smooth, punctulate (<xref ref-type="fig" rid="F31">Figs 157</xref>, <xref ref-type="fig" rid="F32">161</xref>); mesosoma laterally with limited pale yellow or ivory pattern (<xref ref-type="fig" rid="F32">Fig. 161</xref>); posterior half of propodeum largely smooth except some transverse rugae (<xref ref-type="fig" rid="F32">Fig. 161</xref>); spiracle of propodeum slightly protruding (<xref ref-type="fig" rid="F32">Fig. 162</xref>); vein 1m-cu of fore wing connected to first submarginal cell (<xref ref-type="fig" rid="F32">Fig. 159</xref>); legs (including hind tibia and tarsus) mainly yellowish brown, but outer side of hind coxa (except base) largely dark brown (<xref ref-type="fig" rid="F32">Fig. 162</xref>); first tergite less robust and without median groove, its apical half of first tergite entirely pale yellowish (both sexes; <xref ref-type="fig" rid="F32">Figs 163</xref>, <xref ref-type="fig" rid="F33">167</xref>); medially third sternite half as long as second sternite (<xref ref-type="fig" rid="F32">Fig. 165</xref>).</p><fig id="F31" position="float" orientation="portrait"><label>Figures 155–157.</label><caption><p><italic><tp:taxon-name>Orthogonalys cheni</tp:taxon-name></italic> sp. n., holotype, female. <bold>155</bold> Habitus lateral <bold>156</bold> head anterior <bold>157</bold> head dorsal.</p></caption><graphic xmlns:xlink="http://www.w3.org/1999/xlink" xlink:href="ZooKeys-385-001-g031.jpg" position="float" orientation="portrait" xlink:type="simple"/></fig><fig id="F32" position="float" orientation="portrait"><label>Figures 158–165.</label><caption><p><italic><tp:taxon-name>Orthogonalys cheni</tp:taxon-name></italic> sp. n., holotype, female. <bold>158</bold> Antennae <bold>159</bold> fore and hind wings <bold>160</bold> head lateral <bold>161</bold> mesosoma dorsal <bold>162</bold> mesosoma lateral <bold>163</bold> metasoma dorsal <bold>164</bold> metasoma lateral <bold>165</bold> metasoma ventral.</p></caption><graphic xmlns:xlink="http://www.w3.org/1999/xlink" xlink:href="ZooKeys-385-001-g032.jpg" position="float" orientation="portrait" xlink:type="simple"/></fig><fig id="F33" position="float" orientation="portrait"><label>Figures 166–167.</label><caption><p><italic><tp:taxon-name>Orthogonalys cheni</tp:taxon-name></italic> sp. n., paratype, male from Zhejiang. <bold>166</bold> Habitus lateral <bold>167</bold> metasoma lateral.</p></caption><graphic xmlns:xlink="http://www.w3.org/1999/xlink" xlink:href="ZooKeys-385-001-g033.jpg" position="float" orientation="portrait" xlink:type="simple"/></fig></tp:treatment-sec><tp:treatment-sec sec-type="Description"><title>Description.</title><p>Holotype, ♀, length of body 6.9 mm (of fore wing 6.1 mm).</p><p><italic>Head</italic>. Antenna with 25 segments; frons, vertex and temple smooth with sparse superficial punctures; head subparallel-sided behind eyes, eye in dorsal view 1.3 times as long as temple (<xref ref-type="fig" rid="F31">Fig. 157</xref>); occipital carina weakly developed and weakly crenulate dorsally (<xref ref-type="fig" rid="F31">Fig. 157</xref>); supra-antennal elevations medium-sized (about 0.4 times as long as scapus), outer side subvertical and largely smooth except for sparse fine punctures (<xref ref-type="fig" rid="F31">Fig. 157</xref>); clypeus slightly concave and thick medio-ventrally.</p><p><italic>Mesosoma</italic>. Length of mesosoma 1.5 times its height (<xref ref-type="fig" rid="F32">Fig. 162</xref>); mesopleuron below transverse mesopleural groove smooth, above groove mainly smooth with longitudinal foveolae medially; transverse mesopleural groove wide, deep and coarsely crenulate; notauli wide, deep and coarsely crenulate; middle lobe of mesoscutum densely punctate anteriorly, largely smooth with sparse fine punctures posteriorly, lateral lobes densely punctate rugose with a narrow mid-longitudinal furrow (<xref ref-type="fig" rid="F32">Fig. 161</xref>); scutellar sulcus wide, both medially and laterally and coarsely crenulate; scutellum mainly smooth medially, rather flat and anteriorly near level of scutellum (<xref ref-type="fig" rid="F32">Fig. 161</xref>); metanotum medially slightly convex, not protruding and smooth (<xref ref-type="fig" rid="F32">Fig. 161</xref>); propodeum irregularly rugulose antero-medially, transversely striate medially, antero-lateral corner and posterior half largely smooth (<xref ref-type="fig" rid="F32">Fig. 161</xref>); posterior propodeal carina thick lamelliform and hardly arched, foramen medially 0.2 times higher than wide basally.</p><p><italic>Wings</italic>. Fore wing: length of vein 1-M 2.2 times as long as vein 1-SR (<xref ref-type="fig" rid="F32">Fig. 159</xref>).</p><p><italic>Metasoma</italic>. First tergite 0.5 times as long as apically wide, smooth and without depression antero-medially (<xref ref-type="fig" rid="F32">Fig. 163</xref>); other tergites and sternites smooth to superficially coriaceous and shiny (<xref ref-type="fig" rid="F32">Fig. 163</xref>); third sternite as long as second sternite (<xref ref-type="fig" rid="F32">Fig. 165</xref>); hypopygium triangular in ventral view (<xref ref-type="fig" rid="F32">Fig. 165</xref>).</p><!--PageBreak--><!--PageBreak--><p><italic>Colour</italic>. Black; mandible largely (but teeth dark brown), entire inner orbita narrowly, narrow stripes behind eyes posteriorly on vertex, large posterior spot on middle lobe of mesoscutum, broad median longitudinal stripe on scutellum, large median spot on metanotum, stripe on upper pronotum and lower pronotum, broad patch on lower mesopleuron, small spot on metapleuron, large lateral spots on propodeum, coxae dorsally, fore and mid trochanters and trochantelli, postero-lateral margin of second–fifth tergites and metasoma ventrally largely, ivory; clypeus black; metasoma dorsally largely dark brown, apical 0.7 of first and second tergite brownish; anterior margin of sternites with narrow transverse dark brown band; palpi yellowish brown; antenna black with a small subapical ivory band; coxae dark brown ventrally; remainder of legs yellowish brown; pterostigma dark brown; wing membrane subhyaline.</p><p><italic>Variation</italic>. Length of body 5.8–7.0 mm, of fore wing 5.1–6.2 mm; ivory stripe on posterior vertex reduced into small spot or absent; lateral ivory spots on propodeum large or reduced; ivory patch on lower mesopleuron small; metasoma largely dark brown to black with first and second tergites and sternites largely yellowish brown; clypeus with pair of ivory spots laterally; legs darker; length of vein 1-M of fore wing 2.0–2.3 times as long as vein 1-SR.</p><p><italic>Male</italic>. Length of body 5.6–8.1 mm, of fore wing 4.5–6.3 mm; antenna with 24–25 segments; ivory stripe along inner orbita narrow or broad; ivory stripe along outer orbita reduced or extending to malar space; clypeus largely dark brown with pair of ivory spots, largely ivory or entirely ivory; upper mesopleuron with ivory spot or absent; propodeum with large lateral spots or absent; legs and metasoma similar to that of female; genitalia extruded (<xref ref-type="fig" rid="F33">Fig. 167</xref>).</p></tp:treatment-sec><tp:treatment-sec sec-type="Biology"><title>Biology.</title><p>Unknown. Collected in June–August at 1250–1506 m.</p></tp:treatment-sec><tp:treatment-sec sec-type="Distribution"><title>Distribution.</title><p>China (Zhejiang, Hubei, Sichuan).</p></tp:treatment-sec><tp:treatment-sec sec-type="Etymology"><title>Etymology.</title><p>Named after the late Prof. Dr Sicien H. Chen (Beijing), in honour of his great contribution to entomology in China and to biology in general.</p></tp:treatment-sec></tp:taxon-treatment>
