# Supplementary material for: A revision of the Chinese Trigonalyidae (Hymenoptera, Trigonalyoidea)
Source: Zookeys. 2014 Feb 28;(385):1–207. doi: 10.3897/zookeys.385.6560 (PMC3950486; doi:10.3897/zookeys.385.6560)
Supplement: XML Treatment for Orthogonalys clypeata [file zookeys.385.6560-treatment20.xml]

<!DOCTYPE tp:taxon-treatment
  PUBLIC "-//TaxonX//DTD Taxonomic Treatment Publishing DTD v0 20100105//EN" "tax-treatment-NSO.dtd">
<tp:taxon-treatment xmlns:tp="http://www.plazi.org/taxpub"><tp:treatment-meta><mixed-citation publication-type="journal"><person-group><name><surname>Chen</surname><given-names>Hua-yan</given-names></name><name><surname>van Achterberg</surname><given-names>Cornelis</given-names></name><name><surname>He</surname><given-names>Jun-hua</given-names></name><name><surname>Xu</surname><given-names>Zai-fu</given-names></name></person-group><article-title>A revision of the Chinese Trigonalyidae (Hymenoptera, Trigonalyoidea)</article-title><source>Zookeys</source><day>28</day><month>2</month><year>2014</year><volume>2014</volume><issue>385</issue><fpage>1</fpage><lpage>207</lpage><pub-id pub-id-type="doi">10.3897/zookeys.385.6560</pub-id></mixed-citation></tp:treatment-meta><tp:nomenclature><tp:taxon-name>
                        <tp:taxon-name-part taxon-name-part-type="genus">Orthogonalys</tp:taxon-name-part>
                        <tp:taxon-name-part taxon-name-part-type="species">clypeata</tp:taxon-name-part>
                        <object-id xmlns:xlink="http://www.w3.org/1999/xlink" content-type="zoobank" xlink:type="simple">http://zoobank.org/981D7436-1224-4B41-9F51-AA57A028F1D8</object-id>
                        <object-id xmlns:xlink="http://www.w3.org/1999/xlink" xlink:type="simple">http://species-id.net/wiki/Orthogonalys_clypeata</object-id>
                    </tp:taxon-name><tp:taxon-status xmlns:xlink="http://www.w3.org/1999/xlink" xlink:type="simple">sp. n.</tp:taxon-status><xref ref-type="fig" rid="F34">Figs 168</xref><xref ref-type="fig" rid="F35">–</xref><xref ref-type="fig" rid="F36">180</xref></tp:nomenclature><tp:treatment-sec sec-type="Type material"><title>Type material.</title><p>Holotype, ♀ (ZJUH) “[China:] Guizhou, Suiyang, Kuankuoshui National Nature Reserve, 4.VI.2010, Jie Zeng, 20115981”. Paratypes: 1 ♀ (ZJUH) topotypic and same date, but 20115980; 1 ♂ (ZJUH) “[China:] Ningxia, Mt. Liupan, Sutai, 24.VI.2008, MT, Jing-xian Liu, 200800477”; 1 ♀ (IZCAS) “[China:] Shaanxi, Ningshan, Huoditang, 1580–1650 m, 27.VI.1999, De-cheng Yuan, SCAU 347”; 1 ♂ (SCAU) “[China:] Sichuan, Wanglang National Nature Reserve, 24.VII.2006, Yi-Ping Wang, SCAU 268”; 4 ♂ (ZJUH, RMNH) “[China:] Yunnan, Dali, Yunlong, 3.VI.2009, Jiang-li Tan, 200906671, 200906673, 200906677, 200906678”.</p></tp:treatment-sec><tp:treatment-sec sec-type="Diagnosis"><title>Diagnosis.</title><p>Antenna without ivory band subapically (<xref ref-type="fig" rid="F35">Fig. 171</xref>); occipital carina weakly developed and smooth dorsally (<xref ref-type="fig" rid="F34">Fig. 170</xref>); frons moderately shiny and partly superficially punctate (<xref ref-type="fig" rid="F34">Fig. 169</xref>); area besides and behind lateral ocellus smooth; supra-antennal elevations comparatively low; clypeus strongly convex ventro-medially; mandible largely ivory; scutellum densely finely punctate and sometimes with some fine longitudinal carinae, without longitudinal depression and moderately shiny (<xref ref-type="fig" rid="F35">Fig. 174</xref>); mesosoma without pale pattern dorsally, mesoscutum black medially (<xref ref-type="fig" rid="F35">Fig. 174</xref>); third submarginal cell 0.4–0.5 times as long as second submarginal cell; pterostigma brown; fore femur orange-brown or brownish-yellow; anterior 0.7 of first metasomal tergite and anterior 0.2 of second tergite nearly black (<xref ref-type="fig" rid="F35">Fig. 176</xref>).</p><fig id="F34" position="float" orientation="portrait"><label>Figures 168–170.</label><caption><p><italic><tp:taxon-name>Orthogonalys clypeata</tp:taxon-name></italic> sp. n., holotype, female. <bold>168</bold> Habitus lateral <bold>169</bold> head anterior <bold>170</bold> head dorsal.</p></caption><graphic xmlns:xlink="http://www.w3.org/1999/xlink" xlink:href="ZooKeys-385-001-g034.jpg" position="float" orientation="portrait" xlink:type="simple"/></fig><fig id="F35" position="float" orientation="portrait"><label>Figures 171–178.</label><caption><p><italic><tp:taxon-name>Orthogonalys clypeata</tp:taxon-name></italic> sp. n., holotype, female. <bold>171</bold> Antenna <bold>172</bold> fore wing <bold>173</bold> head lateral <bold>174</bold> mesosoma dorsal <bold>175</bold> mesosoma lateral <bold>176</bold> metasoma dorsal <bold>177</bold> metasoma lateral <bold>178</bold> metasoma ventral.</p></caption><graphic xmlns:xlink="http://www.w3.org/1999/xlink" xlink:href="ZooKeys-385-001-g035.jpg" position="float" orientation="portrait" xlink:type="simple"/></fig><fig id="F36" position="float" orientation="portrait"><label>Figures 179–180.</label><caption><p><italic><tp:taxon-name>Orthogonalys clypeata</tp:taxon-name></italic> sp. n., paratype, male. <bold>179</bold> Habitus lateral <bold>180</bold> metasoma lateral.</p></caption><graphic xmlns:xlink="http://www.w3.org/1999/xlink" xlink:href="ZooKeys-385-001-g036.jpg" position="float" orientation="portrait" xlink:type="simple"/></fig><!--PageBreak--><!--PageBreak--><!--PageBreak--></tp:treatment-sec><tp:treatment-sec sec-type="Description"><title>Description.</title><p>Holotype, female, length of body 7.6 mm (of fore wing 6.9 mm).</p><p><italic>Head</italic>. Antenna with 24 segments; frons densely and finely punctate; vertex largely smooth with sparse fine punctures behind stemmaticum (<xref ref-type="fig" rid="F34">Fig. 170</xref>); temple smooth (<xref ref-type="fig" rid="F35">Fig. 173</xref>); head gradually narrowed behind eyes, eye in dorsal view 1.3 times as long as temple (<xref ref-type="fig" rid="F34">Fig. 170</xref>); occipital carina weakly developed and smooth dorsally (<xref ref-type="fig" rid="F34">Fig. 170</xref>); supra-antennal elevations medium-sized (about 0.3 times as long as scapus), outer side subvertical and rugose (<xref ref-type="fig" rid="F34">Fig. 170</xref>); clypeus slightly concave and strongly convex medio-ventrally.</p><p><italic>Mesosoma</italic>. Length of mesosoma 1.4 times its height (<xref ref-type="fig" rid="F35">Fig. 175</xref>); mesopleuron below transverse mesopleural groove largely smooth with sparse oblique striations, above groove rugose anteriorly and smooth posteriorly; transverse mesopleural groove wide, deep and coarsely crenulate; notauli wide, deep and coarsely crenulate; mesoscutum densely punctate rugose, lateral lobe with a narrow mid-longitudinal furrow (<xref ref-type="fig" rid="F35">Fig. 174</xref>); scutellar sulcus wide, both medially and laterally and coarsely crenulate; scutellum densely punctate rugose, rather flat and anteriorly near level of scutellum (<xref ref-type="fig" rid="F35">Fig. 174</xref>); metanotum medially slightly protruding, obtuse and rugose (<xref ref-type="fig" rid="F35">Fig. 174</xref>); propodeum antero-laterally smooth, irregularly rugose medially and transversely areolate posteriorly (<xref ref-type="fig" rid="F35">Fig. 174</xref>); posterior propodeal carina thick lamelliform and hardly arched, foramen medially 0.3 times higher than wide basally.</p><p><italic>Wings</italic>. Fore wing: length of vein 1-M 2.3 times as long as vein 1-SR (<xref ref-type="fig" rid="F35">Fig. 172</xref>).</p><p><italic>Metasoma</italic>. First tergite 0.9 times as long as apically wide, smooth and without depression medially (<xref ref-type="fig" rid="F35">Fig. 176</xref>); other tergites and sternites smooth to superficially coriaceous and shiny (<xref ref-type="fig" rid="F35">Fig. 176</xref>); third sternite about 0.5 times as long as second sternite (<xref ref-type="fig" rid="F35">Fig. 178</xref>); hypopygium truncate in ventral view (<xref ref-type="fig" rid="F35">Fig. 176</xref>).</p><p><italic>Colour</italic>. Head black with inner orbita ivory up to malar space; mesosoma black; metasoma largely dark brown to nearly black, posterior 0.3 of first tergite and sternite, posterior 0.8 of second tergite, entirely third tergite and second sternite, anterior half of third tergite reddish-yellow; mandible largely ivory with teeth reddish-yellow to dark brown; palpi yellowish brown; antenna black to dark brown; trochanters and trochantelli ivory, coxae and hind femur black, remainder of legs yellowish brown with tarsi paler; pterostigma brown; wing membrane subhyaline.</p><p><italic>Variation</italic>. Length of body 7.8–9.6 mm, of fore wing 6.9–8.4 mm; frons sparsely and superficially punctate; vertex with small ivory spots posteriorly; clypeus with small yellowish brown spot medially or ivory ventrally; length of vein 1-M of fore wing 2.1–2.3 times as long as vein 1-SR.</p><p><italic>Male</italic>. Length of body 6.1–8.0 mm, of fore wing 5.2–6.9 mm; antenna with 24 segments; frons densely and coarsely or finely punctate; clypeus entirely ivory; colour of metasoma similar to female; genitalia extruded (<xref ref-type="fig" rid="F36">Fig. 180</xref>).</p></tp:treatment-sec><tp:treatment-sec sec-type="Biology"><title>Biology.</title><p>Unknown. Collected in June–July at 1580–1650 m.</p></tp:treatment-sec><tp:treatment-sec sec-type="Distribution"><title>Distribution.</title><p>China (Ningxia, Shaanxi, Sichuan, Guizhou, Yunnan).</p></tp:treatment-sec><tp:treatment-sec sec-type="Etymology"><title>Etymology.</title><p>Named after the ventro-medially strongly convex clypeus: from “<italic>clypeus</italic>” (Latin for “shield”).</p><!--PageBreak--></tp:treatment-sec><tp:treatment-sec sec-type="Notes"><title>Notes.</title><p>It is close to <italic><tp:taxon-name>Orthogonalys hagoromonis</tp:taxon-name></italic> Teranishi, 1929, from Japan, but it can be separated from the latter by the yellow or ivory inner orbita and the lower supra-antennal elevations.</p><!--PageBreak--></tp:treatment-sec></tp:taxon-treatment>
