# Supplementary material for: A revision of the Chinese Trigonalyidae (Hymenoptera, Trigonalyoidea)
Source: Zookeys. 2014 Feb 28;(385):1–207. doi: 10.3897/zookeys.385.6560 (PMC3950486; doi:10.3897/zookeys.385.6560)
Supplement: XML Treatment for Orthogonalys elongata [file zookeys.385.6560-treatment21.xml]

<!DOCTYPE tp:taxon-treatment
  PUBLIC "-//TaxonX//DTD Taxonomic Treatment Publishing DTD v0 20100105//EN" "tax-treatment-NSO.dtd">
<tp:taxon-treatment xmlns:tp="http://www.plazi.org/taxpub"><tp:treatment-meta><mixed-citation publication-type="journal"><person-group><name><surname>Chen</surname><given-names>Hua-yan</given-names></name><name><surname>van Achterberg</surname><given-names>Cornelis</given-names></name><name><surname>He</surname><given-names>Jun-hua</given-names></name><name><surname>Xu</surname><given-names>Zai-fu</given-names></name></person-group><article-title>A revision of the Chinese Trigonalyidae (Hymenoptera, Trigonalyoidea)</article-title><source>Zookeys</source><day>28</day><month>2</month><year>2014</year><volume>2014</volume><issue>385</issue><fpage>1</fpage><lpage>207</lpage><pub-id pub-id-type="doi">10.3897/zookeys.385.6560</pub-id></mixed-citation></tp:treatment-meta><tp:nomenclature><tp:taxon-name>
                        <tp:taxon-name-part taxon-name-part-type="genus">Orthogonalys</tp:taxon-name-part>
                        <tp:taxon-name-part taxon-name-part-type="species">elongata</tp:taxon-name-part>
                        <object-id xmlns:xlink="http://www.w3.org/1999/xlink" xlink:type="simple">http://species-id.net/wiki/Orthogonalys_elongata</object-id>
                    </tp:taxon-name><tp:taxon-authority>Teranishi, 1929</tp:taxon-authority><xref ref-type="fig" rid="F37">Figs 181</xref><xref ref-type="fig" rid="F38"/><xref ref-type="fig" rid="F39"/><xref ref-type="fig" rid="F40"/><xref ref-type="fig" rid="F41"/><xref ref-type="fig" rid="F42"/><xref ref-type="fig" rid="F43"/><xref ref-type="fig" rid="F44">–219</xref><tp:nomenclature-citation-list><tp:nomenclature-citation><tp:taxon-name>Orthogonalos elongata</tp:taxon-name><comment> Teranishi, 1929: 146; <xref ref-type="bibr" rid="B34">Marshakov 1981</xref>: 105; <xref ref-type="bibr" rid="B63">Tsuneki 1991</xref>: 20.</comment></tp:nomenclature-citation><tp:nomenclature-citation><tp:taxon-name>Satogonalos elongata</tp:taxon-name><comment>; <xref ref-type="bibr" rid="B65">Weinstein and Austin 1991</xref>: 424.</comment></tp:nomenclature-citation><tp:nomenclature-citation><tp:taxon-name>Orthogonalys elongata</tp:taxon-name><comment>; <xref ref-type="bibr" rid="B12">Carmean and Kimsey 1998</xref>: 54; <xref ref-type="bibr" rid="B3">Bennett and Lelej 2003</xref>: 8.</comment></tp:nomenclature-citation><tp:nomenclature-citation><tp:taxon-name>Orthogonalos debilis</tp:taxon-name><comment> Teranishi, 1929: 144; <xref ref-type="bibr" rid="B34">Marshakov 1981</xref>: 105. Synonymized by <xref ref-type="bibr" rid="B63">Tsuneki 1991</xref>.</comment></tp:nomenclature-citation><tp:nomenclature-citation><tp:taxon-name>Satogonalos debilis</tp:taxon-name><comment>; <xref ref-type="bibr" rid="B65">Weinstein and Austin 1991</xref>: 424; <xref ref-type="bibr" rid="B29">Lelej 1995</xref>: 14.</comment></tp:nomenclature-citation><tp:nomenclature-citation><tp:taxon-name>Orthogonalos hirasana</tp:taxon-name><comment> Teranishi, 1929: 145; <xref ref-type="bibr" rid="B65">Weinstein and Austin 1991</xref>: 424. Synonymized by <xref ref-type="bibr" rid="B34">Marshakov 1981</xref>.</comment></tp:nomenclature-citation></tp:nomenclature-citation-list></tp:nomenclature><tp:treatment-sec sec-type="Type material"><title>Type material.</title><p>Holotype of <italic><tp:taxon-name>Orthogonalys elongata</tp:taxon-name></italic>, ♀ (OMNH, head missing), “[Japan], Sapporo, Maruyama, 24.VII.1923, C. T[eranishi]”, “Allotype, <italic><tp:taxon-name>Orthogonalos elongata</tp:taxon-name></italic>”. Holotype of <italic><tp:taxon-name>Orthogonalos debilis</tp:taxon-name></italic>, ♀ (OMNH), “[Japan], Yamanashi, Mt. Minobu, 12.VI.1928, K. Sato”, “Allotype, <italic><tp:taxon-name>Orthogonalos debilis</tp:taxon-name></italic>”. Holotype of <italic><tp:taxon-name>Orthogonalos hirasana</tp:taxon-name></italic>, ♂ (OMNH), “[Japan], Shiga-ken, Mt. Hira, VII.1927, C. C. T[eranishi]”, “Holotype, <italic><tp:taxon-name>Orthogonalos hirasana</tp:taxon-name></italic>”.</p></tp:treatment-sec><tp:treatment-sec sec-type="Additional material"><title>Additional material.</title><p>1 ♂ (ZJUH), “[China:] Henan, Song County, Mt. Baiyun, 1400 m, 19.VII.2003, Yan-bing Shen, 20047315”; 1 ♀ (RMNH), “[China:] Henan, Neixiang County, Mt. Baotianman, 14.VII.1998, Yun Ma, 986459”; 2 ♀ (ZJUH), “[China:] Sichuan, Tianquan, Laba River, 15.VII.2006, Hong-ying Zhang, 200610725, 200610723”; 1 ♀ (ZJUH), “[China:] Tibet, Lage–Hangmi, 12.VI.2009, Jiang-li Tan, 200908322”.</p></tp:treatment-sec><tp:treatment-sec sec-type="Diagnosis"><title>Diagnosis.</title><p>Face and temple usually with small pale patches, but sometimes entirely absent; mesoscutum very densely to rather sparsely sculptured, as striations of supra-antennal elevations; mesosoma with linear ivory pattern dorsally (at least with large ivory patches on scutellum and metanotum; <xref ref-type="fig" rid="F37">Figs 182</xref>, <xref ref-type="fig" rid="F39">190</xref>, <xref ref-type="fig" rid="F41">202</xref>, <xref ref-type="fig" rid="F43">213</xref>); posterior half of propodeum largely smooth (<xref ref-type="fig" rid="F37">Figs 182</xref>, <xref ref-type="fig" rid="F39">190</xref>, <xref ref-type="fig" rid="F41">202</xref>, <xref ref-type="fig" rid="F43">213</xref>); vein 1m-cu of fore wing connected to first submarginal cell (<xref ref-type="fig" rid="F39">Figs 195</xref>, <xref ref-type="fig" rid="F41">200</xref>, <xref ref-type="fig" rid="F43">211</xref>); legs mainly black or dark brown (except pale trochanter and trochantellus); apical half of first tergite with pair of pale spots (♀) or black (♂) (<xref ref-type="fig" rid="F37">Figs 184</xref>, <xref ref-type="fig" rid="F39">192</xref>, <xref ref-type="fig" rid="F41">204</xref>, <xref ref-type="fig" rid="F43">215</xref>, <xref ref-type="fig" rid="F44">219</xref>); medially third sternite 0.8–1.0 times as long as second sternite (<xref ref-type="fig" rid="F37">Figs 185</xref>, <xref ref-type="fig" rid="F39">194</xref>, <xref ref-type="fig" rid="F41">206</xref>, <xref ref-type="fig" rid="F43">217</xref>), rarely less; fifth and sixth metasomal tergites dark brown or black medio-apically (<xref ref-type="fig" rid="F37">Figs 181</xref>, <xref ref-type="fig" rid="F39">192</xref>, <xref ref-type="fig" rid="F41">202</xref>, <xref ref-type="fig" rid="F43">215</xref>); comparatively slender species (<xref ref-type="fig" rid="F37">Figs 181</xref>, <xref ref-type="fig" rid="F38">186</xref>, <xref ref-type="fig" rid="F40">196</xref>, <xref ref-type="fig" rid="F42">207</xref>).</p><fig id="F37" position="float" orientation="portrait"><label>Figures 181–185.</label><caption><p><italic><tp:taxon-name>Orthogonalys elongata</tp:taxon-name></italic> Teranishi, 1929, holotype, female. <bold>181</bold> Habitus lateral (without head) <bold>182</bold> mesosoma dorsal <bold>183</bold> mesosoma lateral <bold>184</bold> metasoma dorsal <bold>185</bold> metasoma ventral.</p></caption><graphic xmlns:xlink="http://www.w3.org/1999/xlink" xlink:href="ZooKeys-385-001-g037.jpg" position="float" orientation="portrait" xlink:type="simple"/></fig><fig id="F38" position="float" orientation="portrait"><label>Figures 186–188.</label><caption><p><italic><tp:taxon-name>Orthogonalos debilis</tp:taxon-name></italic> Teranishi, 1929, holotype, female. <bold>186</bold> Habitus lateral <bold>187</bold> head anterior <bold>188</bold> head dorsal.</p></caption><graphic xmlns:xlink="http://www.w3.org/1999/xlink" xlink:href="ZooKeys-385-001-g038.jpg" position="float" orientation="portrait" xlink:type="simple"/></fig><fig id="F39" position="float" orientation="portrait"><label>Figures 189–195.</label><caption><p><italic><tp:taxon-name>Orthogonalos debilis</tp:taxon-name></italic> Teranishi, 1929, holotype, female. <bold>189</bold> Head lateral <bold>190</bold> mesosoma dorsal <bold>191</bold> mesosoma lateral <bold>192</bold> metasoma dorsal <bold>193</bold> metasoma lateral <bold>194</bold> metasoma ventral <bold>195</bold> fore wing.</p></caption><graphic xmlns:xlink="http://www.w3.org/1999/xlink" xlink:href="ZooKeys-385-001-g039.jpg" position="float" orientation="portrait" xlink:type="simple"/></fig><fig id="F40" position="float" orientation="portrait"><label>Figures 196–198.</label><caption><p><italic><tp:taxon-name>Orthogonalos hirasana</tp:taxon-name></italic> Teranishi, 1929, holotype, male. <bold>196</bold> Habitus lateral <bold>197</bold> head anterior <bold>198</bold> head dorsal.</p></caption><graphic xmlns:xlink="http://www.w3.org/1999/xlink" xlink:href="ZooKeys-385-001-g040.jpg" position="float" orientation="portrait" xlink:type="simple"/></fig><fig id="F41" position="float" orientation="portrait"><label>Figures 199–206.</label><caption><p><italic><tp:taxon-name>Orthogonalos hirasana</tp:taxon-name></italic> Teranishi, 1929, holotype, male. <bold>199</bold> Antenna <bold>200</bold> fore wing <bold>201</bold> head lateral <bold>202</bold> mesosoma dorsal <bold>203</bold> mesosoma lateral <bold>204</bold> metasoma dorsal <bold>205</bold> metasoma lateral <bold>206</bold> metasoma ventral.</p></caption><graphic xmlns:xlink="http://www.w3.org/1999/xlink" xlink:href="ZooKeys-385-001-g041.jpg" position="float" orientation="portrait" xlink:type="simple"/></fig><fig id="F42" position="float" orientation="portrait"><label>Figures 207–209.</label><caption><p><italic><tp:taxon-name>Orthogonalys elongata</tp:taxon-name></italic> Teranishi, 1929, female from Sichuan. <bold>207</bold> Habitus lateral <bold>208</bold> head anterior <bold>209</bold> head dorsal.</p></caption><graphic xmlns:xlink="http://www.w3.org/1999/xlink" xlink:href="ZooKeys-385-001-g042.jpg" position="float" orientation="portrait" xlink:type="simple"/></fig><fig id="F43" position="float" orientation="portrait"><label>Figures 210–217.</label><caption><p><italic><tp:taxon-name>Orthogonalys elongata</tp:taxon-name></italic> Teranishi, 1929, female from Sichuan. <bold>210</bold> Antenna <bold>211</bold> fore and hind wings <bold>212</bold> head lateral <bold>213</bold> mesosoma dorsal <bold>214</bold> mesosoma lateral <bold>215</bold> metasoma dorsal <bold>216</bold> metasoma lateral <bold>217</bold> metasoma ventral.</p></caption><graphic xmlns:xlink="http://www.w3.org/1999/xlink" xlink:href="ZooKeys-385-001-g043.jpg" position="float" orientation="portrait" xlink:type="simple"/></fig><fig id="F44" position="float" orientation="portrait"><label>Figures 218–219.</label><caption><p><italic><tp:taxon-name>Orthogonalys elongata</tp:taxon-name></italic> Teranishi, 1929, male from Henan. <bold>218</bold> Habitus lateral <bold>219</bold> metasoma lateral.</p></caption><graphic xmlns:xlink="http://www.w3.org/1999/xlink" xlink:href="ZooKeys-385-001-g044.jpg" position="float" orientation="portrait" xlink:type="simple"/></fig></tp:treatment-sec><tp:treatment-sec sec-type="Description"><title>Description.</title><p>Redescribed after a female from Sichuan, length of body 7.4 mm (of fore wing 6.2 mm).</p><p><italic>Head</italic>. Antenna with 25 segments; frons and vertex sparsely and superficially punctate; temple smooth; head subparallel-sided behind eyes, eye in dorsal view 1.2 times as long as temple (<xref ref-type="fig" rid="F42">Fig. 209</xref>); occipital carina weakly developed and weakly crenulate dorsally (<xref ref-type="fig" rid="F42">Fig. 209</xref>); supra-antennal elevations medium-sized (about 0.4 times as long as scapus), outer side subvertical and largely smooth except for sparse fine punctures (<xref ref-type="fig" rid="F42">Fig. 209</xref>); clypeus slightly concave and thick medio-ventrally.</p><!--PageBreak--><!--PageBreak--><p><italic>Mesosoma</italic>. Length of mesosoma 1.6 times its height (<xref ref-type="fig" rid="F43">Fig. 214</xref>); mesopleuron below transverse mesopleural groove smooth, above groove mainly smooth with longitudinal foveolae medially; transverse mesopleural groove wide, deep and coarsely crenulate; notauli wide, deep and coarsely crenulate; middle lobe of mesoscutum densely punctate rugose anteriorly, largely smooth with sparse fine punctures posteriorly, lateral lobe densely punctate rugose with a narrow mid-longitudinal furrow (<xref ref-type="fig" rid="F43">Fig. 213</xref>); scutellar sulcus wide, both medially and laterally and coarsely crenulate; scutellum mainly smooth, rather flat and anteriorly near level of scutellum (<xref ref-type="fig" rid="F43">Fig. 213</xref>); metanotum medially slightly convex, not protruding and smooth (<xref ref-type="fig" rid="F43">Fig. 213</xref>); anterior half of propodeum irregularly areolate or rugose, posterior half largely smooth with a longitudinal carina medially (<xref ref-type="fig" rid="F43">Fig. 213</xref>); posterior propodeal carina thick lamelliform and hardly arched, foramen medially 0.3 times higher than wide basally.</p><!--PageBreak--><p><italic>Wings</italic>. Fore wing: length of vein 1-M 2.5 times as long as vein 1-SR (<xref ref-type="fig" rid="F43">Fig. 211</xref>).</p><!--PageBreak--><p><italic>Metasoma</italic>. First tergite 0.5 times as long as apically wide, smooth and without shallow depression antero-medially (<xref ref-type="fig" rid="F43">Fig. 215</xref>); other tergites and sternites smooth to superficially coriaceous and shiny (<xref ref-type="fig" rid="F43">Figs 215</xref>, <xref ref-type="fig" rid="F43">217</xref>); third sternite about 0.6 times as long as second sternite (<xref ref-type="fig" rid="F43">Fig. 217</xref>); hypopygium triangular in ventral view (<xref ref-type="fig" rid="F43">Fig. 217</xref>).</p><p><italic>Colour</italic>. Black; mandible largely (but teeth dark brown), broad stripes of inner and outer orbita, clypeus largely (except for median dark brown spot), large posterior spot on middle lobe of mesoscutum, broad median longitudinal stripe on scutellum, large median spot on metanotum, stripe on upper pronotum and lower pronotum, oblique stripe on upper mesopleuron and broad patch on lower mesopleuron, small spot on metapleuron, large lateral spots on propodeum, trochanters and trochantelli and outer side of coxae, posterior and lateral margin of all metasomal tergites and sternites, ivory or pale yellow; remainder of metasoma largely dark brown to nearly black; palpi yellowish brown; antenna black with a large ivory band subapically; fore and mid tibiae and all tarsi yellowish brown, remainder of legs dark brown to nearly black; pterostigma dark brown; wing membrane subhyaline.</p><!--PageBreak--><p><italic>Variation</italic>. Length of body 5.8–8.3 mm, of fore wing 4.7–7.4 mm; upper mesopleuron with large interrupted ivory patch or an oblique stripe or mesosoma laterally entirely (Japan) or largely black; ivory patch of mesoscutum present or absent; ivory patches on posterior and lateral margin of all tergites and sternites comparatively small or large; clypeus entirely ivory or with dark median spot; inner and outer orbita widely ivory but largely black in holotype of <italic><tp:taxon-name>Orthogonalos debilis</tp:taxon-name></italic>; hind coxa entirely dark brown or largely ivory dorsally; length of vein 1-M of fore wing 1.9–2.5 times as long as vein 1-SR.</p><!--PageBreak--><p><italic>Male</italic>. Length of body 7.4 mm, of fore wing 6.0 mm; antenna with 24 segments; ivory stripe along outer orbita reduced or wide (as in holotype of <italic><tp:taxon-name>Orthogonalos hirasana</tp:taxon-name></italic>); lateral mesosoma and propodeum entirely black; metasoma largely black, only with postero-lateral margin of first and second tergites and sternites dark brown (but absent in holotype of <italic><tp:taxon-name>Orthogonalos hirasana</tp:taxon-name></italic>); ventral half of clypeus ivory; genitalia extruded (<xref ref-type="fig" rid="F44">Fig. 219</xref>).</p><!--PageBreak--></tp:treatment-sec><tp:treatment-sec sec-type="Biology"><title>Biology.</title><p>Unknown. Collected in June–July, up to 1400 m.</p></tp:treatment-sec><tp:treatment-sec sec-type="Distribution"><title>Distribution.</title><p>China (Henan, Sichuan, Tibet); Russia (Far East); Japan (Hokkaido, Honshu) (<xref ref-type="bibr" rid="B30">Lelej 2003</xref>).</p><!--PageBreak--></tp:treatment-sec><ref-list><ref id="B34"><mixed-citation xmlns:xlink="http://www.w3.org/1999/xlink" xlink:type="simple"><person-group><name name-style="western"><surname>Marshakov</surname><given-names>VG</given-names></name></person-group> (<year>1981</year>) [<trans-title xml:lang="en">Trigonalidae (Hymenoptera) of the USSR fauna</trans-title>]. In: <person-group><name name-style="western"><surname>Korotyaev</surname><given-names>BA</given-names></name></person-group> (<role>Ed</role>) <source>Morfologia i sistematica nasekomykh Dalnego Vostoka</source> [<trans-source xml:lang="en">Morphology and Systematics of insects of the Far East</trans-source>]. <publisher-name>Nauka</publisher-name>, <publisher-loc>Leningrad</publisher-loc><volume>92</volume>: <fpage>100</fpage>–<lpage>107</lpage>. <comment>[in Russian]</comment></mixed-citation></ref><ref id="B63"><mixed-citation xmlns:xlink="http://www.w3.org/1999/xlink" xlink:type="simple"><person-group><name name-style="western"><surname>Tsuneki</surname><given-names>K</given-names></name></person-group> (<year>1991</year>) <article-title>Revision of the Trigonalidae of Japan and adjacent territories (Hymenoptera).</article-title><source>Special Publications Japan Hymenopterists Association</source><volume>37</volume>: <fpage>1</fpage>-<lpage>68</lpage>.</mixed-citation></ref><ref id="B65"><mixed-citation xmlns:xlink="http://www.w3.org/1999/xlink" xlink:type="simple"><person-group><name name-style="western"><surname>Weinstein</surname><given-names>P</given-names></name><name name-style="western"><surname>Austin</surname><given-names>AD</given-names></name></person-group> (<year>1991</year>) <article-title>The host relationships of trigonalyid wasps (Hymenoptera: Trigonalyidae), with a review of their biology and catalogue to world species.</article-title><source>Journal of Natural History</source><volume>25</volume>(<issue>2</issue>): <fpage>399</fpage>–<lpage>433</lpage>. doi: <ext-link ext-link-type="uri" xlink:href="http://dx.doi.org/10.1080/00222939100770281" xlink:type="simple">10.1080/00222939100770281</ext-link></mixed-citation></ref><ref id="B12"><mixed-citation xmlns:xlink="http://www.w3.org/1999/xlink" xlink:type="simple"><person-group><name name-style="western"><surname>Carmean</surname><given-names>D</given-names></name><name name-style="western"><surname>Kimsey</surname><given-names>L</given-names></name></person-group> (<year>1998</year>) <article-title>Phylogenetic revision of the parasitoid wasp family Trigonalidae (Hymenoptera).</article-title><source>Systematic Entomology</source><volume>23</volume>: <fpage>35</fpage>–<lpage>76</lpage>. doi: <ext-link ext-link-type="uri" xlink:href="http://dx.doi.org/10.1046/j.1365-3113.1998.00042.x" xlink:type="simple">10.1046/j.1365-3113.1998.00042.x</ext-link></mixed-citation></ref><ref id="B3"><mixed-citation xmlns:xlink="http://www.w3.org/1999/xlink" xlink:type="simple"><person-group><name name-style="western"><surname>Bennett</surname><given-names>DJ</given-names></name><name name-style="western"><surname>Lelej</surname><given-names>AS</given-names></name></person-group> (<year>2003</year>) <article-title>To the knowledge of trigonalyid wasps (Hymenoptera: Trigonalyidae) of Sakhalin.</article-title><source>Far Eastern Entomologist</source><issue>N 130</issue>: <lpage>8</lpage>.</mixed-citation></ref><ref id="B29"><mixed-citation xmlns:xlink="http://www.w3.org/1999/xlink" xlink:type="simple"><person-group><name name-style="western"><surname>Lelej</surname><given-names>AS</given-names></name></person-group> (<year>1995</year>) [<trans-title xml:lang="en">Fam. Trigonalidae - Trigonalid wasps</trans-title>]. In: <person-group><name name-style="western"><surname>Kupianskaya</surname><given-names>AN</given-names></name><name name-style="western"><surname>Lelej</surname><given-names>AS</given-names></name><name name-style="western"><surname>Storozheva</surname><given-names>NA</given-names></name></person-group> (<role>Eds</role>) [<trans-source xml:lang="en">Key to the insects of Russian Far East</trans-source>] <volume>IV</volume>(<issue>2</issue>): <fpage>8</fpage>–<lpage>14</lpage>. <comment>[in Russian]</comment></mixed-citation></ref><ref id="B30"><mixed-citation xmlns:xlink="http://www.w3.org/1999/xlink" xlink:type="simple"><person-group><name name-style="western"><surname>Lelej</surname><given-names>AS</given-names></name></person-group> (<year>2003</year>) <article-title>A review of the family Trigonalyidae (Hymenoptera) of the Palaearctic Region.</article-title><source>Far Eastern Entomologist N</source><volume>130</volume>: <fpage>1</fpage>-<lpage>7</lpage>.</mixed-citation></ref></ref-list></tp:taxon-treatment>
