# Supplementary material for: A revision of the Chinese Trigonalyidae (Hymenoptera, Trigonalyoidea)
Source: Zookeys. 2014 Feb 28;(385):1–207. doi: 10.3897/zookeys.385.6560 (PMC3950486; doi:10.3897/zookeys.385.6560)
Supplement: XML Treatment for Orthogonalys formosana [file zookeys.385.6560-treatment22.xml]

<!DOCTYPE tp:taxon-treatment
  PUBLIC "-//TaxonX//DTD Taxonomic Treatment Publishing DTD v0 20100105//EN" "tax-treatment-NSO.dtd">
<tp:taxon-treatment xmlns:tp="http://www.plazi.org/taxpub"><tp:treatment-meta><mixed-citation publication-type="journal"><person-group><name><surname>Chen</surname><given-names>Hua-yan</given-names></name><name><surname>van Achterberg</surname><given-names>Cornelis</given-names></name><name><surname>He</surname><given-names>Jun-hua</given-names></name><name><surname>Xu</surname><given-names>Zai-fu</given-names></name></person-group><article-title>A revision of the Chinese Trigonalyidae (Hymenoptera, Trigonalyoidea)</article-title><source>Zookeys</source><day>28</day><month>2</month><year>2014</year><volume>2014</volume><issue>385</issue><fpage>1</fpage><lpage>207</lpage><pub-id pub-id-type="doi">10.3897/zookeys.385.6560</pub-id></mixed-citation></tp:treatment-meta><tp:nomenclature><tp:taxon-name>
                        <tp:taxon-name-part taxon-name-part-type="genus">Orthogonalys</tp:taxon-name-part>
                        <tp:taxon-name-part taxon-name-part-type="species">formosana</tp:taxon-name-part>
                        <object-id xmlns:xlink="http://www.w3.org/1999/xlink" xlink:type="simple">http://species-id.net/wiki/Orthogonalys_formosana</object-id>
                    </tp:taxon-name><tp:taxon-authority>Teranishi, 1931</tp:taxon-authority><xref ref-type="fig" rid="F45">Figs 220</xref><xref ref-type="fig" rid="F46">–230</xref><tp:nomenclature-citation-list><tp:nomenclature-citation><tp:taxon-name>Orthogonalos formosana</tp:taxon-name><comment> Teranishi, 1931: 9; <xref ref-type="bibr" rid="B63">Tsuneki 1991</xref>: 64.</comment></tp:nomenclature-citation><tp:nomenclature-citation><tp:taxon-name>Orthogonalys formosana</tp:taxon-name><comment>; <xref ref-type="bibr" rid="B65">Weinstein and Austin 1991</xref>: 421; <xref ref-type="bibr" rid="B12">Carmean and Kimsey 1998</xref>: 54.</comment></tp:nomenclature-citation><!--PageBreak--></tp:nomenclature-citation-list></tp:nomenclature><tp:treatment-sec sec-type="Type material"><title>Type material.</title><p>Holotype, ♀ (OPU), “[China:] Formosa, Nokosan, V.1922, M. Kato”, “Holotype <italic><tp:taxon-name>Orthogonalos formosana</tp:taxon-name></italic> Ter., ♀”.</p></tp:treatment-sec><tp:treatment-sec sec-type="Diagnosis"><title>Diagnosis.</title><p>Vertex with large yellow patch medio-posteriorly (<xref ref-type="fig" rid="F45">Fig. 222</xref>); head dorsally and mesoscutum coarsely punctate (<xref ref-type="fig" rid="F45">Figs 222</xref>, <xref ref-type="fig" rid="F46">226</xref>); mesosoma laterally with extensive pale yellow or ivory pattern (<xref ref-type="fig" rid="F46">Fig. 227</xref>); posterior half of propodeum obliquely rugose (<xref ref-type="fig" rid="F46">Fig. 227</xref>); spiracle of propodeum distinctly protruding (<xref ref-type="fig" rid="F46">Fig. 227</xref>); vein 1m-cu of fore wing connected to first submarginal cell (<xref ref-type="fig" rid="F46">Fig. 224</xref>); legs mainly yellowish brown, including outer side of hind coxa (except base) but hind tibia (except basal quarter) and tarsus dark brown (<xref ref-type="fig" rid="F46">Fig. 230</xref>); first tergite robust and with median groove, its apical half of first tergite entirely pale yellowish (both sexes; <xref ref-type="fig" rid="F46">Fig. 228</xref>); medially third sternite half as long as second sternite.</p><fig id="F45" position="float" orientation="portrait"><label>Figures 220–222.</label><caption><p><italic><tp:taxon-name>Orthogonalys formosana</tp:taxon-name></italic> Teranishi, 1931, holotype, female. <bold>220</bold> Habitus lateral <bold>221</bold> head anterior <bold>222</bold> head dorsal.</p></caption><graphic xmlns:xlink="http://www.w3.org/1999/xlink" xlink:href="ZooKeys-385-001-g045.jpg" position="float" orientation="portrait" xlink:type="simple"/></fig><fig id="F46" position="float" orientation="portrait"><label>Figures 223–230.</label><caption><p><italic><tp:taxon-name>Orthogonalys formosana</tp:taxon-name></italic> Teranishi, 1931, holotype, female. <bold>223</bold> Antenna <bold>224</bold> fore wing <bold>225</bold> head lateral <bold>226</bold> mesosoma dorsal <bold>227</bold> mesosoma lateral <bold>228</bold> metasoma dorsal <bold>229</bold> metasoma lateral <bold>230</bold> hind leg.</p></caption><graphic xmlns:xlink="http://www.w3.org/1999/xlink" xlink:href="ZooKeys-385-001-g046.jpg" position="float" orientation="portrait" xlink:type="simple"/></fig></tp:treatment-sec><tp:treatment-sec sec-type="Description"><title>Description.</title><p>Holotype, ♀, length of body 9.0 mm (of fore wing 8.3 mm).</p><!--PageBreak--><!--PageBreak--><p><italic>Head</italic>. Antenna incomplete, with 26 segments according to original description; frons and vertex coarsely punctate and partly with smooth interspaces equal to width of punctures or wider; temple smooth; head subparallel-sided behind eyes, eye in dorsal view 1.1 times as long as temple (<xref ref-type="fig" rid="F45">Fig. 222</xref>); occipital carina narrow, non-lamelliform and smooth dorsally (<xref ref-type="fig" rid="F45">Fig. 222</xref>); supra-antennal elevations medium-sized (about 0.5 times as long as scapus), outer side oblique and punctate, apically smooth and non-lamelliform (<xref ref-type="fig" rid="F45">Fig. 222</xref>); clypeus nearly straight and thick medio-ventrally.</p><p><italic>Mesosoma</italic>. Length of mesosoma 1.3 times its height (<xref ref-type="fig" rid="F46">Fig. 227</xref>); postero-dorsal corner of pronotal side protruding far posteriorly (<xref ref-type="fig" rid="F46">Fig. 227</xref>); mesopleuron below transverse mesopleural groove distinctly punctate with smooth interspaces about equal to diameter of punctures, above groove densely punctate and partly with rugae; transverse mesopleural groove anteriorly wide, deep and coarsely crenulate, narrow and finely crenulate posteriorly; notauli wide, deep and coarsely crenulate; mesoscutum coarsely punctate with wide smooth interspaces, lateral lobes with a narrow mid-longitudinal furrow (<xref ref-type="fig" rid="F46">Fig. 226</xref>); scutellar sulcus wide and coarsely crenulate; scutellum mainly smooth except some punctures, rather convex and anteriorly above level of scutellum (<xref ref-type="fig" rid="F46">Fig. 226</xref>); metanotum medially moderately convex and protruding, smooth (<xref ref-type="fig" rid="F46">Fig. 226</xref>); propodeum irregularly reticulate-rugose, posteriorly partly smooth and median carina nearly complete (<xref ref-type="fig" rid="F46">Fig. 226</xref>); posterior propodeal carina weakly developed and non-lamelliform and distinctly arched, foramen medially about as high as wide basally.</p><p><italic>Wings</italic>. Fore wing: length of vein 1-M 2.7 times as long as vein 1-SR (<xref ref-type="fig" rid="F46">Fig. 224</xref>); second submarginal cell 1.6 times longer than third cell.</p><p><italic>Metasoma</italic>. First tergite 0.4 times as long as apically wide, smooth and with linear depression medially (<xref ref-type="fig" rid="F46">Fig. 228</xref>); other tergites and sternites smooth to superficially coriaceous and shiny (<xref ref-type="fig" rid="F46">Fig. 228</xref>); third sternite half as long as second sternite (<xref ref-type="fig" rid="F46">Fig. 229</xref>); hypopygium truncate in ventral view.</p><p><italic>Colour</italic>. Black; mandible, clypeus, face, curved patch behind eye dorsally, triangular patch behind stemmaticum, ventral half of outer orbita and inner orbita largely and widely, large posterior patch on middle lobe of mesoscutum and on scutellum, metanotum medially, large patches on propodeum medio-posteriorly and laterally, pronotal side dorsally and ventrally, two large patches on mesopleuron and large patch on metapleuron, first metasomal tergite and sternite largely, second tergite laterally, second sternite largely, second–fourth tergites latero-posteriorly, fifth and sixth tergites posteriorly, seventh tergite, third–fifth sternites laterally, pale yellow or ivory; remainder of metasoma dark brown; antenna black with a wide ivory band (apex of 10<sup>th</sup> and 12<sup>th</sup>–19<sup>th</sup> segments) subapically and scapus and pedicellus largely dark brown; fore leg missing; middle and hind legs brownish-yellow, but coxae narrowly basally, hind tibia (except basally) and hind tarsus dark brown; pterostigma and veins dark brown; wing membrane subhyaline.</p><p><italic>Male</italic>. Unknown.</p></tp:treatment-sec><tp:treatment-sec sec-type="Biology"><title>Biology.</title><p>Unknown. Collected in May.</p></tp:treatment-sec><tp:treatment-sec sec-type="Distribution"><title>Distribution.</title><p>China (Taiwan).</p><!--PageBreak--></tp:treatment-sec><ref-list><ref id="B63"><mixed-citation xmlns:xlink="http://www.w3.org/1999/xlink" xlink:type="simple"><person-group><name name-style="western"><surname>Tsuneki</surname><given-names>K</given-names></name></person-group> (<year>1991</year>) <article-title>Revision of the Trigonalidae of Japan and adjacent territories (Hymenoptera).</article-title><source>Special Publications Japan Hymenopterists Association</source><volume>37</volume>: <fpage>1</fpage>-<lpage>68</lpage>.</mixed-citation></ref><ref id="B65"><mixed-citation xmlns:xlink="http://www.w3.org/1999/xlink" xlink:type="simple"><person-group><name name-style="western"><surname>Weinstein</surname><given-names>P</given-names></name><name name-style="western"><surname>Austin</surname><given-names>AD</given-names></name></person-group> (<year>1991</year>) <article-title>The host relationships of trigonalyid wasps (Hymenoptera: Trigonalyidae), with a review of their biology and catalogue to world species.</article-title><source>Journal of Natural History</source><volume>25</volume>(<issue>2</issue>): <fpage>399</fpage>–<lpage>433</lpage>. doi: <ext-link ext-link-type="uri" xlink:href="http://dx.doi.org/10.1080/00222939100770281" xlink:type="simple">10.1080/00222939100770281</ext-link></mixed-citation></ref><ref id="B12"><mixed-citation xmlns:xlink="http://www.w3.org/1999/xlink" xlink:type="simple"><person-group><name name-style="western"><surname>Carmean</surname><given-names>D</given-names></name><name name-style="western"><surname>Kimsey</surname><given-names>L</given-names></name></person-group> (<year>1998</year>) <article-title>Phylogenetic revision of the parasitoid wasp family Trigonalidae (Hymenoptera).</article-title><source>Systematic Entomology</source><volume>23</volume>: <fpage>35</fpage>–<lpage>76</lpage>. doi: <ext-link ext-link-type="uri" xlink:href="http://dx.doi.org/10.1046/j.1365-3113.1998.00042.x" xlink:type="simple">10.1046/j.1365-3113.1998.00042.x</ext-link></mixed-citation></ref></ref-list></tp:taxon-treatment>
