# Supplementary material for: A revision of the Chinese Trigonalyidae (Hymenoptera, Trigonalyoidea)
Source: Zookeys. 2014 Feb 28;(385):1–207. doi: 10.3897/zookeys.385.6560 (PMC3950486; doi:10.3897/zookeys.385.6560)
Supplement: XML Treatment for Orthogonalys robusta [file zookeys.385.6560-treatment23.xml]

<!DOCTYPE tp:taxon-treatment
  PUBLIC "-//TaxonX//DTD Taxonomic Treatment Publishing DTD v0 20100105//EN" "tax-treatment-NSO.dtd">
<tp:taxon-treatment xmlns:tp="http://www.plazi.org/taxpub"><tp:treatment-meta><mixed-citation publication-type="journal"><person-group><name><surname>Chen</surname><given-names>Hua-yan</given-names></name><name><surname>van Achterberg</surname><given-names>Cornelis</given-names></name><name><surname>He</surname><given-names>Jun-hua</given-names></name><name><surname>Xu</surname><given-names>Zai-fu</given-names></name></person-group><article-title>A revision of the Chinese Trigonalyidae (Hymenoptera, Trigonalyoidea)</article-title><source>Zookeys</source><day>28</day><month>2</month><year>2014</year><volume>2014</volume><issue>385</issue><fpage>1</fpage><lpage>207</lpage><pub-id pub-id-type="doi">10.3897/zookeys.385.6560</pub-id></mixed-citation></tp:treatment-meta><tp:nomenclature><tp:taxon-name>
                        <tp:taxon-name-part taxon-name-part-type="genus">Orthogonalys</tp:taxon-name-part>
                        <tp:taxon-name-part taxon-name-part-type="species">robusta</tp:taxon-name-part>
                        <object-id xmlns:xlink="http://www.w3.org/1999/xlink" content-type="zoobank" xlink:type="simple">http://zoobank.org/451FDA26-0EBB-4325-9350-678A526C19D6</object-id>
                        <object-id xmlns:xlink="http://www.w3.org/1999/xlink" xlink:type="simple">http://species-id.net/wiki/Orthogonalys_robusta</object-id>
                    </tp:taxon-name><tp:taxon-status xmlns:xlink="http://www.w3.org/1999/xlink" xlink:type="simple">sp. n.</tp:taxon-status><xref ref-type="fig" rid="F47">Figs 231</xref><xref ref-type="fig" rid="F48">–241</xref></tp:nomenclature><tp:treatment-sec sec-type="Type material"><title>Type material.</title><p>Holotype, ♀ (SCAU) “[China:] Shaanxi, Mt. Taibai, <named-content xmlns:xlink="http://www.w3.org/1999/xlink" content-type="dwc:verbatimCoordinates" xlink:type="simple">107°53.505’E, 34°07.430’N</named-content>, 1580 m, 30.VI.1999, Xiao-yu Jiang, SCAU 272”. Paratypes: 2 ♀ (IZCAS) “[China:] Shaanxi, Ningshan, Dashuigou, 1500–1760 m, 30.VI.1999, De-cheng Yuan, 200105000, 200105001”; 1 ♀ (ZJUH) “[China:] Guangxi, Longsheng, Huaping, 25–26.VI.1982, Jun-hua He, No. 823513”; 1 ♀ (ZJUH) “[China:] 903839”.</p></tp:treatment-sec><tp:treatment-sec sec-type="Diagnosis"><title>Diagnosis.</title><p>Face and temple usually with small pale patches, but sometimes entirely absent; mesoscutum very densely to rather sparsely sculptured, as striations of supra-antennal elevations; mesosoma with linear ivory pattern dorsally (at least with large ivory patches on scutellum and metanotum; <xref ref-type="fig" rid="F48">Fig. 237</xref>); posterior half of propodeum coarsely transversely rugose (<xref ref-type="fig" rid="F48">Fig. 237</xref>); vein 1m-cu of fore wing connected to first submarginal cell (<xref ref-type="fig" rid="F48">Fig. 235</xref>); legs mainly black or dark brown (except pale trochanter and trochantellus; <xref ref-type="fig" rid="F47">Fig. 231</xref>); apical half of first tergite partly black, with brownish or ivory apical transverse band (<xref ref-type="fig" rid="F48">Fig. 239</xref>); medially third sternite 0.6–0.7 times as long as second sternite (<xref ref-type="fig" rid="F48">Fig. 241</xref>); fifth and sixth metasomal tergites more or less ivory medio-apically (<xref ref-type="fig" rid="F48">Fig. 239</xref>); comparatively robust species (<xref ref-type="fig" rid="F47">Fig. 231</xref>).</p><fig id="F47" position="float" orientation="portrait"><label>Figures 231–233.</label><caption><p><italic><tp:taxon-name>Orthogonalys robusta</tp:taxon-name></italic> sp. n., holotype, female. <bold>231</bold> Habitus lateral <bold>232</bold> head anterior <bold>233</bold> head dorsal.</p></caption><graphic xmlns:xlink="http://www.w3.org/1999/xlink" xlink:href="ZooKeys-385-001-g047.jpg" position="float" orientation="portrait" xlink:type="simple"/></fig><fig id="F48" position="float" orientation="portrait"><label>Figures 234–241.</label><caption><p><italic><tp:taxon-name>Orthogonalys robusta</tp:taxon-name></italic> sp. n., holotype, female. <bold>234</bold> Antenna <bold>235</bold> fore and hind wings <bold>236</bold> head lateral <bold>237</bold> mesosoma dorsal <bold>238</bold> mesosoma lateral <bold>239</bold> metasoma dorsal <bold>240</bold> metasoma lateral <bold>241</bold> metasoma ventral.</p></caption><graphic xmlns:xlink="http://www.w3.org/1999/xlink" xlink:href="ZooKeys-385-001-g048.jpg" position="float" orientation="portrait" xlink:type="simple"/></fig></tp:treatment-sec><tp:treatment-sec sec-type="Description"><title>Description.</title><p>Holotype, female, length of body 10.2 mm (of fore wing 9.4 mm).</p><p><italic>Head</italic>. Antenna with 27 segments; frons densely and finely punctate (<xref ref-type="fig" rid="F47">Fig. 232</xref>); vertex and temple smooth and shiny (<xref ref-type="fig" rid="F48">Fig. 236</xref>); head subparallel-sided behind eyes, eye in dorsal view 0.9 times as long as temple (<xref ref-type="fig" rid="F47">Fig. 233</xref>); occipital carina narrowly lamelliform with a weak short carina medio-dorsally (<xref ref-type="fig" rid="F47">Fig. 233</xref>); supra-antennal elevations medium-sized (about 0.4 times as long as scapus), outer side subvertical and obliquely and weakly striate (<xref ref-type="fig" rid="F47">Fig. 233</xref>); clypeus slightly concave and thick medio-ventrally.</p><p><italic>Mesosoma</italic>. Length of mesosoma 1.6 times its height (<xref ref-type="fig" rid="F48">Fig. 238</xref>); mesopleuron below transverse mesopleural groove somewhat transversely rugulose antero-ventrally and smooth postero-dorsally, above groove rugose anteriorly and smooth posteriorly; transverse mesopleural groove wide, deep and coarsely crenulate; notauli moderately wide, deep and coarsely crenulate; middle lobe of mesoscutum transversely punctate-rugose, lateral lobes mainly irregularly punctate rugose with narrow, smooth mid-longitudinal line (<xref ref-type="fig" rid="F48">Fig. 237</xref>); scutellar sulcus wide, both medially and laterally and coarsely crenulate; scutellum longitudinally rugose, slightly convex and anteriorly near level of mesoscutum; metanotum medially slightly convex, not protruding and largely smooth with sparse fine punctures (<xref ref-type="fig" rid="F48">Fig. 237</xref>); propodeum irregularly rugose anteriorly, transversely and more coarsely rugose posteriorly (<xref ref-type="fig" rid="F48">Fig. 237</xref>); posterior propodeal carina thick lamelliform and slightly arched, foramen medially 0.2 times higher than wide basally.</p><p><italic>Wings</italic>. Fore wing: length of vein 1-M 2.3 times as long as vein 1-SR (<xref ref-type="fig" rid="F48">Fig. 235</xref>).</p><!--PageBreak--><p><italic>Metasoma</italic>. First tergite 0.7 times as long as apically wide, smooth and with distinct elliptical depression antero-medially (<xref ref-type="fig" rid="F48">Fig. 239</xref>); second–sixth tergites smooth to superficially coriaceous and shiny (<xref ref-type="fig" rid="F48">Fig. 239</xref>); sternites superficially coriaceous; third sternite about 0.4 times as long as second sternite (<xref ref-type="fig" rid="F48">Fig. 241</xref>); hypopygium triangular in ventral view.</p><!--PageBreak--><!--PageBreak--><p><italic>Colour</italic>. Black; mandible largely (but teeth orange-brown or black), two patches at inner orbita, clypeus faintly medially, large posterior spot on middle lobe of mesoscutum, broad median longitudinal stripe on scutellum, large median spot on metanotum, small posterior spot and large lateral spots on propodeum, narrow stripe on posterior margin of first metasomal tergite and anterior margin of second tergite, almost entirely fifth and sixth tergites and first and second sternites and antero-latero margin of third sternite, ivory; palpi yellowish brown; basal half of antenna black, medially ivory and dark brown apically (<xref ref-type="fig" rid="F48">Fig. 234</xref>); femur, tibia and tarsus of fore leg and tarsus of hind leg yellowish brown, remainder of legs dark brown to nearly black; pterostigma of fore wing dark brown, remainder of wing membrane subhyaline.</p><p><italic>Variation</italic>. Length of body 9.0–12.6 mm, of fore wing 7.7–10.8 mm; antenna of ♀ with 27–29 segments; frons without ivory stripes or stripes continuous, clypeus with pair of ivory spots, entirely ivory or black, vertex and outer orbita with ivory spots or stripes; pronotal side with ivory stripe antero-dorsally; propodeum entirely black; antenna medially orange-yellow; legs darker or paler; length of vein 1-M of fore wing 1.2–3.1 times as long as vein 1-SR.</p><p><italic>Male</italic>. Unknown.</p></tp:treatment-sec><tp:treatment-sec sec-type="Biology"><title>Biology.</title><p>Unknown. Collected in June and August at 1500–1760 m.</p></tp:treatment-sec><tp:treatment-sec sec-type="Distribution"><title>Distribution.</title><p>China (Shaanxi, Guangxi).</p></tp:treatment-sec><tp:treatment-sec sec-type="Etymology"><title>Etymology.</title><p>Named after the comparatively robust body of this species: from “<italic>robustus</italic>” (Latin for “hard and strong like an oak”).</p></tp:treatment-sec></tp:taxon-treatment>
