# Supplementary material for: A revision of the Chinese Trigonalyidae (Hymenoptera, Trigonalyoidea)
Source: Zookeys. 2014 Feb 28;(385):1–207. doi: 10.3897/zookeys.385.6560 (PMC3950486; doi:10.3897/zookeys.385.6560)
Supplement: XML Treatment for Pseudogonalos [file zookeys.385.6560-treatment24.xml]

<!DOCTYPE tp:taxon-treatment
  PUBLIC "-//TaxonX//DTD Taxonomic Treatment Publishing DTD v0 20100105//EN" "tax-treatment-NSO.dtd">
<tp:taxon-treatment xmlns:tp="http://www.plazi.org/taxpub"><tp:treatment-meta><mixed-citation publication-type="journal"><person-group><name><surname>Chen</surname><given-names>Hua-yan</given-names></name><name><surname>van Achterberg</surname><given-names>Cornelis</given-names></name><name><surname>He</surname><given-names>Jun-hua</given-names></name><name><surname>Xu</surname><given-names>Zai-fu</given-names></name></person-group><article-title>A revision of the Chinese Trigonalyidae (Hymenoptera, Trigonalyoidea)</article-title><source>Zookeys</source><day>28</day><month>2</month><year>2014</year><volume>2014</volume><issue>385</issue><fpage>1</fpage><lpage>207</lpage><pub-id pub-id-type="doi">10.3897/zookeys.385.6560</pub-id></mixed-citation></tp:treatment-meta><tp:nomenclature><tp:taxon-name>
                        <tp:taxon-name-part taxon-name-part-type="genus">Pseudogonalos</tp:taxon-name-part>
                        <object-id xmlns:xlink="http://www.w3.org/1999/xlink" xlink:type="simple">http://species-id.net/wiki/Pseudogonalos</object-id>
                    </tp:taxon-name><tp:taxon-authority>Schulz, 1906</tp:taxon-authority><xref ref-type="fig" rid="F49">Figs 242</xref><xref ref-type="fig" rid="F50"/><xref ref-type="fig" rid="F51"/><xref ref-type="fig" rid="F52"/><xref ref-type="fig" rid="F53">–266</xref><tp:nomenclature-citation-list><tp:nomenclature-citation><tp:taxon-name>Trigonalis</tp:taxon-name><comment> Spinola, 1840: 1 (attributed to Klug and as synonym of the earlier published <italic><tp:taxon-name>Seminota</tp:taxon-name></italic> Spinola, 1840; invalid according to Article 11.6 of the <xref ref-type="bibr" rid="B26">ICZN Code (1999)</xref>); <xref ref-type="bibr" rid="B36">Oehlke 1983</xref>: 93, <xref ref-type="bibr" rid="B37">1984</xref>: 186 (as valid genus). According to <xref ref-type="bibr" rid="B12">Carmean and Kimsey (1998)</xref><italic><tp:taxon-name>Trigonalis</tp:taxon-name></italic> Spinola is an incorrect spelling of <italic><tp:taxon-name>Trigonalys</tp:taxon-name></italic> Westwood, 1835, but <xref ref-type="bibr" rid="B54">Spinola (1841)</xref> indicated that he did not know the latter genus in 1840. The generic name <italic><tp:taxon-name>Trigonalis</tp:taxon-name></italic> was used by <xref ref-type="bibr" rid="B31">Lepeletier (1845)</xref> and later authors, and this action could made it available according to Article 11.6.1 of the <xref ref-type="bibr" rid="B26">ICZN Code (1999</xref>: “However, if such a name published as a junior synonym had been treated before 1961 as an available name and either adopted as the name of a taxon or treated as a senior homonym, it is made available thereby but dates from its first publication as a synonym”). However, these authors refer to <italic><tp:taxon-name>Trigonalys</tp:taxon-name></italic> Westwood, 1835, what makes <italic><tp:taxon-name>Trigonalis</tp:taxon-name></italic> Lepeletier, 1845, an invalid emendation of <italic><tp:taxon-name>Trigonalys</tp:taxon-name></italic> Westwood and, therefore, both <italic><tp:taxon-name>Trigonalis</tp:taxon-name></italic> Spinola and <italic><tp:taxon-name>Trigonalis</tp:taxon-name></italic> Lepeletier are unavailable names.</comment></tp:nomenclature-citation><tp:nomenclature-citation><tp:taxon-name>Abastus</tp:taxon-name><comment> Guérin-Méneville, 1844: 84 (invalid). Type species (by original designation): <italic><tp:taxon-name>Abastus macquartii</tp:taxon-name></italic> Guérin-Méneville, 1844: 84 (nom. nud. and published as synonym of <italic><tp:taxon-name>Trigonalys hahnii</tp:taxon-name></italic>).</comment></tp:nomenclature-citation><tp:nomenclature-citation><tp:taxon-name>Pseudogonalos</tp:taxon-name><comment> Schulz, 1906: 209; <xref ref-type="bibr" rid="B65">Weinstein and Austin 1991</xref>: 424; <xref ref-type="bibr" rid="B63">Tsuneki 1991</xref>: 3; <xref ref-type="bibr" rid="B29">Lelej 1995</xref>: 12; <xref ref-type="bibr" rid="B12">Carmean and Kimsey 1998</xref>: 72. Type species (by monotypy): <italic><tp:taxon-name>Trigonalis</tp:taxon-name></italic> (!) <italic>hahnii</italic> Spinola, 1840.</comment></tp:nomenclature-citation></tp:nomenclature-citation-list></tp:nomenclature><tp:treatment-sec sec-type="Diagnosis"><title>Diagnosis.</title><p>Length of body 5.5–13.9 mm; antenna black and with 23–28 segments; area above supra-antennal elevations distinctly depressed, smooth, with low triangular or transverse protuberance between elevations and inner side of supra-antennal eleva<!--PageBreak-->tions flat, smooth and black (<xref ref-type="fig" rid="F49">Figs 244</xref>, <xref ref-type="fig" rid="F51">256</xref>); tyloids on 11<sup>th</sup>–14<sup>th</sup> antennal segments of male short and nearly circular (<xref ref-type="fig" rid="F53">Fig. 266</xref>); occipital carina widened medio-dorsally; apical segment of labial palp widened and obtuse, more or less triangular (<xref ref-type="fig" rid="F51">Fig. 255</xref>); vertex normal, at most with slight median depression dorsally (<xref ref-type="fig" rid="F49">Fig. 244</xref>); mandibles wide in anterior view and sublaterally attached to head (<xref ref-type="fig" rid="F49">Fig. 243</xref>); metanotum strongly convex and finely sculptured medially (<xref ref-type="fig" rid="F50">Fig. 249</xref>); anterior propodeal sulcus finely crenulate laterally (<xref ref-type="fig" rid="F50">Fig. 249</xref>); fore wing with large dark patch below pterostigma; vein 1-SR of fore wing long (<xref ref-type="fig" rid="F50">Figs 246</xref>, <xref ref-type="fig" rid="F52">258</xref>); hind trochanter black; hind tarsus slightly or not modified; second and third sternites of ♀ flat and moderately sclerotized and no protuberances (<xref ref-type="fig" rid="F52">Fig. 264</xref>); body without pale pattern, at most malar space and margins of basal metasomal sternites and tergites narrowly ivory, remainder black.</p></tp:treatment-sec><tp:treatment-sec sec-type="Biology"><title>Biology.</title><p>Reared as hyperparasitoid of <tp:taxon-name>Ichneumonidae</tp:taxon-name> in caterpillars and from <tp:taxon-name>Diprionidae</tp:taxon-name> (<xref ref-type="bibr" rid="B12">Carmean and Kimsey 1998</xref>).</p></tp:treatment-sec><tp:treatment-sec sec-type="Key to species of Pseudogonalos Schulz, 1906"><title>Key to species of <italic><tp:taxon-name>Pseudogonalos</tp:taxon-name></italic> Schulz, 1906</title><table-wrap content-type="key" position="anchor" orientation="portrait"><table><tbody><tr><td rowspan="1" colspan="1">1</td><td rowspan="1" colspan="1">Notauli narrow and finely crenulate (<xref ref-type="fig" rid="F50">Fig. 249</xref>); middle mesoscutal lobe convex and shiny, sparsely punctate (<xref ref-type="fig" rid="F50">Fig. 249</xref>); malar space nearly black (<xref ref-type="fig" rid="F49">Fig. 243</xref>); anterior propodeal sulcus without crenulae medially (<xref ref-type="fig" rid="F50">Fig. 249</xref>)</td><td rowspan="1" colspan="1"><italic><tp:taxon-name>Pseudogonalos angusta</tp:taxon-name></italic> sp. n.</td></tr><tr><td rowspan="1" colspan="1">–</td><td rowspan="1" colspan="1">Notauli comparatively wide and coarsely crenulate (<xref ref-type="fig" rid="F52">Fig. 260</xref>); middle mesoscutal lobe less convex and rather matt, largely densely punctate (<xref ref-type="fig" rid="F52">Fig. 260</xref>); malar space ivory (<xref ref-type="fig" rid="F51">Fig. 255</xref>); anterior propodeal sulcus crenulate-rugose medially (<xref ref-type="fig" rid="F52">Fig. 260</xref>)</td><td rowspan="1" colspan="1"><italic><tp:taxon-name>Pseudogonalos hahnii</tp:taxon-name></italic> (Spinola, 1840)</td></tr></tbody></table></table-wrap></tp:treatment-sec><tp:treatment-sec><!--Section generated to contain objects referenced in tp:taxon-treatment.--><fig id="F49" position="float" orientation="portrait"><label>Figures 242–244.</label><caption><p><italic><tp:taxon-name>Pseudogonalos angusta</tp:taxon-name></italic> sp. n., holotype, female. <bold>242</bold> Habitus lateral <bold>243</bold> head anterior <bold>244</bold> head dorsal.</p></caption><graphic xmlns:xlink="http://www.w3.org/1999/xlink" xlink:href="ZooKeys-385-001-g049.jpg" position="float" orientation="portrait" xlink:type="simple"/></fig><fig id="F50" position="float" orientation="portrait"><label>Figures 245–253.</label><caption><p><italic><tp:taxon-name>Pseudogonalos angusta</tp:taxon-name></italic> sp. n., holotype, female. <bold>245</bold> Antenna <bold>246</bold> fore wing <bold>247</bold> head dorsal <bold>248</bold> head lateral <bold>249</bold> mesosoma dorsal <bold>250</bold> mesosoma lateral <bold>251</bold> metasoma dorsal <bold>252</bold> metasoma lateral <bold>253</bold> metasoma posterior dorsal.</p></caption><graphic xmlns:xlink="http://www.w3.org/1999/xlink" xlink:href="ZooKeys-385-001-g050.jpg" position="float" orientation="portrait" xlink:type="simple"/></fig><fig id="F51" position="float" orientation="portrait"><label>Figures 254–256.</label><caption><p><italic><tp:taxon-name>Pseudogonalos hahnii</tp:taxon-name></italic> (Spinola, 1840), female from Liaoning. <bold>254</bold> Habitus lateral <bold>255</bold> head anterior <bold>256</bold> head dorsal.</p></caption><graphic xmlns:xlink="http://www.w3.org/1999/xlink" xlink:href="ZooKeys-385-001-g051.jpg" position="float" orientation="portrait" xlink:type="simple"/></fig><fig id="F52" position="float" orientation="portrait"><label>Figures 257–264.</label><caption><p><italic><tp:taxon-name>Pseudogonalos hahnii</tp:taxon-name></italic> (Spinola, 1840), female from Liaoning. <bold>257</bold> Antenna <bold>258</bold> fore and hind wings <bold>259</bold> head lateral <bold>260</bold> mesosoma dorsal <bold>261</bold> mesosoma lateral <bold>262</bold> metasoma dorsal <bold>263</bold> metasoma lateral <bold>264</bold> metasoma ventral.</p></caption><graphic xmlns:xlink="http://www.w3.org/1999/xlink" xlink:href="ZooKeys-385-001-g052.jpg" position="float" orientation="portrait" xlink:type="simple"/></fig><fig id="F53" position="float" orientation="portrait"><label>Figures 265–266.</label><caption><p><italic><tp:taxon-name>Pseudogonalos hahnii</tp:taxon-name></italic> (Spinola, 1840), male from Inner Mongolia. <bold>265</bold> Antenna <bold>266</bold> tyloids on 11<sup>th</sup>–15<sup>th</sup> segments of antenna.</p></caption><graphic xmlns:xlink="http://www.w3.org/1999/xlink" xlink:href="ZooKeys-385-001-g053.jpg" position="float" orientation="portrait" xlink:type="simple"/></fig></tp:treatment-sec><ref-list><ref id="B26"><mixed-citation xmlns:xlink="http://www.w3.org/1999/xlink" xlink:type="simple"><person-group><name name-style="western"><surname>International Code Commission on Zoological Nomenclature</surname></name></person-group> (<year>1999</year>) <source>International Code of Zoological Nomenclature</source>, <edition>Fourth Edition</edition>. <publisher-name>The International Turst for Zoological Nomenclature</publisher-name>, <publisher-loc>London</publisher-loc>. <ext-link ext-link-type="uri" xlink:href="http://iczn.org/iczn/index.jsp" xlink:type="simple">http://iczn.org/iczn/index.jsp</ext-link></mixed-citation></ref><ref id="B36"><mixed-citation xmlns:xlink="http://www.w3.org/1999/xlink" xlink:type="simple"><person-group><name name-style="western"><surname>Oehlke</surname><given-names>J</given-names></name></person-group> (<year>1983</year>) <article-title>Zur Nomenklatur der Gattungen <italic>Trigonalis</italic>, <italic>Stephanus</italic> und <italic>Brachygaster</italic> (Hymenoptera, Trigonalyoidea, Stephanoidea et Evanioidea).</article-title><source>Reichenbachia</source><volume>21</volume>: <fpage>91</fpage>-<lpage>93</lpage>.</mixed-citation></ref><ref id="B37"><mixed-citation xmlns:xlink="http://www.w3.org/1999/xlink" xlink:type="simple"><person-group><name name-style="western"><surname>Oehlke</surname><given-names>J</given-names></name></person-group> (<year>1984</year>) <article-title>Beiträge zur Insektenfauna der DDR: Hymenoptera-Evanioidea, Stephanoidea, Trigonalyoidea.</article-title><source>Faunistische Abhandlungen der staatliche Museum für Tierkunde</source>, <publisher-loc>Dresden</publisher-loc><volume>11</volume>: <fpage>161</fpage>-<lpage>190</lpage>.</mixed-citation></ref><ref id="B12"><mixed-citation xmlns:xlink="http://www.w3.org/1999/xlink" xlink:type="simple"><person-group><name name-style="western"><surname>Carmean</surname><given-names>D</given-names></name><name name-style="western"><surname>Kimsey</surname><given-names>L</given-names></name></person-group> (<year>1998</year>) <article-title>Phylogenetic revision of the parasitoid wasp family Trigonalidae (Hymenoptera).</article-title><source>Systematic Entomology</source><volume>23</volume>: <fpage>35</fpage>–<lpage>76</lpage>. doi: <ext-link ext-link-type="uri" xlink:href="http://dx.doi.org/10.1046/j.1365-3113.1998.00042.x" xlink:type="simple">10.1046/j.1365-3113.1998.00042.x</ext-link></mixed-citation></ref><ref id="B54"><mixed-citation xmlns:xlink="http://www.w3.org/1999/xlink" xlink:type="simple"><person-group><name name-style="western"><surname>Spinola</surname><given-names>MM</given-names></name></person-group> (<year>1841</year>) <article-title>Note.</article-title><source>Revue Zoologique</source><volume>4</volume>: <fpage>32</fpage>.</mixed-citation></ref><ref id="B31"><mixed-citation xmlns:xlink="http://www.w3.org/1999/xlink" xlink:type="simple"><person-group><name name-style="western"><surname>Lepeletier de Saint-Fargeau</surname><given-names>A</given-names></name></person-group> (<year>1845</year>) <article-title>Trigonalis – <italic>Trigonalis Westwood</italic>: 561.</article-title><source>Histoire Naturelle des Insectes Hyménoptères</source><volume>3</volume>: <fpage>1</fpage>-<lpage>646</lpage>.</mixed-citation></ref><ref id="B65"><mixed-citation xmlns:xlink="http://www.w3.org/1999/xlink" xlink:type="simple"><person-group><name name-style="western"><surname>Weinstein</surname><given-names>P</given-names></name><name name-style="western"><surname>Austin</surname><given-names>AD</given-names></name></person-group> (<year>1991</year>) <article-title>The host relationships of trigonalyid wasps (Hymenoptera: Trigonalyidae), with a review of their biology and catalogue to world species.</article-title><source>Journal of Natural History</source><volume>25</volume>(<issue>2</issue>): <fpage>399</fpage>–<lpage>433</lpage>. doi: <ext-link ext-link-type="uri" xlink:href="http://dx.doi.org/10.1080/00222939100770281" xlink:type="simple">10.1080/00222939100770281</ext-link></mixed-citation></ref><ref id="B63"><mixed-citation xmlns:xlink="http://www.w3.org/1999/xlink" xlink:type="simple"><person-group><name name-style="western"><surname>Tsuneki</surname><given-names>K</given-names></name></person-group> (<year>1991</year>) <article-title>Revision of the Trigonalidae of Japan and adjacent territories (Hymenoptera).</article-title><source>Special Publications Japan Hymenopterists Association</source><volume>37</volume>: <fpage>1</fpage>-<lpage>68</lpage>.</mixed-citation></ref><ref id="B29"><mixed-citation xmlns:xlink="http://www.w3.org/1999/xlink" xlink:type="simple"><person-group><name name-style="western"><surname>Lelej</surname><given-names>AS</given-names></name></person-group> (<year>1995</year>) [<trans-title xml:lang="en">Fam. Trigonalidae - Trigonalid wasps</trans-title>]. In: <person-group><name name-style="western"><surname>Kupianskaya</surname><given-names>AN</given-names></name><name name-style="western"><surname>Lelej</surname><given-names>AS</given-names></name><name name-style="western"><surname>Storozheva</surname><given-names>NA</given-names></name></person-group> (<role>Eds</role>) [<trans-source xml:lang="en">Key to the insects of Russian Far East</trans-source>] <volume>IV</volume>(<issue>2</issue>): <fpage>8</fpage>–<lpage>14</lpage>. <comment>[in Russian]</comment></mixed-citation></ref></ref-list></tp:taxon-treatment>
