# Supplementary material for: A revision of the Chinese Trigonalyidae (Hymenoptera, Trigonalyoidea)
Source: Zookeys. 2014 Feb 28;(385):1–207. doi: 10.3897/zookeys.385.6560 (PMC3950486; doi:10.3897/zookeys.385.6560)
Supplement: XML Treatment for Pseudogonalos angusta [file zookeys.385.6560-treatment25.xml]

<!DOCTYPE tp:taxon-treatment
  PUBLIC "-//TaxonX//DTD Taxonomic Treatment Publishing DTD v0 20100105//EN" "tax-treatment-NSO.dtd">
<tp:taxon-treatment xmlns:tp="http://www.plazi.org/taxpub"><tp:treatment-meta><mixed-citation publication-type="journal"><person-group><name><surname>Chen</surname><given-names>Hua-yan</given-names></name><name><surname>van Achterberg</surname><given-names>Cornelis</given-names></name><name><surname>He</surname><given-names>Jun-hua</given-names></name><name><surname>Xu</surname><given-names>Zai-fu</given-names></name></person-group><article-title>A revision of the Chinese Trigonalyidae (Hymenoptera, Trigonalyoidea)</article-title><source>Zookeys</source><day>28</day><month>2</month><year>2014</year><volume>2014</volume><issue>385</issue><fpage>1</fpage><lpage>207</lpage><pub-id pub-id-type="doi">10.3897/zookeys.385.6560</pub-id></mixed-citation></tp:treatment-meta><tp:nomenclature><tp:taxon-name>
                        <tp:taxon-name-part taxon-name-part-type="genus">Pseudogonalos</tp:taxon-name-part>
                        <tp:taxon-name-part taxon-name-part-type="species">angusta</tp:taxon-name-part>
                        <object-id xmlns:xlink="http://www.w3.org/1999/xlink" content-type="zoobank" xlink:type="simple">http://zoobank.org/ED6936FE-652E-4EC1-B38E-64CF1F448BE2</object-id>
                        <object-id xmlns:xlink="http://www.w3.org/1999/xlink" xlink:type="simple">http://species-id.net/wiki/Pseudogonalos_angusta</object-id>
                    </tp:taxon-name><tp:taxon-status xmlns:xlink="http://www.w3.org/1999/xlink" xlink:type="simple">sp. n.</tp:taxon-status><xref ref-type="fig" rid="F49">Figs 242</xref><xref ref-type="fig" rid="F50">–253</xref></tp:nomenclature><tp:treatment-sec sec-type="Type material"><title>Type material.</title><p>Holotype, ♀ (SCAU) “[China:] Inner Mongolia, Mt. Helan, Halawu–Shatangzi, 3.VIII.2010, sweeping, Rui Guo, SCAU 183”.</p></tp:treatment-sec><tp:treatment-sec sec-type="Diagnosis"><title>Diagnosis.</title><p>Notauli narrow and finely crenulate; malar space nearly black; middle mesoscutal lobe convex and shiny, sparsely punctate.</p></tp:treatment-sec><tp:treatment-sec sec-type="Description"><title>Description.</title><p>Holotype, female, length of body 7.8 mm (of fore wing 6.2 mm).</p><p><italic>Head</italic>. Antenna with 23 segments; frons largely smooth with sparse small punctures (<xref ref-type="fig" rid="F49">Fig. 243</xref>); vertex and temple largely smooth with sparse and fine punctures (<xref ref-type="fig" rid="F49">Fig. 244</xref>); head gradually narrowed behind eyes, eye in dorsal view 0.8 times as long as temple (<xref ref-type="fig" rid="F49">Fig. 244</xref>); occipital carina strongly widened and lamelliform, coarsely crenulate medio-dorsally (<xref ref-type="fig" rid="F49">Fig. 244</xref>); supra-antennal elevations strongly enlarged (about 1.1 times as long as scapus), outer side flat and smooth (<xref ref-type="fig" rid="F49">Fig. 244</xref>); clypeus slightly concave and thick medio-ventrally.</p><fig id="F49" position="float" orientation="portrait"><label>Figures 242–244.</label><caption><p><italic><tp:taxon-name>Pseudogonalos angusta</tp:taxon-name></italic> sp. n., holotype, female. <bold>242</bold> Habitus lateral <bold>243</bold> head anterior <bold>244</bold> head dorsal.</p></caption><graphic xmlns:xlink="http://www.w3.org/1999/xlink" xlink:href="ZooKeys-385-001-g049.jpg" position="float" orientation="portrait" xlink:type="simple"/></fig><!--PageBreak--><!--PageBreak--><!--PageBreak--><p><italic>Mesosoma</italic>. Length of mesosoma 1.4 times its height (<xref ref-type="fig" rid="F50">Fig. 250</xref>); mesopleuron below transverse mesopleural groove rugose anteriorly and rugulose to smooth posteriorly, above groove rugose (<xref ref-type="fig" rid="F50">Fig. 250</xref>); transverse mesopleural groove moderately wide, deep and coarsely crenulate; notauli narrow and finely crenulate; middle lobe of mesoscutum convex and shiny, sparsely punctate anteriorly, rugose at posterior end, lateral lobes sparsely punctate and medially with smooth interspaces (<xref ref-type="fig" rid="F50">Fig. 249</xref>); scutellar sulcus wide, both medially and laterally and coarsely crenulate; scutellum densely reticulate-punctate, rather flat and anteriorly near level of mesoscutum; metanotum medially protruding, obtuse and reticulate-rugose (<xref ref-type="fig" rid="F50">Fig. 249</xref>); anterior propodeal sulcus without crenulae medially (<xref ref-type="fig" rid="F50">Fig. 249</xref>); propodeum obliquely rugulose to rugose medially, smooth and shiny antero-laterally and posteriorly (<xref ref-type="fig" rid="F50">Fig. 249</xref>); posterior propodeal carina thick lamelliform and curved, foramen medially 0.4 times higher than wide basally.</p><fig id="F50" position="float" orientation="portrait"><label>Figures 245–253.</label><caption><p><italic><tp:taxon-name>Pseudogonalos angusta</tp:taxon-name></italic> sp. n., holotype, female. <bold>245</bold> Antenna <bold>246</bold> fore wing <bold>247</bold> head dorsal <bold>248</bold> head lateral <bold>249</bold> mesosoma dorsal <bold>250</bold> mesosoma lateral <bold>251</bold> metasoma dorsal <bold>252</bold> metasoma lateral <bold>253</bold> metasoma posterior dorsal.</p></caption><graphic xmlns:xlink="http://www.w3.org/1999/xlink" xlink:href="ZooKeys-385-001-g050.jpg" position="float" orientation="portrait" xlink:type="simple"/></fig><p><italic>Wings</italic>. Fore wing: length of vein 1-M 1.6 times as long as vein 1-SR (<xref ref-type="fig" rid="F50">Fig. 246</xref>).</p><p><italic>Metasoma</italic>. First tergite 0.5 times as long as apically wide, smooth and with shallow elliptical depression antero-medially (<xref ref-type="fig" rid="F50">Fig. 251</xref>); second–fifth tergites largely smooth except for sparse superficial punctation; sternites largely smooth except for sparse superficial punctation; second sternite slightly convex (<xref ref-type="fig" rid="F50">Fig. 252</xref>); third sternite about 0.4 times as long as second sternite (<xref ref-type="fig" rid="F50">Fig. 252</xref>); hypopygium triangular in ventral view.</p><p><italic>Colour</italic>. Black; malar space nearly black, somewhat brownish; mandibular teeth, palpi, tegulae, fore and mid tibiae and tarsi, pterostigma and anterior half of marginal cell of fore wing dark brown, remainder of wing membrane pale brown.</p><p><italic>Male</italic>. Unknown.</p></tp:treatment-sec><tp:treatment-sec sec-type="Biology"><title>Biology.</title><p>Unknown. Collected in August.</p></tp:treatment-sec><tp:treatment-sec sec-type="Distribution"><title>Distribution.</title><p>China (Inner Mongolia).</p></tp:treatment-sec><tp:treatment-sec sec-type="Etymology"><title>Etymology.</title><p>From “<italic>angustus</italic>” (Latin for “narrow”) after the narrow notauli.</p></tp:treatment-sec></tp:taxon-treatment>
