# Supplementary material for: A revision of the Chinese Trigonalyidae (Hymenoptera, Trigonalyoidea)
Source: Zookeys. 2014 Feb 28;(385):1–207. doi: 10.3897/zookeys.385.6560 (PMC3950486; doi:10.3897/zookeys.385.6560)
Supplement: XML Treatment for Pseudogonalos hahnii [file zookeys.385.6560-treatment26.xml]

<!DOCTYPE tp:taxon-treatment
  PUBLIC "-//TaxonX//DTD Taxonomic Treatment Publishing DTD v0 20100105//EN" "tax-treatment-NSO.dtd">
<tp:taxon-treatment xmlns:tp="http://www.plazi.org/taxpub"><tp:treatment-meta><mixed-citation publication-type="journal"><person-group><name><surname>Chen</surname><given-names>Hua-yan</given-names></name><name><surname>van Achterberg</surname><given-names>Cornelis</given-names></name><name><surname>He</surname><given-names>Jun-hua</given-names></name><name><surname>Xu</surname><given-names>Zai-fu</given-names></name></person-group><article-title>A revision of the Chinese Trigonalyidae (Hymenoptera, Trigonalyoidea)</article-title><source>Zookeys</source><day>28</day><month>2</month><year>2014</year><volume>2014</volume><issue>385</issue><fpage>1</fpage><lpage>207</lpage><pub-id pub-id-type="doi">10.3897/zookeys.385.6560</pub-id></mixed-citation></tp:treatment-meta><tp:nomenclature><tp:taxon-name>
                        <tp:taxon-name-part taxon-name-part-type="genus">Pseudogonalos</tp:taxon-name-part>
                        <tp:taxon-name-part taxon-name-part-type="species">hahnii</tp:taxon-name-part>
                        <object-id xmlns:xlink="http://www.w3.org/1999/xlink" xlink:type="simple">http://species-id.net/wiki/Pseudogonalos_hahnii</object-id>
                    </tp:taxon-name><tp:taxon-authority>(Spinola, 1840)</tp:taxon-authority><xref ref-type="fig" rid="F51">Figs 254</xref><xref ref-type="fig" rid="F52">–</xref><xref ref-type="fig" rid="F53">266</xref><tp:nomenclature-citation-list><tp:nomenclature-citation><tp:taxon-name>Trigonalys hahnii</tp:taxon-name><comment> Spinola, 1840: 1; <xref ref-type="bibr" rid="B65">Weinstein and Austin 1991</xref>: 425. [type in Dresden (Oehlke) or Turin (<xref ref-type="bibr" rid="B42">Scaramozzino and Pagliano 1989</xref>)].</comment></tp:nomenclature-citation><tp:nomenclature-citation><tp:taxon-name>Pseudogonalos hahni</tp:taxon-name><comment> (<italic>sic</italic>!); <xref ref-type="bibr" rid="B59">Teranishi 1929</xref>: 147; <xref ref-type="bibr" rid="B63">Tsuneki 1991</xref>: 14.</comment></tp:nomenclature-citation><tp:nomenclature-citation><tp:taxon-name>Pseudogonalos hahnii</tp:taxon-name><comment>; <xref ref-type="bibr" rid="B34">Marshakov 1981</xref>: 104; <xref ref-type="bibr" rid="B29">Lelej 1995</xref>: 12; <xref ref-type="bibr" rid="B12">Carmean and Kimsey 1998</xref>: 72.</comment></tp:nomenclature-citation><tp:nomenclature-citation><tp:taxon-name>Trigonalys anglicana</tp:taxon-name><comment> Shuckard, 1841: 122; <xref ref-type="bibr" rid="B65">Weinstein and Austin 1991</xref>: 425.</comment></tp:nomenclature-citation><tp:nomenclature-citation><tp:taxon-name>Abastus macquartii</tp:taxon-name><comment> Guérin-Méneville, 1844: 84 (nom. nud.); <xref ref-type="bibr" rid="B65">Weinstein and Austin 1991</xref>: 425.</comment></tp:nomenclature-citation><tp:nomenclature-citation><tp:taxon-name>Trigonalys nigra</tp:taxon-name><comment> Westwood, 1843: 274; <xref ref-type="bibr" rid="B65">Weinstein and Austin 1991</xref>: 425.</comment></tp:nomenclature-citation><tp:nomenclature-citation><tp:taxon-name>Trigonalys aterrima</tp:taxon-name><comment> Eversmann, 1849: 384; <xref ref-type="bibr" rid="B65">Weinstein and Austin 1991</xref>: 425.</comment></tp:nomenclature-citation><tp:nomenclature-citation><tp:taxon-name>Trigonalys europaea</tp:taxon-name><comment> Westwood in <xref ref-type="bibr" rid="B44">Schenck 1861</xref>: 167; <xref ref-type="bibr" rid="B65">Weinstein and Austin 1991</xref>: 425.</comment></tp:nomenclature-citation><tp:nomenclature-citation><tp:taxon-name>Trigonalys nigra</tp:taxon-name><comment> var. <italic>solitaria</italic> Jacobs, 1878: 244; <xref ref-type="bibr" rid="B65">Weinstein and Austin 1991</xref>: 425.</comment></tp:nomenclature-citation><tp:nomenclature-citation><tp:taxon-name>Trigonalys hahni</tp:taxon-name><comment> var. <italic>phaeognatha</italic> Enderlein, 1905: 200; <xref ref-type="bibr" rid="B65">Weinstein and Austin 1991</xref>: 425.</comment></tp:nomenclature-citation><tp:nomenclature-citation><tp:taxon-name>Trigonalys hahni</tp:taxon-name><comment> var. <italic>enslini</italic> Torka, 1936: 153; <xref ref-type="bibr" rid="B65">Weinstein and Austin 1991</xref>: 425.</comment></tp:nomenclature-citation><tp:nomenclature-citation><tp:taxon-name>Trigonalys prudnicensis</tp:taxon-name><comment> Torka, 1936: 151; <xref ref-type="bibr" rid="B65">Weinstein and Austin 1991</xref>: 425.</comment></tp:nomenclature-citation></tp:nomenclature-citation-list></tp:nomenclature><tp:treatment-sec sec-type="Additional material"><title>Additional material.</title><p>1 ♀ (ZJUH) “[China:] Liaoning, Benxi, Laotudingzi Nature Reserve, 15–18.VII.2011, Sheng-nan Song, 201100085”; 1 ♂ (ZJUH) “[China:] Inner Mongolia, Mt. Helang, 30.VII.2010, Hong-fei Cai, 201100273”; 1 ♀ (ZJUH) <!--PageBreak-->“[China:] Beijing, Mt. Xi, 28.IV.1986”; 1 ♀ (ZJUH) “[China:] Henan, Jiyuan, 7.VI.2000, Ping Cai, 200102094”.</p></tp:treatment-sec><tp:treatment-sec sec-type="Diagnosis"><title>Diagnosis.</title><p>Notauli comparatively wide and coarsely crenulate; malar space ivory; middle mesoscutal lobe less convex than of <italic><tp:taxon-name>Pseudogonalos angusta</tp:taxon-name></italic> and rather matt, largely densely punctate.</p></tp:treatment-sec><tp:treatment-sec sec-type="Description"><title>Description.</title><p>Redescribed after a female from Liaoning, length of body 10.9 mm (of fore wing 8.2 mm).</p><!--PageBreak--><!--PageBreak--><p><italic>Head</italic>. Antenna with 26 segments; frons densely and finely punctate (<xref ref-type="fig" rid="F51">Fig. 255</xref>); vertex and temple largely smooth with sparse and fine punctures (<xref ref-type="fig" rid="F51">Figs 256</xref>, <xref ref-type="fig" rid="F52">259</xref>); head gradually narrowed behind eyes, eye in dorsal view 0.7 times as long as temple (<xref ref-type="fig" rid="F51">Fig. 256</xref>); occipital carina strongly widened and lamelliform, coarsely crenulate medio-dorsally (<xref ref-type="fig" rid="F51">Fig. 256</xref>); supra-antennal elevations strongly enlarged (about 1.1 times as long as scapus), outer side flat and smooth (<xref ref-type="fig" rid="F51">Fig. 256</xref>); clypeus slightly concave and thick medio-ventrally.</p><fig id="F51" position="float" orientation="portrait"><label>Figures 254–256.</label><caption><p><italic><tp:taxon-name>Pseudogonalos hahnii</tp:taxon-name></italic> (Spinola, 1840), female from Liaoning. <bold>254</bold> Habitus lateral <bold>255</bold> head anterior <bold>256</bold> head dorsal.</p></caption><graphic xmlns:xlink="http://www.w3.org/1999/xlink" xlink:href="ZooKeys-385-001-g051.jpg" position="float" orientation="portrait" xlink:type="simple"/></fig><fig id="F52" position="float" orientation="portrait"><label>Figures 257–264.</label><caption><p><italic><tp:taxon-name>Pseudogonalos hahnii</tp:taxon-name></italic> (Spinola, 1840), female from Liaoning. <bold>257</bold> Antenna <bold>258</bold> fore and hind wings <bold>259</bold> head lateral <bold>260</bold> mesosoma dorsal <bold>261</bold> mesosoma lateral <bold>262</bold> metasoma dorsal <bold>263</bold> metasoma lateral <bold>264</bold> metasoma ventral.</p></caption><graphic xmlns:xlink="http://www.w3.org/1999/xlink" xlink:href="ZooKeys-385-001-g052.jpg" position="float" orientation="portrait" xlink:type="simple"/></fig><p><italic>Mesosoma</italic>. Length of mesosoma 1.4 times its height (<xref ref-type="fig" rid="F52">Fig. 261</xref>); mesopleuron transversely reticulate-rugose anteriorly, rugulose to smooth posteriorly; transverse mesopleural groove moderately wide, deep and coarsely crenulate; notauli moderately wide, deep and coarsely crenulate; middle lobe of mesoscutum largely densely punctate and rugose at posterior end, lateral lobes mainly finely rugose (<xref ref-type="fig" rid="F52">Fig. 260</xref>); scutellar sulcus wide, both medially and laterally and coarsely crenulate; scutellum densely reticulate-punctate, rather flat and anteriorly near level of mesoscutum; metanotum medially protruding, obtusely bifurcate dorsally and reticulate-rugose (<xref ref-type="fig" rid="F52">Fig. 260</xref>); anterior propodeal sulcus crenulate-rugose and more or less widened medially; propodeum largely coarsely reticulate-rugose except for small smooth area on antero-lateral and posterior margin (<xref ref-type="fig" rid="F52">Fig. 260</xref>); posterior propodeal carina thick lamelliform and curved, foramen medially 0.4 times higher than wide basally.</p><p><italic>Wings</italic>. Fore wing: length of vein 1-M 1.4 times as long as vein 1-SR (<xref ref-type="fig" rid="F52">Fig. 258</xref>).</p><p><italic>Metasoma</italic>. First tergite 0.6 times as long as apically wide, smooth and with distinct elliptical depression antero-medially (<xref ref-type="fig" rid="F52">Fig. 262</xref>); second–fifth tergites largely smooth except for sparse superficial punctures; first and second sternites largely smooth except for sparse superficial punctation, third–fifth sternites densely and superficially punctate (<xref ref-type="fig" rid="F52">Fig. 264</xref>); second sternite slightly convex (<xref ref-type="fig" rid="F52">Fig. 263</xref>); third sternite about 0.3 times as long as second sternite (<xref ref-type="fig" rid="F52">Fig. 264</xref>); hypopygium triangular in ventral view.</p><p><italic>Colour</italic>. Black; malar space ivory; mandibular teeth, palpi, tegulae, fore and mid tibiae and tarsi dark brown; pterostigma and posterior half of first submarginal cell to anterior third of marginal cell of fore wing and area below it dark brown, remainder of wing membrane pale brown.</p><p><italic>Variation</italic>. Length of body 9.4–11.5 mm, of fore wing 7.9–8.9 mm; antenna of ♀ with 25 (1), 26 (2) or 28 (1) segments; propodeum coarsely rugose anteriorly, transversely striate medially and smooth posteriorly; length of vein 1-M of fore wing 1.4–1.9 times as long as vein 1-SR.</p><!--PageBreak--><p><italic>Male</italic>. Length of body 11.3 mm, of fore wing 9.2 mm; antenna with 25 segments, tyloids nearly circular, 0.2 times as long as segment on 11<sup>th</sup>–15<sup>th</sup> segments (<xref ref-type="fig" rid="F53">Fig. 266</xref>); genitalia extruded; third–seventh tergites densely and superficially punctate.</p><fig id="F53" position="float" orientation="portrait"><label>Figures 265–266.</label><caption><p><italic><tp:taxon-name>Pseudogonalos hahnii</tp:taxon-name></italic> (Spinola, 1840), male from Inner Mongolia. <bold>265</bold> Antenna <bold>266</bold> tyloids on 11<sup>th</sup>–15<sup>th</sup> segments of antenna.</p></caption><graphic xmlns:xlink="http://www.w3.org/1999/xlink" xlink:href="ZooKeys-385-001-g053.jpg" position="float" orientation="portrait" xlink:type="simple"/></fig></tp:treatment-sec><tp:treatment-sec sec-type="Biology"><title>Biology.</title><p>Hyperparasitoid of <tp:taxon-name>Ichneumonidae</tp:taxon-name> in caterpillars and reared from Diprionid sawflies (<xref ref-type="bibr" rid="B12">Carmean and Kimsey 1998</xref>). Collected in China in April, June and July.</p></tp:treatment-sec><tp:treatment-sec sec-type="Distribution"><title>Distribution.</title><p>China (Liaoning, Inner Mongolia, Beijing, Hebei and Henan); Russia; Ukraine; Kazakhstan; Mongolia; Western Europe (<xref ref-type="bibr" rid="B30">Lelej 2003</xref>).</p></tp:treatment-sec><ref-list><ref id="B65"><mixed-citation xmlns:xlink="http://www.w3.org/1999/xlink" xlink:type="simple"><person-group><name name-style="western"><surname>Weinstein</surname><given-names>P</given-names></name><name name-style="western"><surname>Austin</surname><given-names>AD</given-names></name></person-group> (<year>1991</year>) <article-title>The host relationships of trigonalyid wasps (Hymenoptera: Trigonalyidae), with a review of their biology and catalogue to world species.</article-title><source>Journal of Natural History</source><volume>25</volume>(<issue>2</issue>): <fpage>399</fpage>–<lpage>433</lpage>. doi: <ext-link ext-link-type="uri" xlink:href="http://dx.doi.org/10.1080/00222939100770281" xlink:type="simple">10.1080/00222939100770281</ext-link></mixed-citation></ref><ref id="B42"><mixed-citation xmlns:xlink="http://www.w3.org/1999/xlink" xlink:type="simple"><person-group><name name-style="western"><surname>Scaramozzino</surname><given-names>L</given-names></name><name name-style="western"><surname>Pagliano</surname><given-names>G</given-names></name></person-group> (<year>1989</year>) <article-title>Presenza in piemonte de <italic>Pseudogonalos hahnii</italic> (Spinola) e note sui Trigonalyidae (Hymenoptera, Trigonalyoidea).</article-title><source>Framenta Entomologica (Rome)</source><volume>21</volume>(<issue>2</issue>): <fpage>275</fpage>-<lpage>282</lpage>.</mixed-citation></ref><ref id="B59"><mixed-citation xmlns:xlink="http://www.w3.org/1999/xlink" xlink:type="simple"><person-group><name name-style="western"><surname>Teranishi</surname><given-names>C</given-names></name></person-group> (<year>1929</year>) <article-title>Trigonaloidae from Japan and Korea (Hym.).</article-title><source>Insecta Matsumurana</source><volume>3</volume>(<issue>4</issue>): <fpage>143</fpage>–<lpage>151</lpage><comment>(2 pl.)</comment>.</mixed-citation></ref><ref id="B63"><mixed-citation xmlns:xlink="http://www.w3.org/1999/xlink" xlink:type="simple"><person-group><name name-style="western"><surname>Tsuneki</surname><given-names>K</given-names></name></person-group> (<year>1991</year>) <article-title>Revision of the Trigonalidae of Japan and adjacent territories (Hymenoptera).</article-title><source>Special Publications Japan Hymenopterists Association</source><volume>37</volume>: <fpage>1</fpage>-<lpage>68</lpage>.</mixed-citation></ref><ref id="B34"><mixed-citation xmlns:xlink="http://www.w3.org/1999/xlink" xlink:type="simple"><person-group><name name-style="western"><surname>Marshakov</surname><given-names>VG</given-names></name></person-group> (<year>1981</year>) [<trans-title xml:lang="en">Trigonalidae (Hymenoptera) of the USSR fauna</trans-title>]. In: <person-group><name name-style="western"><surname>Korotyaev</surname><given-names>BA</given-names></name></person-group> (<role>Ed</role>) <source>Morfologia i sistematica nasekomykh Dalnego Vostoka</source> [<trans-source xml:lang="en">Morphology and Systematics of insects of the Far East</trans-source>]. <publisher-name>Nauka</publisher-name>, <publisher-loc>Leningrad</publisher-loc><volume>92</volume>: <fpage>100</fpage>–<lpage>107</lpage>. <comment>[in Russian]</comment></mixed-citation></ref><ref id="B29"><mixed-citation xmlns:xlink="http://www.w3.org/1999/xlink" xlink:type="simple"><person-group><name name-style="western"><surname>Lelej</surname><given-names>AS</given-names></name></person-group> (<year>1995</year>) [<trans-title xml:lang="en">Fam. Trigonalidae - Trigonalid wasps</trans-title>]. In: <person-group><name name-style="western"><surname>Kupianskaya</surname><given-names>AN</given-names></name><name name-style="western"><surname>Lelej</surname><given-names>AS</given-names></name><name name-style="western"><surname>Storozheva</surname><given-names>NA</given-names></name></person-group> (<role>Eds</role>) [<trans-source xml:lang="en">Key to the insects of Russian Far East</trans-source>] <volume>IV</volume>(<issue>2</issue>): <fpage>8</fpage>–<lpage>14</lpage>. <comment>[in Russian]</comment></mixed-citation></ref><ref id="B12"><mixed-citation xmlns:xlink="http://www.w3.org/1999/xlink" xlink:type="simple"><person-group><name name-style="western"><surname>Carmean</surname><given-names>D</given-names></name><name name-style="western"><surname>Kimsey</surname><given-names>L</given-names></name></person-group> (<year>1998</year>) <article-title>Phylogenetic revision of the parasitoid wasp family Trigonalidae (Hymenoptera).</article-title><source>Systematic Entomology</source><volume>23</volume>: <fpage>35</fpage>–<lpage>76</lpage>. doi: <ext-link ext-link-type="uri" xlink:href="http://dx.doi.org/10.1046/j.1365-3113.1998.00042.x" xlink:type="simple">10.1046/j.1365-3113.1998.00042.x</ext-link></mixed-citation></ref><ref id="B44"><mixed-citation xmlns:xlink="http://www.w3.org/1999/xlink" xlink:type="simple"><person-group><name name-style="western"><surname>Schenck</surname><given-names>CF</given-names></name></person-group> (<year>1861</year>) <article-title>Zusätze und Berichtigungen zu der Beschreibung der nassauischen Grabwespen (Heft XII), Goldwespen (Heft XI), Bienen (Heft XIV) und Ameisen (Heft VIII und XI).</article-title><source>Jahrbücher des Nassauischen Vereins für Naturkunde</source><volume>16</volume>: <fpage>137</fpage>-<lpage>206</lpage>.</mixed-citation></ref><ref id="B30"><mixed-citation xmlns:xlink="http://www.w3.org/1999/xlink" xlink:type="simple"><person-group><name name-style="western"><surname>Lelej</surname><given-names>AS</given-names></name></person-group> (<year>2003</year>) <article-title>A review of the family Trigonalyidae (Hymenoptera) of the Palaearctic Region.</article-title><source>Far Eastern Entomologist N</source><volume>130</volume>: <fpage>1</fpage>-<lpage>7</lpage>.</mixed-citation></ref></ref-list></tp:taxon-treatment>
