# Supplementary material for: A revision of the Chinese Trigonalyidae (Hymenoptera, Trigonalyoidea)
Source: Zookeys. 2014 Feb 28;(385):1–207. doi: 10.3897/zookeys.385.6560 (PMC3950486; doi:10.3897/zookeys.385.6560)
Supplement: XML Treatment for Taeniogonalos [file zookeys.385.6560-treatment27.xml]

<!DOCTYPE tp:taxon-treatment
  PUBLIC "-//TaxonX//DTD Taxonomic Treatment Publishing DTD v0 20100105//EN" "tax-treatment-NSO.dtd">
<tp:taxon-treatment xmlns:tp="http://www.plazi.org/taxpub"><tp:treatment-meta><mixed-citation publication-type="journal"><person-group><name><surname>Chen</surname><given-names>Hua-yan</given-names></name><name><surname>van Achterberg</surname><given-names>Cornelis</given-names></name><name><surname>He</surname><given-names>Jun-hua</given-names></name><name><surname>Xu</surname><given-names>Zai-fu</given-names></name></person-group><article-title>A revision of the Chinese Trigonalyidae (Hymenoptera, Trigonalyoidea)</article-title><source>Zookeys</source><day>28</day><month>2</month><year>2014</year><volume>2014</volume><issue>385</issue><fpage>1</fpage><lpage>207</lpage><pub-id pub-id-type="doi">10.3897/zookeys.385.6560</pub-id></mixed-citation></tp:treatment-meta><tp:nomenclature><tp:taxon-name>
                        <tp:taxon-name-part taxon-name-part-type="genus">Taeniogonalos</tp:taxon-name-part>
                        <object-id xmlns:xlink="http://www.w3.org/1999/xlink" xlink:type="simple">http://species-id.net/wiki/Taeniogonalos</object-id>
                    </tp:taxon-name><tp:taxon-authority>Schulz, 1906</tp:taxon-authority><xref ref-type="fig" rid="F54">Figs 267</xref><xref ref-type="fig" rid="F55"/><xref ref-type="fig" rid="F56"/><xref ref-type="fig" rid="F57"/><xref ref-type="fig" rid="F58"/><xref ref-type="fig" rid="F59"/><xref ref-type="fig" rid="F60"/><xref ref-type="fig" rid="F61"/><xref ref-type="fig" rid="F62"/><xref ref-type="fig" rid="F63"/><xref ref-type="fig" rid="F64"/><xref ref-type="fig" rid="F65"/><xref ref-type="fig" rid="F66"/><xref ref-type="fig" rid="F67"/><xref ref-type="fig" rid="F68"/><xref ref-type="fig" rid="F69"/><xref ref-type="fig" rid="F70"/><xref ref-type="fig" rid="F71"/><xref ref-type="fig" rid="F72"/><xref ref-type="fig" rid="F73"/><xref ref-type="fig" rid="F74"/><xref ref-type="fig" rid="F75"/><xref ref-type="fig" rid="F76"/><xref ref-type="fig" rid="F77"/><xref ref-type="fig" rid="F78"/><xref ref-type="fig" rid="F79"/><xref ref-type="fig" rid="F80"/><xref ref-type="fig" rid="F81"/><xref ref-type="fig" rid="F82"/><xref ref-type="fig" rid="F83"/><xref ref-type="fig" rid="F84"/><xref ref-type="fig" rid="F85"/><xref ref-type="fig" rid="F86"/><xref ref-type="fig" rid="F87"/><xref ref-type="fig" rid="F88"/><xref ref-type="fig" rid="F89"/><xref ref-type="fig" rid="F90"/><xref ref-type="fig" rid="F91"/><xref ref-type="fig" rid="F92"/><xref ref-type="fig" rid="F93"/><xref ref-type="fig" rid="F94"/><xref ref-type="fig" rid="F95"/><xref ref-type="fig" rid="F96"/><xref ref-type="fig" rid="F97"/><xref ref-type="fig" rid="F98"/><xref ref-type="fig" rid="F99"/><xref ref-type="fig" rid="F100"/><xref ref-type="fig" rid="F101"/><xref ref-type="fig" rid="F102"/><xref ref-type="fig" rid="F103"/><xref ref-type="fig" rid="F104"/><xref ref-type="fig" rid="F105"/><xref ref-type="fig" rid="F106"/><xref ref-type="fig" rid="F107"/><xref ref-type="fig" rid="F108"/><xref ref-type="fig" rid="F109"/><xref ref-type="fig" rid="F110"/><xref ref-type="fig" rid="F111"/><xref ref-type="fig" rid="F112"/><xref ref-type="fig" rid="F113">–592</xref><tp:nomenclature-citation-list><tp:nomenclature-citation><tp:taxon-name>Taeniogonalos</tp:taxon-name><comment> Schulz, 1906: 212; <xref ref-type="bibr" rid="B65">Weinstein and Austin 1991</xref>: 416; <xref ref-type="bibr" rid="B63">Tsuneki 1991</xref>: 59; <xref ref-type="bibr" rid="B12">Carmean and Kimsey 1998</xref>: 65. Type species (by monotypy): <italic><tp:taxon-name>Trigonalys maculata</tp:taxon-name></italic> Smith, 1851.</comment></tp:nomenclature-citation><tp:nomenclature-citation><tp:taxon-name>Labidogonalos</tp:taxon-name><comment> Schulz, 1906: 207; <xref ref-type="bibr" rid="B65">Weinstein and Austin 1991</xref>: 414; <xref ref-type="bibr" rid="B12">Carmean and Kimsey 1998</xref>: 65. Type species (by monotypy): <italic><tp:taxon-name>Trigonalys ornata</tp:taxon-name></italic> Smith, 1851.</comment></tp:nomenclature-citation><tp:nomenclature-citation><tp:taxon-name>Poecilogonalos</tp:taxon-name><comment> Schulz, 1906: 212; <xref ref-type="bibr" rid="B34">Marshakov 1981</xref>: 105; <xref ref-type="bibr" rid="B63">Tsuneki 1991</xref>: 46; <xref ref-type="bibr" rid="B65">Weinstein and Austin 1991</xref>: 422; <xref ref-type="bibr" rid="B63">Tsuneki 1991</xref>: 46; <xref ref-type="bibr" rid="B29">Lelej 1995</xref>: 14. Type species (by monotypy): <italic><tp:taxon-name>Trigonalys thwaitesii</tp:taxon-name></italic> Westwood, 1874. Synonymized by <xref ref-type="bibr" rid="B12">Carmean and Kimsey 1998</xref>.</comment></tp:nomenclature-citation><tp:nomenclature-citation><tp:taxon-name>Nanogonalos</tp:taxon-name><comment> Schulz, 1906: 211; <xref ref-type="bibr" rid="B59">Teranishi 1929</xref>: 150; <xref ref-type="bibr" rid="B34">Marshakov 1981</xref>: 107; <xref ref-type="bibr" rid="B63">Tsuneki 1991</xref>: 56; <xref ref-type="bibr" rid="B65">Weinstein and Austin 1991</xref>: 421. Synonymized by <xref ref-type="bibr" rid="B12">Carmean and Kimsey 1998</xref>. Type species (by monotypy): <italic><tp:taxon-name>Nanogonalos enderleini</tp:taxon-name></italic> De Santis, 1980.</comment></tp:nomenclature-citation><tp:nomenclature-citation><tp:taxon-name>Ischnogonalos</tp:taxon-name><comment> Schulz, 1907: 11; <xref ref-type="bibr" rid="B48">1908</xref>: 33; <xref ref-type="bibr" rid="B7">Bischoff 1933</xref>: 482, <xref ref-type="bibr" rid="B8">1938</xref>: 11; <xref ref-type="bibr" rid="B65">Weinstein and Austin 1991</xref>: 413; <xref ref-type="bibr" rid="B12">Carmean and Kimsey 1998</xref>: 65. Type species (by monotypy): <italic><tp:taxon-name>Trigonalys dubia</tp:taxon-name></italic> Magretti, 1997. Syn. n.</comment></tp:nomenclature-citation><tp:nomenclature-citation><tp:taxon-name>Lycogastroides</tp:taxon-name><comment> Strand, 1912: 129; <xref ref-type="bibr" rid="B65">Weinstein and Austin 1991</xref>: 413. Type species (by original designation): <italic><tp:taxon-name>Lycogastroides gracilicornis</tp:taxon-name></italic> Strand, 1912. Synonymized by <xref ref-type="bibr" rid="B12">Carmean and Kimsey 1998</xref>.</comment></tp:nomenclature-citation><tp:nomenclature-citation><tp:taxon-name>Lycogonalos</tp:taxon-name><comment> Bischoff, 1913: 155; <xref ref-type="bibr" rid="B65">Weinstein and Austin 1991</xref>: 415. Type species (by original designation): <italic><tp:taxon-name>Lycogonalos flavicincta</tp:taxon-name></italic> Bischoff, 1913. Synonymized by <xref ref-type="bibr" rid="B12">Carmean and Kimsey 1998</xref>.</comment></tp:nomenclature-citation><tp:nomenclature-citation><tp:taxon-name>Taiwanogonalos</tp:taxon-name><comment> Tsuneki, 1991: 35. Type species (by original designation): <italic><tp:taxon-name>Taiwanogonalos alishana</tp:taxon-name></italic> Tsuneki, 1991. Synonymized by <xref ref-type="bibr" rid="B12">Carmean and Kimsey 1998</xref>.</comment></tp:nomenclature-citation></tp:nomenclature-citation-list></tp:nomenclature><tp:treatment-sec sec-type="Diagnosis"><title>Diagnosis.</title><p>Body length 4.3–13.0 mm; antenna with 21–26 segments, without pale band and slender medially (<xref ref-type="fig" rid="F61">Fig. 306</xref>), of male with linear tyloids (= elevated elongate areas) on 11<sup>th</sup>–16<sup>th</sup> antennal segments (<xref ref-type="fig" rid="F80">Fig. 415</xref>); supra-antennal elevations smooth or punctate, without depression dorsally, remain far separated from each other medially and without horizontal “shelf” between antennal bases (<xref ref-type="fig" rid="F54">Figs 269</xref>, <xref ref-type="fig" rid="F63">319</xref>, <xref ref-type="fig" rid="F65">330</xref>, <xref ref-type="fig" rid="F71">363</xref>, <xref ref-type="fig" rid="F73">374</xref>, <xref ref-type="fig" rid="F79">408</xref>, <xref ref-type="fig" rid="F81">419</xref>, <xref ref-type="fig" rid="F83">430</xref>, <xref ref-type="fig" rid="F88">454</xref>, <xref ref-type="fig" rid="F90">465</xref>, <xref ref-type="fig" rid="F94">487</xref>, <xref ref-type="fig" rid="F98">509</xref>, <xref ref-type="fig" rid="F100">520</xref>, <xref ref-type="fig" rid="F106">551</xref>, <xref ref-type="fig" rid="F108">562</xref>, <xref ref-type="fig" rid="F110">573</xref>, <xref ref-type="fig" rid="F112">584</xref>); temple usually punctate <!--PageBreak-->or reticulate-punctate and moderately shiny (<xref ref-type="fig" rid="F113">Fig. 587</xref>); occipital carina ending at hypostomal carina at level of mandibular base; vertex flattened, without median depression dorsally (<xref ref-type="fig" rid="F112">Fig. 584</xref>); apical segment of labial palp widened and obtuse, more or less triangular (<xref ref-type="fig" rid="F89">Fig. 457</xref>); mandibles wide in anterior view and sublaterally attached to head (<xref ref-type="fig" rid="F88">Fig. 453</xref>); mesoscutum and scutellum distinctly punctate or rugose (<xref ref-type="fig" rid="F89">Fig. 458</xref>); metanotum at least partly convex latero-dorsally and often sculptured (<xref ref-type="fig" rid="F61">Fig. 309</xref>); vein 1-SR of fore wing medium-sized to long (<xref ref-type="fig" rid="F55">Figs 272</xref>, <xref ref-type="fig" rid="F95">489</xref>); fore wing often with subapical dark patch (<xref ref-type="fig" rid="F80">Fig. 410</xref>) or large part of fore wing dark brown (<xref ref-type="fig" rid="F87">Fig. 449</xref>); triangular dorso-apical part of hind trochanter separated by an oblique groove; fore trochanter subparallel-sided and distinctly longer than hind trochanter; hind tarsus slightly or not modified; propodeal foramen more or less arched dorsally and often with a lamelliform carina; second sternite convex in lateral view (<xref ref-type="fig" rid="F61">Fig. 312</xref>; but less so in males: <xref ref-type="fig" rid="F62">Figs 316</xref>, <xref ref-type="fig" rid="F111">581</xref>), strongly sclerotized and frequently densely punctate (<xref ref-type="fig" rid="F113">Fig. 592</xref>), sometimes with a medio-posterior elevation (<xref ref-type="fig" rid="F113">Fig. 592</xref>) but without pair of small teeth; third sternite at most 0.7 times as long as second sternite; basal half of third sternite flat, without a distinct ledge anteriorly (<xref ref-type="fig" rid="F113">Fig. 592</xref>); hypopygium of ♀ pointing anteriorly toward second sternite or straight down or pointing posteriad; body variable, often moderately robust (<xref ref-type="fig" rid="F63">Figs 317</xref>, <xref ref-type="fig" rid="F65">328</xref>, <xref ref-type="fig" rid="F88">452</xref>, <xref ref-type="fig" rid="F94">485</xref>, <xref ref-type="fig" rid="F98">507</xref>, <xref ref-type="fig" rid="F112">582</xref>).</p></tp:treatment-sec><tp:treatment-sec sec-type="Biology"><title>Biology.</title><p>Reared as hyperparasitoid of parasitoid wasps (<tp:taxon-name>Ichneumonidae</tp:taxon-name> and <tp:taxon-name>Braconidae</tp:taxon-name>) and parasitoid flies (<tp:taxon-name>Tachinidae</tp:taxon-name>) in caterpillars, but some species are primary parasitoids of Pergid sawflies in Australia (<xref ref-type="bibr" rid="B39">Raff 1934</xref>; <xref ref-type="bibr" rid="B13">Carne 1969</xref>; <xref ref-type="bibr" rid="B22">He and Chen 1986</xref>; <xref ref-type="bibr" rid="B66">Weinstein and Austin 1995</xref>; <xref ref-type="bibr" rid="B12">Carmean and Kimsey 1998</xref>).</p></tp:treatment-sec><tp:treatment-sec sec-type="Notes"><title>Notes.</title><p>The enigmatic genus <italic><tp:taxon-name>Ischnogonalos</tp:taxon-name></italic> Schulz, 1907, is synonymized; it fits well in the genus <italic><tp:taxon-name>Taeniogonalos</tp:taxon-name></italic> as redefined in this paper. Unfortunately, the holotype of the type species could not be found. It is aberrant because of the comparatively slender first metasomal tergite, the posteriorly protruding propodeum, the swollen male antennal segments and the pair of minute teeth medio-posteriorly on the second metasomal sternite.</p><p><italic><tp:taxon-name>Trigonalys lachrymosa</tp:taxon-name></italic> Westwood, 1874, from Mindanao (Philippines) was assigned to the genus <italic><tp:taxon-name>Lycogaster</tp:taxon-name></italic> Shuckard by <xref ref-type="bibr" rid="B8">Bischoff (1938)</xref> without giving arguments and the name was changed into <italic><tp:taxon-name>Lycogaster lacrimosa</tp:taxon-name></italic>. The holotype should be in the Semper collection (ZMB?) but could not be traced. Judging from the original description and the figure it does not belong in the genus <italic><tp:taxon-name>Lycogaster</tp:taxon-name></italic>. The comparatively long vein 1-SR of the fore wing, the narrow third submarginal cell of the fore wing and the yellow pattern of the mesosoma (middle lobe of mesoscutum antero-laterally, axilla and metanotum laterally with yellow patches) indicate that it belongs to the genus <italic><tp:taxon-name>Taeniogonalos</tp:taxon-name></italic>, resulting in the new combination <italic><tp:taxon-name>Trigonalys lachrymosa</tp:taxon-name></italic> (Westwood, 1874), comb. n.</p></tp:treatment-sec><tp:treatment-sec sec-type="Key to Chinese species of Taeniogonalos Schulz, 1906"><title>Key to Chinese species of <italic><tp:taxon-name>Taeniogonalos</tp:taxon-name></italic> Schulz, 1906</title><table-wrap content-type="key" position="anchor" orientation="portrait"><table><tbody><tr><td rowspan="1" colspan="1">1</td><td rowspan="1" colspan="1">Entire fore wing dark brown (<xref ref-type="fig" rid="F87">Fig. 449</xref>); second metasomal sternite only slightly convex (<xref ref-type="fig" rid="F88">Fig. 453</xref>); second tergite and sternite with wide yellow band apically, and remainder of metasoma largely black (<xref ref-type="fig" rid="F88">Fig. 453</xref>); [second and <!--PageBreak-->third sternites of ♂ with flattened and shiny posterior patch; occipital carina lamelliform, wide; head with yellow pattern: supra-antennal elevation anteriorly, two patches of clypeus, inner and (narrowly) outer orbita yellow; metanotum with lateral yellow patch]</td><td rowspan="1" colspan="1"><italic><tp:taxon-name>Taeniogonalos mongolica</tp:taxon-name></italic> (Popov, 1945)</td></tr><tr><td rowspan="1" colspan="1">–</td><td rowspan="1" colspan="1">At least posterior half of fore wing subhyaline or faintly yellowish (<xref ref-type="fig" rid="F64">Fig. 321</xref>); second sternite of ♀ distinctly convex (<xref ref-type="fig" rid="F55">Fig. 277</xref>; less of ♂ and in <italic><tp:taxon-name>Taeniogonalos geminata</tp:taxon-name></italic>); colour of metasoma variable (<xref ref-type="fig" rid="F55">Figs 276</xref>, <xref ref-type="fig" rid="F111">580</xref>), if second tergite and sternite widely yellow apically then also with extensive yellow pattern on other parts of metasoma (<xref ref-type="fig" rid="F72">Fig. 369</xref>); [third sternite of ♂ (and sometimes also second sternite of ♂) without flattened and shiny medio-posterior patch]</td><td rowspan="1" colspan="1">2</td></tr><tr><td rowspan="1" colspan="1">2</td><td rowspan="1" colspan="1">Middle mesoscutal lobe strongly contrasting with both lateral lobes, yellow laterally and orange-brown medially (<xref ref-type="fig" rid="F64">Fig. 323</xref>); anterior half of fore wing largely dark brown (<xref ref-type="fig" rid="F64">Fig. 321</xref>); scutellum largely orange-brown, only medio-posteriorly and narrowly black laterally (<xref ref-type="fig" rid="F64">Fig. 323</xref>); propodeum very finely and regularly densely rugulose (<xref ref-type="fig" rid="F64">Fig. 323</xref>); head without V-shaped pale pattern medio-posteriorly (<xref ref-type="fig" rid="F63">Fig. 319</xref>)</td><td rowspan="1" colspan="1"><italic><tp:taxon-name>Taeniogonalos cordata</tp:taxon-name></italic> sp. n.</td></tr><tr><td rowspan="1" colspan="1">–</td><td rowspan="1" colspan="1">Middle mesoscutal lobe similar to lateral lobes, black or yellow laterally and black medially (<xref ref-type="fig" rid="F54">Figs 268</xref>, <xref ref-type="fig" rid="F60">304</xref>, <xref ref-type="fig" rid="F65">329</xref>, <xref ref-type="fig" rid="F71">362</xref>, <xref ref-type="fig" rid="F73">373</xref>, <xref ref-type="fig" rid="F79">407</xref>, <xref ref-type="fig" rid="F81">418</xref>, <xref ref-type="fig" rid="F83">429</xref>, <xref ref-type="fig" rid="F88">453</xref>, <xref ref-type="fig" rid="F90">464</xref>, <xref ref-type="fig" rid="F94">486</xref>, <xref ref-type="fig" rid="F98">508</xref>, <xref ref-type="fig" rid="F100">519</xref>, <xref ref-type="fig" rid="F106">550</xref>, <xref ref-type="fig" rid="F108">561</xref>, <xref ref-type="fig" rid="F110">572</xref>, <xref ref-type="fig" rid="F112">583</xref>); anterior half of fore wing and colour of scutellum medially variable, often largely (except subapically) subhyaline (<xref ref-type="fig" rid="F80">Fig. 410</xref>); <bold>if</bold> scutellum largely orange-brown or yellow and anterior half of fore wing largely dark brown (e.g. <italic><tp:taxon-name>Taeniogonalos tricolor</tp:taxon-name></italic>; <xref ref-type="fig" rid="F109">Fig. 564</xref>) then propodeum irregularly rugose (<xref ref-type="fig" rid="F109">Fig. 566</xref>) and head with V-shaped pale pattern medio-posteriorly (<xref ref-type="fig" rid="F108">Fig. 562</xref>)</td><td rowspan="1" colspan="1">3</td></tr><tr><td rowspan="1" colspan="1">3</td><td rowspan="1" colspan="1">Head posteriorly with extensive yellowish or orange-brown pattern, sometimes including a V-shaped yellow or orange pattern behind stemmaticum (<xref ref-type="fig" rid="F90">Fig. 465</xref>); head dorsally often densely reticulate-punctate (<xref ref-type="fig" rid="F71">Figs 363</xref>, <xref ref-type="fig" rid="F73">374</xref>, <xref ref-type="fig" rid="F88">454</xref>, <xref ref-type="fig" rid="F90">465</xref>, <xref ref-type="fig" rid="F108">562</xref>), with (e.g. <italic><tp:taxon-name>Taeniogonalos gestroi</tp:taxon-name></italic>) or without smooth interspaces and head comparatively long in dorsal view (<xref ref-type="fig" rid="F81">Fig. 419</xref>)</td><td rowspan="1" colspan="1">4</td></tr><tr><td rowspan="1" colspan="1">–</td><td rowspan="1" colspan="1">Head posteriorly entirely black (<xref ref-type="fig" rid="F54">Fig. 269</xref>) or with limited yellowish or orange pattern and black behind stemmaticum (<xref ref-type="fig" rid="F73">Fig. 374</xref>); head dorsally punctate with distinct interspaces and shorter in dorsal view (<xref ref-type="fig" rid="F54">Figs 269</xref>, <xref ref-type="fig" rid="F60">305</xref>, <xref ref-type="fig" rid="F65">330</xref>, <xref ref-type="fig" rid="F73">374</xref>, <xref ref-type="fig" rid="F79">408</xref>, <xref ref-type="fig" rid="F83">430</xref>, <xref ref-type="fig" rid="F94">487</xref>, <xref ref-type="fig" rid="F98">509</xref>, <xref ref-type="fig" rid="F100">520</xref>, <xref ref-type="fig" rid="F106">551</xref>, <xref ref-type="fig" rid="F110">573</xref>, <xref ref-type="fig" rid="F112">584</xref>)</td><td rowspan="1" colspan="1">9</td></tr><tr><td rowspan="1" colspan="1">4</td><td rowspan="1" colspan="1">Second metasomal sternite with distinct medio-apical protuberance (<xref ref-type="fig" rid="F91">Fig. 473</xref>), in ♀ resulting in circular or rectangular opening between second and following sternites in lateral view (<xref ref-type="fig" rid="F91">Fig. 472</xref>); third sternite of ♀ with steep ledge medio-apically (<xref ref-type="fig" rid="F89">Fig. 461</xref>; but weaker in small specimens and absent in <italic><tp:taxon-name>Taeniogonalos flavoscutellata</tp:taxon-name></italic>); basal cell and posterior half of first submarginal cells of fore wing subhyaline (but costal cell more or less dark brown), distinctly paler than marginal cell (<xref ref-type="fig" rid="F89">Fig. 456</xref>); [supra-antennal elevations at least partly yellow]</td><td rowspan="1" colspan="1">5</td></tr><tr><td rowspan="1" colspan="1">–</td><td rowspan="1" colspan="1">Second sternite of both sexes without medio-apical protuberance (<xref ref-type="fig" rid="F82">Fig. 427</xref>) and no opening between second and following sternites in lateral view (<xref ref-type="fig" rid="F82">Fig. <!--PageBreak-->426</xref>), at most second sternite of ♀ with minute tubercle (<xref ref-type="fig" rid="F74">Fig. 381</xref>); third sternite of ♀ without apical ledge (<xref ref-type="fig" rid="F82">Fig. 427</xref>); basal cell often largely and posterior half of first submarginal cells of fore wing more or less darkened, similar to colour of marginal cell (<xref ref-type="fig" rid="F74">Figs 376</xref>, <xref ref-type="fig" rid="F82">421</xref>, <xref ref-type="fig" rid="F109">564</xref>)</td><td rowspan="1" colspan="1">7</td></tr><tr><td rowspan="1" colspan="1">5</td><td rowspan="1" colspan="1">Protuberance of second metasomal sternite medio-posteriorly concave (<xref ref-type="fig" rid="F89">Fig. 462</xref>); temple dorsally coarsely reticulate-punctate (<xref ref-type="fig" rid="F89">Fig. 457</xref>); scutellum black medio-anteriorly (<xref ref-type="fig" rid="F89">Fig. 458</xref>)</td><td rowspan="1" colspan="1"><italic><tp:taxon-name>Taeniogonalos rufofasciata</tp:taxon-name></italic> (Chen, 1949)</td></tr><tr><td rowspan="1" colspan="1">–</td><td rowspan="1" colspan="1">Protuberance of second sternite triangularly protruding or truncate posteriorly (<xref ref-type="fig" rid="F72">Figs 371</xref>, <xref ref-type="fig" rid="F91">473</xref>); temple dorsally largely smooth except for some punctures (<xref ref-type="fig" rid="F72">Fig. 366</xref>); scutellum medio-anteriorly yellowish or orange-brown (<xref ref-type="fig" rid="F72">Fig. 367</xref>), at most narrowly darkened</td><td rowspan="1" colspan="1">6</td></tr><tr><td rowspan="1" colspan="1">6</td><td rowspan="1" colspan="1">Protuberance of second metasomal sternite not protruding behind apical margin of sternite (<xref ref-type="fig" rid="F72">Fig. 371</xref>); mesopleuron with extensive yellowish pattern (<xref ref-type="fig" rid="F72">Fig. 368</xref>); second sternite truncate apically in lateral view (<xref ref-type="fig" rid="F72">Fig. 370</xref>)</td><td rowspan="1" colspan="1"><italic><tp:taxon-name>Taeniogonalos flavoscutellata</tp:taxon-name></italic> (Chen, 1949), comb. n., re-instated</td></tr><tr><td rowspan="1" colspan="1">–</td><td rowspan="1" colspan="1">Protuberance of second sternite protruding behind apical margin of sternite (<xref ref-type="fig" rid="F91">Fig. 473</xref>); mesopleuron largely black, without pattern (<xref ref-type="fig" rid="F91">Fig. 470</xref>), at most with orange patch postero-ventrally; second sternite subtruncate apically in lateral view (<xref ref-type="fig" rid="F91">Fig. 472</xref>); [third–fifth tergites with continuous yellow band posteriorly; sixth tergite largely yellow]</td><td rowspan="1" colspan="1"><italic><tp:taxon-name>Taeniogonalos sauteri</tp:taxon-name></italic> Bischoff, 1913</td></tr><tr><td rowspan="1" colspan="1">7</td><td rowspan="1" colspan="1">Mesopleuron and metapleuron with extensive yellow pattern; clypeus narrowly emarginate medio-ventrally (<xref ref-type="fig" rid="F81">Fig. 418</xref>); third submarginal cell of fore wing 0.5–0.7 times as long as second submarginal cell (<xref ref-type="fig" rid="F82">Fig. 421</xref>)</td><td rowspan="1" colspan="1"><italic><tp:taxon-name>Taeniogonalos gestroi</tp:taxon-name></italic> (Schulz, 1908), comb. n., re-instated</td></tr><tr><td rowspan="1" colspan="1">–</td><td rowspan="1" colspan="1">Mesopleuron black or at most with medio-dorsal orange-brown patch and metapleuron black (<xref ref-type="fig" rid="F109">Fig. 567</xref>); clypeus widely emarginate medio-ventrally (<xref ref-type="fig" rid="F73">Figs 373</xref>, <xref ref-type="fig" rid="F108">561</xref>); third submarginal cell of fore wing 0.7–1.0 times as long as second submarginal cell (<xref ref-type="fig" rid="F74">Figs 376</xref>, <xref ref-type="fig" rid="F109">564</xref>)</td><td rowspan="1" colspan="1">8</td></tr><tr><td rowspan="1" colspan="1">8</td><td rowspan="1" colspan="1">Basal cell largely and posterior half of first submarginal cells of fore wing more or less darkened, similar to colour of marginal cell (<xref ref-type="fig" rid="F109">Fig. 564</xref>); sixth tergite medially orange-brown or yellow (<xref ref-type="fig" rid="F109">Fig. 570</xref>); most of V-shaped pale area of head dorsally without distinct interspaces between punctures (<xref ref-type="fig" rid="F108">Fig. 562</xref>); second tergite tricoloured: dark brown anteriorly, followed by intermediate chestnut brown area and a medially widened posterior yellow band or bicoloured (<xref ref-type="fig" rid="F109">Fig. 568</xref>); [fourth–sixth tergites without medial dark brown patch; area besides stemmaticum variable, often dark brown]</td><td rowspan="1" colspan="1"><italic><tp:taxon-name>Taeniogonalos tricolor</tp:taxon-name></italic> (Chen, 1949)</td></tr><tr><td rowspan="1" colspan="1">–</td><td rowspan="1" colspan="1">Basal cell and posterior half of first submarginal cells of fore wing subhyaline (but costal cell more or less dark brown), distinctly paler than marginal cell (<xref ref-type="fig" rid="F74">Fig. 376</xref>); sixth tergite with black central patch, surrounded by U-shaped yellow patch (<xref ref-type="fig" rid="F74">Fig. 382</xref>); V-shaped pale area of head dorsally with smooth interspaces between punctures (<xref ref-type="fig" rid="F73">Fig. 374</xref>); second tergite bicoloured (<xref ref-type="fig" rid="F74">Fig. 380</xref>); anteriorly black and posteriorly yellow; [third–fifth metasomal tergites with yellow patches postero-laterally]</td><td rowspan="1" colspan="1"><italic><tp:taxon-name>Taeniogonalos formosana</tp:taxon-name></italic> (Bischoff, 1913)</td></tr><tr><td rowspan="1" colspan="1"><!--PageBreak-->9</td><td rowspan="1" colspan="1">Mesosoma mainly or entirely orange-brown dorsally (<xref ref-type="fig" rid="F66">Fig. 333</xref>) or black with extensive yellowish and orange pattern (<xref ref-type="fig" rid="F70">Fig. 356</xref>)</td><td rowspan="1" colspan="1">10</td></tr><tr><td rowspan="1" colspan="1">–</td><td rowspan="1" colspan="1">Mesosoma entirely black dorsally (<xref ref-type="fig" rid="F55">Figs 274</xref>, <xref ref-type="fig" rid="F84">434</xref>, <xref ref-type="fig" rid="F101">524</xref>, <xref ref-type="fig" rid="F107">555</xref>, <xref ref-type="fig" rid="F113">588</xref>) or with limited yellowish pattern (<xref ref-type="fig" rid="F61">Figs 309</xref>, <xref ref-type="fig" rid="F74">378</xref>, <xref ref-type="fig" rid="F80">412</xref>, <xref ref-type="fig" rid="F99">513</xref>, <xref ref-type="fig" rid="F111">578</xref>)</td><td rowspan="1" colspan="1">11</td></tr><tr><td rowspan="1" colspan="1">10</td><td rowspan="1" colspan="1">Notauli posteriorly and scutellar sulcus wide and both coarsely crenulate (<xref ref-type="fig" rid="F95">Fig. 491</xref>); occipital carina widened medio-dorsally and crenulate (<xref ref-type="fig" rid="F94">Fig. 487</xref>); head dorso-posteriorly densely punctate and entirely black (♀) (<xref ref-type="fig" rid="F94">Fig. 487</xref>); basal half of antenna (except scapus) yellowish brown (<xref ref-type="fig" rid="F95">Fig. 488</xref>); fore wing without subapical infuscation (<xref ref-type="fig" rid="F95">Fig. 489</xref>)</td><td rowspan="1" colspan="1"><italic><tp:taxon-name>Taeniogonalos sculpturata</tp:taxon-name></italic> sp. n.</td></tr><tr><td rowspan="1" colspan="1">–</td><td rowspan="1" colspan="1">Notauli posteriorly and scutellar sulcus narrow, notauli smooth or finely crenulate and sulcus moderately crenulate (<xref ref-type="fig" rid="F66">Fig. 333</xref>); occipital carina narrow medio-dorsally and smooth (<xref ref-type="fig" rid="F65">Fig. 330</xref>); head dorso-posteriorly comparatively sparsely punctate and black with yellow pattern (♀, sometimes less so in ♂) (<xref ref-type="fig" rid="F65">Fig. 330</xref>); basal half of antenna dark brown or largely so dorsally (<xref ref-type="fig" rid="F65">Fig. 331</xref>); fore wing with subapical dark brown patch or complete marginal cell and surroundings dark brown (<xref ref-type="fig" rid="F66">Fig. 338</xref>); [second sternite of ♂ partly flattened medio-posteriorly, of ♀ distinctly convex; second metasomal tergite more or less with a shallow depression medio-basally; second sternite usually densely punctate, but sometimes sparsely so; head of ♂ darker than of ♀]</td><td rowspan="1" colspan="1"><italic><tp:taxon-name>Taeniogonalos fasciata</tp:taxon-name></italic> (Strand, 1913)</td></tr><tr><td rowspan="1" colspan="1">11</td><td rowspan="1" colspan="1">Third sternite of ♀ with distinct medio-apical protuberance (<xref ref-type="fig" rid="F99">Figs 517</xref>, <xref ref-type="fig" rid="F107">559</xref>, <xref ref-type="fig" rid="F113">592</xref>); anterior half of fore wing dark brown (<xref ref-type="fig" rid="F99">Figs 511</xref>, <xref ref-type="fig" rid="F107">553</xref>, <xref ref-type="fig" rid="F113">586</xref>); supra-antennal elevations 0.5-0.7 times as long as scapus (<xref ref-type="fig" rid="F98">Figs 509</xref>, <xref ref-type="fig" rid="F106">551</xref>, <xref ref-type="fig" rid="F112">584</xref>)</td><td rowspan="1" colspan="1">12</td></tr><tr><td rowspan="1" colspan="1">–</td><td rowspan="1" colspan="1">Third sternite of ♀ without protuberance (<xref ref-type="fig" rid="F61">Figs 313</xref>, <xref ref-type="fig" rid="F74">382</xref>, <xref ref-type="fig" rid="F80">416</xref>, <xref ref-type="fig" rid="F84">438</xref>, <xref ref-type="fig" rid="F101">528</xref>, <xref ref-type="fig" rid="F111">581</xref>); anterior half of fore wing only below pterostigma or subapically dark brown (sometimes obsolescent) and remainder subhyaline (<xref ref-type="fig" rid="F55">Figs 272</xref>, <xref ref-type="fig" rid="F61">307</xref>, <xref ref-type="fig" rid="F74">376</xref>, <xref ref-type="fig" rid="F80">410</xref>, <xref ref-type="fig" rid="F84">432</xref>, <xref ref-type="fig" rid="F101">522</xref>, <xref ref-type="fig" rid="F111">576</xref>); supra-antennal elevations 0.1–0.6 times as long as scapus (<xref ref-type="fig" rid="F54">Figs 269</xref>, <xref ref-type="fig" rid="F60">305</xref>, <xref ref-type="fig" rid="F73">374</xref>, <xref ref-type="fig" rid="F79">408</xref>, <xref ref-type="fig" rid="F83">430</xref>, <xref ref-type="fig" rid="F100">520</xref>, <xref ref-type="fig" rid="F110">573</xref>)</td><td rowspan="1" colspan="1">14</td></tr><tr><td rowspan="1" colspan="1">12</td><td rowspan="1" colspan="1">Protuberance of third sternite of ♀ subtruncate medio-apically; metanotum ivory medially (<xref ref-type="fig" rid="F99">Fig. 513</xref>); apex of supra-antennal elevations pale yellowish (<xref ref-type="fig" rid="F98">Fig. 509</xref>); head of ♀ posteriorly with pair of ivory patches in dorsal view (<xref ref-type="fig" rid="F98">Fig. 509</xref>; black in ♂); hind tibia black (<xref ref-type="fig" rid="F98">Fig. 507</xref>); outer side of supra-antennal elevations oblique (<xref ref-type="fig" rid="F98">Fig. 509</xref>)</td><td rowspan="1" colspan="1"><italic><tp:taxon-name>Taeniogonalos subtruncata</tp:taxon-name></italic> nom. n.</td></tr><tr><td rowspan="1" colspan="1">–</td><td rowspan="1" colspan="1">Protuberance of third sternite of ♀ acutely protruding medio-apically (<xref ref-type="fig" rid="F113">Fig. 591</xref>); metanotum, apex of supra-antennal elevations and head posteriorly in dorsal view black (<xref ref-type="fig" rid="F112">Figs 584</xref>, <xref ref-type="fig" rid="F113">588</xref>); hind tibia brown (<xref ref-type="fig" rid="F112">Fig. 582</xref>); outer side of supra-antennal elevations subvertical (<xref ref-type="fig" rid="F106">Figs 551</xref>, <xref ref-type="fig" rid="F112">584</xref>)</td><td rowspan="1" colspan="1">13</td></tr><tr><td rowspan="1" colspan="1">13</td><td rowspan="1" colspan="1">Protuberance of third sternite of ♀ in lateral view hook-shaped (<xref ref-type="fig" rid="F113">Fig. 591</xref>); third submarginal cell of fore wing nearly as long as second submarginal cell (<xref ref-type="fig" rid="F113">Fig. 586</xref>)</td><td rowspan="1" colspan="1"><italic><tp:taxon-name>Taeniogonalos uncifera</tp:taxon-name></italic> sp. n.</td></tr><tr><td rowspan="1" colspan="1">–</td><td rowspan="1" colspan="1">Protuberance of third sternite of ♀ in lateral view acute apically (<xref ref-type="fig" rid="F107">Fig. 558</xref>; but of ♂ flat or slightly convex); third submarginal cell of fore wing 0.6–0.7 times as long as second submarginal cell (<xref ref-type="fig" rid="F107">Fig. 553</xref>)</td><td rowspan="1" colspan="1"><italic><tp:taxon-name>Taeniogonalos triangulata</tp:taxon-name></italic> sp. n.</td></tr><tr><td rowspan="1" colspan="1"><!--PageBreak-->14</td><td rowspan="1" colspan="1">Scutellum with pair of medium-sized yellow patches medially (<xref ref-type="fig" rid="F80">Fig. 412</xref>) <bold>and</bold> occipital carina strongly widened medio-dorsally and distinctly lamelliform (<xref ref-type="fig" rid="F79">Fig. 408</xref>); mesoscutum yellow latero-posteriorly (<xref ref-type="fig" rid="F80">Fig. 412</xref>)</td><td rowspan="1" colspan="1"><italic><tp:taxon-name>Taeniogonalos geminata</tp:taxon-name></italic> sp. n.</td></tr><tr><td rowspan="1" colspan="1">–</td><td rowspan="1" colspan="1">Scutellum entirely black (<xref ref-type="fig" rid="F84">Fig. 434</xref>) <bold>and/or</bold> occipital carina narrow medio-dorsally and non-lamelliform (<xref ref-type="fig" rid="F110">Fig. 573</xref>); mesoscutum black or orange-brown latero-posteriorly (<xref ref-type="fig" rid="F111">Fig. 578</xref>)</td><td rowspan="1" colspan="1">15</td></tr><tr><td rowspan="1" colspan="1">15</td><td rowspan="1" colspan="1">Occipital carina distinctly lamelliform (also dorso-laterally), distinctly widened medio-dorsally (in ♀ of <italic><tp:taxon-name>Taeniogonalos bucarinata</tp:taxon-name></italic> up to 1.5 times as wide as diameter of ocellus; <xref ref-type="fig" rid="F60">Fig. 305</xref>), in small ♂ often less developed but remaining lamelliform (<xref ref-type="fig" rid="F83">Fig. 430</xref>); mesosoma of ♀ with limited yellowish pattern (<xref ref-type="fig" rid="F84">Fig. 434</xref>) or entirely black (as in ♂); sculpture of mesosoma dorsally comparatively coarsely developed (<xref ref-type="fig" rid="F84">Fig. 434</xref>)</td><td rowspan="1" colspan="1">16</td></tr><tr><td rowspan="1" colspan="1">–</td><td rowspan="1" colspan="1">Occipital carina non-lamelliform, narrow and smooth medio-dorsally (<xref ref-type="fig" rid="F54">Figs 269</xref>, <xref ref-type="fig" rid="F73">374</xref>, <xref ref-type="fig" rid="F100">520</xref>, <xref ref-type="fig" rid="F110">573</xref>); colour pattern of mesosoma variable (<xref ref-type="fig" rid="F55">Figs 274</xref>, <xref ref-type="fig" rid="F101">524</xref>, <xref ref-type="fig" rid="F111">578</xref>), if with limited yellowish pattern (<italic><tp:taxon-name>Taeniogonalos formosana</tp:taxon-name></italic>; <xref ref-type="fig" rid="F74">Fig. 378</xref>) then usually sculpture of mesosoma less developed (<xref ref-type="fig" rid="F74">Fig. 378</xref>)</td><td rowspan="1" colspan="1">17</td></tr><tr><td rowspan="1" colspan="1">16</td><td rowspan="1" colspan="1">Occipital carina strongly widened medio-dorsally (in ♀ up to 1.5 times as wide as diameter of ocellus; <xref ref-type="fig" rid="F60">Fig. 305</xref>); anteriorly vertex of ♀ finely punctate and with distinct smooth interspaces (<xref ref-type="fig" rid="F60">Fig. 305</xref>)</td><td rowspan="1" colspan="1"><italic><tp:taxon-name>Taeniogonalos bucarinata</tp:taxon-name></italic> sp. n.</td></tr><tr><td rowspan="1" colspan="1">–</td><td rowspan="1" colspan="1">Occipital carina far less widened medio-dorsally (near weak medio-posterior depression of vertex up to 0.5 times as wide as diameter of ocellus; <xref ref-type="fig" rid="F83">Fig. 430</xref>); anteriorly vertex of ♀ often partly coarsely punctate and smooth interspaces partly narrower than diameter of punctures (<xref ref-type="fig" rid="F83">Fig. 430</xref>)</td><td rowspan="1" colspan="1"><italic><tp:taxon-name>Taeniogonalos maga</tp:taxon-name></italic> (Teranishi, 1929)</td></tr><tr><td rowspan="1" colspan="1">17</td><td rowspan="1" colspan="1">Metasoma dorsally largely orange-brown except first tergite (<xref ref-type="fig" rid="F111">Fig. 580</xref>); second sternite of ♂ distinctly impressed medio-posteriorly and tricoloured (<xref ref-type="fig" rid="F111">Fig. 581</xref>); metanotum of ♂ pale yellow or ivory medially (<xref ref-type="fig" rid="F111">Fig. 578</xref>)</td><td rowspan="1" colspan="1"><italic><tp:taxon-name>Taeniogonalos tricolorisoma</tp:taxon-name></italic> sp. n.</td></tr><tr><td rowspan="1" colspan="1">–</td><td rowspan="1" colspan="1">Metasoma dorsally black with yellowish pattern (<xref ref-type="fig" rid="F55">Fig. 276</xref>) or nearly entirely black; second sternite of ♂ flattened medio-posteriorly and bicoloured or entirely black (<xref ref-type="fig" rid="F55">Fig. 278</xref>); metanotum of ♂ black medially (<xref ref-type="fig" rid="F55">Fig. 274</xref>) or with pair of yellow (often small) patches</td><td rowspan="1" colspan="1">18</td></tr><tr><td rowspan="1" colspan="1">18</td><td rowspan="1" colspan="1">Propodeum comparatively slender (<xref ref-type="fig" rid="F55">Fig. 274</xref>); first metasomal tergite with wide ivory band or patch posteriorly (<xref ref-type="fig" rid="F55">Fig. 276</xref>); vertex largely smooth and strongly shiny (<xref ref-type="fig" rid="F54">Fig. 269</xref>); mesoscutum weakly sculptured (<xref ref-type="fig" rid="F55">Fig. 274</xref>)</td><td rowspan="1" colspan="1"><italic><tp:taxon-name>Taeniogonalos alticola</tp:taxon-name></italic> (Tsuneki, 1991), re-instated</td></tr><tr><td rowspan="1" colspan="1">–</td><td rowspan="1" colspan="1">Propodeum comparatively slender (<xref ref-type="fig" rid="F74">Fig. 378</xref>, <xref ref-type="fig" rid="F101">524</xref>); first tergite black or with narrow pale band posteriorly (<xref ref-type="fig" rid="F74">Figs 380</xref>, <xref ref-type="fig" rid="F101">526</xref>); vertex distinctly punctate and moderately shiny (<xref ref-type="fig" rid="F73">Fig. 374</xref>); mesoscutum distinctly sculptured (<xref ref-type="fig" rid="F74">Fig. 378</xref>)</td><td rowspan="1" colspan="1">19</td></tr><tr><td rowspan="1" colspan="1">19</td><td rowspan="1" colspan="1">Outer side of supra-antennal elevations comparatively steep (angle about 45°; <xref ref-type="fig" rid="F100">Fig. 520</xref>); notauli crenulate posteriorly (<xref ref-type="fig" rid="F101">Fig. 524</xref>), rarely indistinctly so; propodeal foramen comparatively narrow and more arched (<xref ref-type="fig" rid="F101">Fig. 524</xref>); area between supra-antennal elevations distinctly concave (<xref ref-type="fig" rid="F100">Fig. 520</xref>); head anteriorly, axilla, scutel<!--PageBreak-->lum, metanotum and propodeum entirely black (<xref ref-type="fig" rid="F100">Figs 519</xref>, <xref ref-type="fig" rid="F101">524</xref>)</td><td rowspan="1" colspan="1"><italic><tp:taxon-name>Taeniogonalos taihorina</tp:taxon-name></italic> (Bischoff, 1914)</td></tr><tr><td rowspan="1" colspan="1">–</td><td rowspan="1" colspan="1">Outer side of supra-antennal elevations less steep (angle about 35°; <xref ref-type="fig" rid="F73">Fig. 374</xref>); notauli smooth posteriorly (<xref ref-type="fig" rid="F74">Fig. 378</xref>); propodeal foramen comparatively wide and less arched (<xref ref-type="fig" rid="F74">Fig. 378</xref>); area between elevations comparatively shallowly depressed (<xref ref-type="fig" rid="F73">Fig. 374</xref>); head anteriorly, axilla, scutellum, metanotum and propodeum more or less with a yellowish or brownish pattern (<xref ref-type="fig" rid="F73">Figs 373</xref>, <xref ref-type="fig" rid="F74">378</xref>)</td><td rowspan="1" colspan="1"><italic><tp:taxon-name>Taeniogonalos formosana</tp:taxon-name></italic> (Bischoff, 1913)</td></tr></tbody></table></table-wrap></tp:treatment-sec><tp:treatment-sec><!--Section generated to contain objects referenced in tp:taxon-treatment.--><fig id="F54" position="float" orientation="portrait"><label>Figures 267–270.</label><caption><p><italic><tp:taxon-name>Taeniogonalos alticola</tp:taxon-name></italic> (Tsuneki, 1991), holotype, male. <bold>267</bold> Habitus lateral <bold>268</bold> head anterior <bold>269</bold> head dorsal <bold>270</bold> antenna.</p></caption><graphic xmlns:xlink="http://www.w3.org/1999/xlink" xlink:href="ZooKeys-385-001-g054.jpg" position="float" orientation="portrait" xlink:type="simple"/></fig><fig id="F55" position="float" orientation="portrait"><label>Figures 271–278.</label><caption><p><italic><tp:taxon-name>Taeniogonalos alticola</tp:taxon-name></italic> (Tsuneki, 1991), holotype, male. <bold>271</bold> Tyloids on 10<sup>th</sup>–16<sup>th</sup> segments of antenna <bold>272</bold> fore wing <bold>273</bold> head lateral <bold>274</bold> mesosoma dorsal <bold>275</bold> mesosoma lateral <bold>276</bold> metasoma dorsal <bold>277</bold> metasoma lateral <bold>278</bold> metasoma ventral.</p></caption><graphic xmlns:xlink="http://www.w3.org/1999/xlink" xlink:href="ZooKeys-385-001-g055.jpg" position="float" orientation="portrait" xlink:type="simple"/></fig><fig id="F56" position="float" orientation="portrait"><label>Figures 279–282.</label><caption><p><italic><tp:taxon-name>Taeniogonalos minima</tp:taxon-name></italic> (Tsuneki, 1991), holotype, male. <bold>279</bold> Habitus lateral <bold>280</bold> head anterior <bold>281</bold> head dorsal <bold>282</bold> antenna.</p></caption><graphic xmlns:xlink="http://www.w3.org/1999/xlink" xlink:href="ZooKeys-385-001-g056.jpg" position="float" orientation="portrait" xlink:type="simple"/></fig><fig id="F57" position="float" orientation="portrait"><label>Figures 283–290.</label><caption><p><italic><tp:taxon-name>Taeniogonalos minima</tp:taxon-name></italic> (Tsuneki, 1991), holotype, male. <bold>283</bold> Tyloids on 10<sup>th</sup>–16<sup>th</sup> segments of antenna <bold>284</bold> fore wing <bold>285</bold> head lateral <bold>286</bold> mesosoma dorsal <bold>287</bold> mesosoma lateral <bold>288</bold> metasoma dorsal <bold>289</bold> metasoma lateral <bold>290</bold> metasoma ventral.</p></caption><graphic xmlns:xlink="http://www.w3.org/1999/xlink" xlink:href="ZooKeys-385-001-g057.jpg" position="float" orientation="portrait" xlink:type="simple"/></fig><fig id="F58" position="float" orientation="portrait"><label>Figures 291–293.</label><caption><p><italic><tp:taxon-name>Taeniogonalos similis</tp:taxon-name></italic> (Tsuneki, 1991), holotype, male. <bold>291</bold> Habitus lateral <bold>292</bold> head anterior <bold>293</bold> head dorsal.</p></caption><graphic xmlns:xlink="http://www.w3.org/1999/xlink" xlink:href="ZooKeys-385-001-g058.jpg" position="float" orientation="portrait" xlink:type="simple"/></fig><fig id="F59" position="float" orientation="portrait"><label>Figures 294–302.</label><caption><p><italic><tp:taxon-name>Taeniogonalos similis</tp:taxon-name></italic> (Tsuneki, 1991), holotype, male. <bold>294</bold> Antenna <bold>295</bold> tyloids on 10<sup>th</sup>–16<sup>th</sup> segments of antenna <bold>296</bold> head lateral <bold>297</bold> mesosoma dorsal <bold>298</bold> mesosoma lateral <bold>299</bold> metasoma dorsal <bold>300</bold> metasoma lateral <bold>301</bold> metasoma ventral <bold>302</bold> fore wing.</p></caption><graphic xmlns:xlink="http://www.w3.org/1999/xlink" xlink:href="ZooKeys-385-001-g059.jpg" position="float" orientation="portrait" xlink:type="simple"/></fig><fig id="F60" position="float" orientation="portrait"><label>Figures 303–305.</label><caption><p><italic><tp:taxon-name>Taeniogonalos bucarinata</tp:taxon-name></italic> sp. n., holotype, female. <bold>303</bold> Habitus lateral <bold>304</bold> head anterior <bold>305</bold> head dorsal.</p></caption><graphic xmlns:xlink="http://www.w3.org/1999/xlink" xlink:href="ZooKeys-385-001-g060.jpg" position="float" orientation="portrait" xlink:type="simple"/></fig><fig id="F61" position="float" orientation="portrait"><label>Figures 306–313.</label><caption><p><italic><tp:taxon-name>Taeniogonalos bucarinata</tp:taxon-name></italic> sp. n., holotype, female. <bold>306</bold> Antennae <bold>307</bold> fore and hind wings <bold>308</bold> head lateral <bold>309</bold> mesosoma dorsal <bold>310</bold> mesosoma lateral <bold>311</bold> metasoma dorsal <bold>312</bold> metasoma lateral <bold>313</bold> metasoma ventral.</p></caption><graphic xmlns:xlink="http://www.w3.org/1999/xlink" xlink:href="ZooKeys-385-001-g061.jpg" position="float" orientation="portrait" xlink:type="simple"/></fig><fig id="F62" position="float" orientation="portrait"><label>Figures 314–316.</label><caption><p><italic><tp:taxon-name>Taeniogonalos bucarinata</tp:taxon-name></italic> sp. n., paratype, male from Ningxia. <bold>314</bold> Antenna <bold>315</bold> tyloids on 11<sup>th</sup>–16<sup>th</sup> segments of antenna <bold>316</bold> metasoma lateral.</p></caption><graphic xmlns:xlink="http://www.w3.org/1999/xlink" xlink:href="ZooKeys-385-001-g062.jpg" position="float" orientation="portrait" xlink:type="simple"/></fig><fig id="F63" position="float" orientation="portrait"><label>Figures 317–319.</label><caption><p><italic><tp:taxon-name>Taeniogonalos cordata</tp:taxon-name></italic> sp. n., holotype, female. <bold>317</bold> Habitus dorsal <bold>318</bold> head anterior <bold>319</bold> head dorsal.</p></caption><graphic xmlns:xlink="http://www.w3.org/1999/xlink" xlink:href="ZooKeys-385-001-g063.jpg" position="float" orientation="portrait" xlink:type="simple"/></fig><fig id="F64" position="float" orientation="portrait"><label>Figures 320–327.</label><caption><p><italic><tp:taxon-name>Taeniogonalos cordata</tp:taxon-name></italic> sp. n., holotype, female. <bold>320</bold> Antenna <bold>321</bold> fore and hind wings <bold>322</bold> head lateral <bold>323</bold> mesosoma dorsal <bold>324</bold> mesosoma lateral <bold>325</bold> metasoma dorsal <bold>326</bold> metasoma lateral <bold>327</bold> metasoma ventral.</p></caption><graphic xmlns:xlink="http://www.w3.org/1999/xlink" xlink:href="ZooKeys-385-001-g064.jpg" position="float" orientation="portrait" xlink:type="simple"/></fig><fig id="F65" position="float" orientation="portrait"><label>Figures 328–331.</label><caption><p><italic><tp:taxon-name>Taeniogonalos fasciata</tp:taxon-name></italic> (Strand, 1913), holotype, female. <bold>328</bold> Habitus lateral <bold>329</bold> head anterior <bold>330</bold> head dorsal <bold>331</bold> antenna.</p></caption><graphic xmlns:xlink="http://www.w3.org/1999/xlink" xlink:href="ZooKeys-385-001-g065.jpg" position="float" orientation="portrait" xlink:type="simple"/></fig><fig id="F66" position="float" orientation="portrait"><label>Figures 332–338.</label><caption><p><italic><tp:taxon-name>Taeniogonalos fasciata</tp:taxon-name></italic> (Strand, 1913), holotype, female. <bold>332</bold> Head lateral <bold>333</bold> mesosoma dorsal <bold>334</bold> mesosoma lateral <bold>335</bold> metasoma dorsal <bold>336</bold> metasoma lateral <bold>337</bold> metasoma ventral <bold>338</bold> fore and hind wings.</p></caption><graphic xmlns:xlink="http://www.w3.org/1999/xlink" xlink:href="ZooKeys-385-001-g066.jpg" position="float" orientation="portrait" xlink:type="simple"/></fig><fig id="F67" position="float" orientation="portrait"><label>Figures 339–341.</label><caption><p><italic><tp:taxon-name>Taeniogonalos magnifica</tp:taxon-name></italic> (Teranishi, 1929), holotype, female. <bold>339</bold> Habitus lateral <bold>340</bold> head anterior <bold>341</bold> head dorsal.</p></caption><graphic xmlns:xlink="http://www.w3.org/1999/xlink" xlink:href="ZooKeys-385-001-g067.jpg" position="float" orientation="portrait" xlink:type="simple"/></fig><fig id="F68" position="float" orientation="portrait"><label>Figures 342–349.</label><caption><p><italic><tp:taxon-name>Taeniogonalos magnifica</tp:taxon-name></italic> (Teranishi, 1929), holotype, female. <bold>342</bold> Antenna <bold>343</bold> fore and hind wings <bold>344</bold> head lateral <bold>345</bold> mesosoma dorsal <bold>346</bold> mesosoma lateral <bold>347</bold> metasoma dorsal <bold>348</bold> metasoma lateral <bold>349</bold> metasoma ventral.</p></caption><graphic xmlns:xlink="http://www.w3.org/1999/xlink" xlink:href="ZooKeys-385-001-g068.jpg" position="float" orientation="portrait" xlink:type="simple"/></fig><fig id="F69" position="float" orientation="portrait"><label>Figures 350–352.</label><caption><p><italic><tp:taxon-name>Taeniogonalos fasciata</tp:taxon-name></italic> f. <italic>interrupta</italic> (Chen, 1949), holotype, female. <bold>350</bold> Habitus lateral <bold>351</bold> head anterior <bold>352</bold> head dorsal.</p></caption><graphic xmlns:xlink="http://www.w3.org/1999/xlink" xlink:href="ZooKeys-385-001-g069.jpg" position="float" orientation="portrait" xlink:type="simple"/></fig><fig id="F70" position="float" orientation="portrait"><label>Figures 353–360.</label><caption><p><italic><tp:taxon-name>Taeniogonalos fasciata</tp:taxon-name></italic> f. <italic>interrupta</italic> (Chen, 1949), holotype, female. <bold>353</bold> Antenna <bold>354</bold> fore and hind wings <bold>355</bold> head lateral <bold>356</bold> mesosoma dorsal <bold>357</bold> mesosoma lateral <bold>358</bold> metasoma dorsal <bold>359</bold> metasoma lateral <bold>360</bold> metasoma ventral.</p></caption><graphic xmlns:xlink="http://www.w3.org/1999/xlink" xlink:href="ZooKeys-385-001-g070.jpg" position="float" orientation="portrait" xlink:type="simple"/></fig><fig id="F71" position="float" orientation="portrait"><label>Figures 361–363.</label><caption><p><italic><tp:taxon-name>Taeniogonalos flavoscutellata</tp:taxon-name></italic> (Chen, 1949), lectotype, female. <bold>361</bold> Habitus lateral <bold>362</bold> head anterior <bold>363</bold> head dorsal.</p></caption><graphic xmlns:xlink="http://www.w3.org/1999/xlink" xlink:href="ZooKeys-385-001-g071.jpg" position="float" orientation="portrait" xlink:type="simple"/></fig><fig id="F72" position="float" orientation="portrait"><label>Figures 364–371.</label><caption><p><italic><tp:taxon-name>Taeniogonalos flavoscutellata</tp:taxon-name></italic> (Chen, 1949), lectotype, female. <bold>364</bold> Antenna <bold>365</bold> fore and hind wings <bold>366</bold> head lateral <bold>367</bold> mesosoma dorsal <bold>368</bold> mesosoma lateral <bold>369</bold> metasoma dorsal <bold>370</bold> metasoma lateral <bold>371</bold> metasoma ventral.</p></caption><graphic xmlns:xlink="http://www.w3.org/1999/xlink" xlink:href="ZooKeys-385-001-g072.jpg" position="float" orientation="portrait" xlink:type="simple"/></fig><fig id="F73" position="float" orientation="portrait"><label>Figures 372–374.</label><caption><p><italic><tp:taxon-name>Taeniogonalos formosana</tp:taxon-name></italic> (Bischoff, 1913), holotype, female. <bold>372</bold> Habitus lateral <bold>373</bold> head anterior <bold>374</bold> head dorsal.</p></caption><graphic xmlns:xlink="http://www.w3.org/1999/xlink" xlink:href="ZooKeys-385-001-g073.jpg" position="float" orientation="portrait" xlink:type="simple"/></fig><fig id="F74" position="float" orientation="portrait"><label>Figures 375–382.</label><caption><p><italic><tp:taxon-name>Taeniogonalos formosana</tp:taxon-name></italic> (Bischoff, 1913), holotype, female. <bold>375</bold> Antenna <bold>376</bold> fore and hind wings <bold>377</bold> head lateral <bold>378</bold> mesosoma dorsal <bold>379</bold> mesosoma lateral <bold>380</bold> metasoma dorsal <bold>381</bold> metasoma lateral <bold>382</bold> metasoma ventral.</p></caption><graphic xmlns:xlink="http://www.w3.org/1999/xlink" xlink:href="ZooKeys-385-001-g074.jpg" position="float" orientation="portrait" xlink:type="simple"/></fig><fig id="F75" position="float" orientation="portrait"><label>Figures 383–385.</label><caption><p><italic><tp:taxon-name>Taeniogonalos intermedia</tp:taxon-name></italic> (Chen, 1949), lectotype, female. <bold>383</bold> Habitus lateral <bold>384</bold> head anterior <bold>385</bold> head dorsal.</p></caption><graphic xmlns:xlink="http://www.w3.org/1999/xlink" xlink:href="ZooKeys-385-001-g075.jpg" position="float" orientation="portrait" xlink:type="simple"/></fig><fig id="F76" position="float" orientation="portrait"><label>Figures 386–393.</label><caption><p><italic><tp:taxon-name>Taeniogonalos intermedia</tp:taxon-name></italic> (Chen, 1949), lectotype, female. <bold>386</bold> Antenna <bold>387</bold> fore and hind wings <bold>388</bold> head lateral <bold>389</bold> mesosoma dorsal <bold>390</bold> mesosoma lateral <bold>391</bold> metasoma dorsal <bold>392</bold> metasoma lateral <bold>393</bold> metasoma ventral.</p></caption><graphic xmlns:xlink="http://www.w3.org/1999/xlink" xlink:href="ZooKeys-385-001-g076.jpg" position="float" orientation="portrait" xlink:type="simple"/></fig><fig id="F77" position="float" orientation="portrait"><label>Figures 394–397.</label><caption><p><italic><tp:taxon-name>Taeniogonalos unifasciata</tp:taxon-name></italic> (Chen, 1949), lectotype, male. <bold>394</bold> Habitus lateral <bold>395</bold> head anterior <bold>396</bold> head dorsal <bold>397</bold> antenna.</p></caption><graphic xmlns:xlink="http://www.w3.org/1999/xlink" xlink:href="ZooKeys-385-001-g077.jpg" position="float" orientation="portrait" xlink:type="simple"/></fig><fig id="F78" position="float" orientation="portrait"><label>Figures 398–405.</label><caption><p><italic><tp:taxon-name>Taeniogonalos unifasciata</tp:taxon-name></italic> (Chen, 1949), lectotype, male. <bold>398</bold> Tyloids on 11<sup>th</sup>–16<sup>th</sup> segments of antenna <bold>399</bold> fore and hind wings <bold>400</bold> head lateral <bold>401</bold> mesosoma dorsal <bold>402</bold> mesosoma lateral <bold>403</bold> metasoma dorsal <bold>404</bold> metasoma lateral <bold>405</bold> metasoma ventral.</p></caption><graphic xmlns:xlink="http://www.w3.org/1999/xlink" xlink:href="ZooKeys-385-001-g078.jpg" position="float" orientation="portrait" xlink:type="simple"/></fig><fig id="F79" position="float" orientation="portrait"><label>Figures 406–408.</label><caption><p><italic><tp:taxon-name>Taeniogonalos geminata</tp:taxon-name></italic> sp. n., holotype, female. <bold>406</bold> Habitus lateral <bold>407</bold> head anterior <bold>408</bold> head dorsal.</p></caption><graphic xmlns:xlink="http://www.w3.org/1999/xlink" xlink:href="ZooKeys-385-001-g079.jpg" position="float" orientation="portrait" xlink:type="simple"/></fig><fig id="F80" position="float" orientation="portrait"><label>Figures 409–416.</label><caption><p><italic><tp:taxon-name>Taeniogonalos geminata</tp:taxon-name></italic> sp. n., holotype, female. <bold>409</bold> Antenna <bold>410</bold> fore wing <bold>411</bold> head lateral <bold>412</bold> mesosoma dorsal <bold>413</bold> mesosoma lateral <bold>414</bold> metasoma dorsal <bold>415</bold> metasoma lateral <bold>416</bold> metasoma ventral.</p></caption><graphic xmlns:xlink="http://www.w3.org/1999/xlink" xlink:href="ZooKeys-385-001-g080.jpg" position="float" orientation="portrait" xlink:type="simple"/></fig><fig id="F81" position="float" orientation="portrait"><label>Figures 417–419.</label><caption><p><italic><tp:taxon-name>Taeniogonalos gestroi</tp:taxon-name></italic> (Schulz, 1908), female from Yunnan. <bold>417</bold> Habitus lateral <bold>418</bold> head anterior <bold>419</bold> head dorsal.</p></caption><graphic xmlns:xlink="http://www.w3.org/1999/xlink" xlink:href="ZooKeys-385-001-g081.jpg" position="float" orientation="portrait" xlink:type="simple"/></fig><fig id="F82" position="float" orientation="portrait"><label>Figures 420–427.</label><caption><p><italic><tp:taxon-name>Taeniogonalos gestroi</tp:taxon-name></italic> (Schulz, 1908), female from Yunnan. <bold>420</bold> Antenna <bold>421</bold> fore and hind wings <bold>422</bold> head lateral <bold>423</bold> mesosoma dorsal <bold>424</bold> mesosoma lateral <bold>425</bold> metasoma dorsal <bold>426</bold> metasoma lateral <bold>427</bold> metasoma ventral.</p></caption><graphic xmlns:xlink="http://www.w3.org/1999/xlink" xlink:href="ZooKeys-385-001-g082.jpg" position="float" orientation="portrait" xlink:type="simple"/></fig><fig id="F83" position="float" orientation="portrait"><label>Figures 428–430.</label><caption><p><italic><tp:taxon-name>Taeniogonalos maga</tp:taxon-name></italic> (Teranishi, 1929), holotype, male. <bold>428</bold> Habitus lateral <bold>429</bold> head anterior <bold>430</bold> head dorsal.</p></caption><graphic xmlns:xlink="http://www.w3.org/1999/xlink" xlink:href="ZooKeys-385-001-g083.jpg" position="float" orientation="portrait" xlink:type="simple"/></fig><fig id="F84" position="float" orientation="portrait"><label>Figures 431–438.</label><caption><p><italic><tp:taxon-name>Taeniogonalos maga</tp:taxon-name></italic> (Teranishi, 1929), holotype, male. <bold>431</bold> Antenna <bold>432</bold> fore wing <bold>433</bold> head lateral <bold>434</bold> mesosoma dorsal <bold>435</bold> mesosoma lateral <bold>436</bold> metasoma dorsal <bold>437</bold> metasoma lateral <bold>438</bold> metasoma ventral.</p></caption><graphic xmlns:xlink="http://www.w3.org/1999/xlink" xlink:href="ZooKeys-385-001-g084.jpg" position="float" orientation="portrait" xlink:type="simple"/></fig><fig id="F85" position="float" orientation="portrait"><label>Figures 439–442.</label><caption><p><italic><tp:taxon-name>Taeniogonalos alishana</tp:taxon-name></italic> (Tsuneki, 1991), holotype, male. <bold>439</bold> Head anterior <bold>440</bold> head dorsal <bold>441</bold> antenna <bold>442</bold> fore wing.</p></caption><graphic xmlns:xlink="http://www.w3.org/1999/xlink" xlink:href="ZooKeys-385-001-g085.jpg" position="float" orientation="portrait" xlink:type="simple"/></fig><fig id="F86" position="float" orientation="portrait"><label>Figures 443–448.</label><caption><p><italic><tp:taxon-name>Taeniogonalos alishana</tp:taxon-name></italic> (Tsuneki, 1991), holotype, male. <bold>443</bold> Head lateral <bold>444</bold> mesosoma dorsal <bold>445</bold> mesosoma lateral <bold>446</bold> metasoma dorsal <bold>447</bold> metasoma lateral <bold>448</bold> metasoma ventral.</p></caption><graphic xmlns:xlink="http://www.w3.org/1999/xlink" xlink:href="ZooKeys-385-001-g086.jpg" position="float" orientation="portrait" xlink:type="simple"/></fig><fig id="F87" position="float" orientation="portrait"><label>Figures 449–451.</label><caption><p><italic><tp:taxon-name>Taeniogonalos mongolicus</tp:taxon-name></italic> (Popov, 1945), lectotype, male. <bold>449</bold> Habitus lateral <bold>450</bold> habitus dorsal <bold>451</bold> head anterior.</p></caption><graphic xmlns:xlink="http://www.w3.org/1999/xlink" xlink:href="ZooKeys-385-001-g087.jpg" position="float" orientation="portrait" xlink:type="simple"/></fig><fig id="F88" position="float" orientation="portrait"><label>Figures 452–454.</label><caption><p><italic><tp:taxon-name>Taeniogonalos rufofasciata</tp:taxon-name></italic> (Chen, 1949), lectotype, female. <bold>452</bold> Habitus lateral <bold>453</bold> head anterior <bold>454</bold> head dorsal.</p></caption><graphic xmlns:xlink="http://www.w3.org/1999/xlink" xlink:href="ZooKeys-385-001-g088.jpg" position="float" orientation="portrait" xlink:type="simple"/></fig><fig id="F89" position="float" orientation="portrait"><label>Figures 455–462.</label><caption><p><italic><tp:taxon-name>Taeniogonalos rufofasciata</tp:taxon-name></italic> (Chen, 1949), lectotype, female. <bold>455</bold> Antenna <bold>456</bold> fore and hind wings <bold>457</bold> head lateral <bold>458</bold> mesosoma dorsal <bold>459</bold> mesosoma lateral <bold>460</bold> metasoma dorsal <bold>461</bold> metasoma lateral <bold>462</bold> metasoma ventral.</p></caption><graphic xmlns:xlink="http://www.w3.org/1999/xlink" xlink:href="ZooKeys-385-001-g089.jpg" position="float" orientation="portrait" xlink:type="simple"/></fig><fig id="F90" position="float" orientation="portrait"><label>Figures 463–467.</label><caption><p><italic><tp:taxon-name>Taeniogonalos sauteri</tp:taxon-name></italic> Bischoff, 1913, holotype, female. <bold>463</bold> Habitus lateral <bold>464</bold> head anterior <bold>465</bold> head dorsal <bold>466</bold> antenna <bold>467</bold> fore and hind wings.</p></caption><graphic xmlns:xlink="http://www.w3.org/1999/xlink" xlink:href="ZooKeys-385-001-g090.jpg" position="float" orientation="portrait" xlink:type="simple"/></fig><fig id="F91" position="float" orientation="portrait"><label>Figures 468–473.</label><caption><p><italic><tp:taxon-name>Taeniogonalos sauteri</tp:taxon-name></italic> Bischoff, 1913, holotype, female. <bold>468</bold> Head lateral <bold>469</bold> mesosoma dorsal <bold>470</bold> mesosoma lateral <bold>471</bold> metasoma dorsal <bold>472</bold> metasoma lateral <bold>473</bold> metasoma ventral.</p></caption><graphic xmlns:xlink="http://www.w3.org/1999/xlink" xlink:href="ZooKeys-385-001-g091.jpg" position="float" orientation="portrait" xlink:type="simple"/></fig><fig id="F92" position="float" orientation="portrait"><label>Figures 474–477.</label><caption><p><italic><tp:taxon-name>Taeniogonalos pictipennis</tp:taxon-name></italic> Strand, 1914, holotype, female. <bold>474</bold> Habitus lateral <bold>475</bold> head anterior <bold>476</bold> head dorsal <bold>477</bold> antenna.</p></caption><graphic xmlns:xlink="http://www.w3.org/1999/xlink" xlink:href="ZooKeys-385-001-g092.jpg" position="float" orientation="portrait" xlink:type="simple"/></fig><fig id="F93" position="float" orientation="portrait"><label>Figures 478–484.</label><caption><p><italic><tp:taxon-name>Taeniogonalos pictipennis</tp:taxon-name></italic> Strand, 1914, holotype, female. <bold>478</bold> Head lateral <bold>479</bold> mesosoma dorsal <bold>480</bold> mesosoma lateral <bold>481</bold> metasoma dorsal <bold>482</bold> metasoma lateral <bold>483</bold> metasoma ventral <bold>484</bold> fore and hind wings.</p></caption><graphic xmlns:xlink="http://www.w3.org/1999/xlink" xlink:href="ZooKeys-385-001-g093.jpg" position="float" orientation="portrait" xlink:type="simple"/></fig><fig id="F94" position="float" orientation="portrait"><label>Figures 485–487.</label><caption><p><italic><tp:taxon-name>Taeniogonalos sculpturata</tp:taxon-name></italic> sp. n., holotype, female. <bold>485</bold> Habitus lateral <bold>486</bold> head anterior <bold>487</bold> head dorsal.</p></caption><graphic xmlns:xlink="http://www.w3.org/1999/xlink" xlink:href="ZooKeys-385-001-g094.jpg" position="float" orientation="portrait" xlink:type="simple"/></fig><fig id="F95" position="float" orientation="portrait"><label>Figures 488–495.</label><caption><p><italic><tp:taxon-name>Taeniogonalos sculpturata</tp:taxon-name></italic> sp. n., holotype, female. <bold>488</bold> Antenna <bold>489</bold> fore and hind wings <bold>490</bold> head lateral <bold>491</bold> mesosoma dorsal <bold>492</bold> mesosoma lateral <bold>493</bold> metasoma dorsal <bold>494</bold> metasoma lateral <bold>495</bold> metasoma ventral.</p></caption><graphic xmlns:xlink="http://www.w3.org/1999/xlink" xlink:href="ZooKeys-385-001-g095.jpg" position="float" orientation="portrait" xlink:type="simple"/></fig><fig id="F96" position="float" orientation="portrait"><label>Figures 496–499.</label><caption><p><italic><tp:taxon-name>Taeniogonalos flavocincta</tp:taxon-name></italic> (Teranishi, 1929), holotype, male. <bold>496</bold> Habitus lateral <bold>497</bold> head anterior <bold>498</bold> head dorsal <bold>499</bold> antenna.</p></caption><graphic xmlns:xlink="http://www.w3.org/1999/xlink" xlink:href="ZooKeys-385-001-g096.jpg" position="float" orientation="portrait" xlink:type="simple"/></fig><fig id="F97" position="float" orientation="portrait"><label>Figures 500–506.</label><caption><p><italic><tp:taxon-name>Taeniogonalos flavocincta</tp:taxon-name></italic> (Teranishi, 1929), holotype, male. <bold>500</bold> Head lateral <bold>501</bold> mesosoma dorsal <bold>502</bold> mesosoma lateral <bold>503</bold> metasoma dorsal <bold>504</bold> metasoma lateral <bold>505</bold> metasoma ventral <bold>506</bold> fore wing.</p></caption><graphic xmlns:xlink="http://www.w3.org/1999/xlink" xlink:href="ZooKeys-385-001-g097.jpg" position="float" orientation="portrait" xlink:type="simple"/></fig><fig id="F98" position="float" orientation="portrait"><label>Figures 507–509.</label><caption><p><italic><tp:taxon-name>Taeniogonalos subtruncata</tp:taxon-name></italic> nom. n., female from Shaanxi. <bold>507</bold> Habitus lateral <bold>508</bold> head anterior <bold>509</bold> head dorsal.</p></caption><graphic xmlns:xlink="http://www.w3.org/1999/xlink" xlink:href="ZooKeys-385-001-g098.jpg" position="float" orientation="portrait" xlink:type="simple"/></fig><fig id="F99" position="float" orientation="portrait"><label>Figures 510–517.</label><caption><p><italic><tp:taxon-name>Taeniogonalos subtruncata</tp:taxon-name></italic> nom. n., female from Shaanxi. <bold>510</bold> Antenna <bold>511</bold> fore and hind wings <bold>512</bold> head lateral <bold>513</bold> mesosoma dorsal <bold>514</bold> mesosoma lateral <bold>515</bold> metasoma dorsal <bold>516</bold> metasoma lateral <bold>517</bold> metasoma ventral.</p></caption><graphic xmlns:xlink="http://www.w3.org/1999/xlink" xlink:href="ZooKeys-385-001-g099.jpg" position="float" orientation="portrait" xlink:type="simple"/></fig><fig id="F100" position="float" orientation="portrait"><label>Figures 518–520.</label><caption><p><italic><tp:taxon-name>Taeniogonalos taihorina</tp:taxon-name></italic> (Bischoff, 1914), female from Zhejiang. <bold>518</bold> Habitus lateral <bold>519</bold> head anterior <bold>520</bold> head dorsal.</p></caption><graphic xmlns:xlink="http://www.w3.org/1999/xlink" xlink:href="ZooKeys-385-001-g100.jpg" position="float" orientation="portrait" xlink:type="simple"/></fig><fig id="F101" position="float" orientation="portrait"><label>Figures 521–528.</label><caption><p><italic><tp:taxon-name>Taeniogonalos taihorina</tp:taxon-name></italic> (Bischoff, 1914), female from Zhejiang. <bold>521</bold> Antenna <bold>522</bold> fore and hind wings <bold>523</bold> head lateral <bold>524</bold> mesosoma dorsal <bold>525</bold> mesosoma lateral <bold>526</bold> metasoma dorsal <bold>527</bold> metasoma lateral <bold>528</bold> metasoma ventral.</p></caption><graphic xmlns:xlink="http://www.w3.org/1999/xlink" xlink:href="ZooKeys-385-001-g101.jpg" position="float" orientation="portrait" xlink:type="simple"/></fig><fig id="F102" position="float" orientation="portrait"><label>Figures 529–533.</label><caption><p><italic><tp:taxon-name>Taeniogonalos yuasai</tp:taxon-name></italic> (Teranishi, 1938), holotype, female. <bold>529</bold> Habitus lateral <bold>530</bold> head anterior <bold>531</bold> head dorsal <bold>532</bold> antenna <bold>533</bold> fore and hind wings.</p></caption><graphic xmlns:xlink="http://www.w3.org/1999/xlink" xlink:href="ZooKeys-385-001-g102.jpg" position="float" orientation="portrait" xlink:type="simple"/></fig><fig id="F103" position="float" orientation="portrait"><label>Figures 534–539.</label><caption><p><italic><tp:taxon-name>Taeniogonalos yuasai</tp:taxon-name></italic> (Teranishi, 1938), holotype, female. <bold>534</bold> Head lateral <bold>535</bold> mesosoma dorsal <bold>536</bold> metanotum dorsal <bold>537</bold> mesosoma lateral <bold>538</bold> metasoma dorsal <bold>539</bold> metasoma lateral.</p></caption><graphic xmlns:xlink="http://www.w3.org/1999/xlink" xlink:href="ZooKeys-385-001-g103.jpg" position="float" orientation="portrait" xlink:type="simple"/></fig><fig id="F104" position="float" orientation="portrait"><label>Figures 540–542.</label><caption><p><italic><tp:taxon-name>Taeniogonalos maga taiwana</tp:taxon-name></italic> (Tsuneki, 1991), holotype, female. <bold>540</bold> Habitus lateral <bold>541</bold> head lateral <bold>542</bold> head dorsal.</p></caption><graphic xmlns:xlink="http://www.w3.org/1999/xlink" xlink:href="ZooKeys-385-001-g104.jpg" position="float" orientation="portrait" xlink:type="simple"/></fig><fig id="F105" position="float" orientation="portrait"><label>Figures 543–548.</label><caption><p><italic><tp:taxon-name>Taeniogonalos maga taiwana</tp:taxon-name></italic> (Tsuneki, 1991), holotype, female. <bold>543</bold> Antenna and mandibles <bold>544</bold> fore wing <bold>545</bold> mesosoma lateral <bold>546</bold> metasoma dorsal <bold>547</bold> metasoma lateral <bold>548</bold> metasoma ventral.</p></caption><graphic xmlns:xlink="http://www.w3.org/1999/xlink" xlink:href="ZooKeys-385-001-g105.jpg" position="float" orientation="portrait" xlink:type="simple"/></fig><fig id="F106" position="float" orientation="portrait"><label>Figures 549–551.</label><caption><p><italic><tp:taxon-name>Taeniogonalos triangulata</tp:taxon-name></italic> sp. n., holotype, female. <bold>549</bold> Habitus lateral <bold>550</bold> head anterior <bold>551</bold> head dorsal.</p></caption><graphic xmlns:xlink="http://www.w3.org/1999/xlink" xlink:href="ZooKeys-385-001-g106.jpg" position="float" orientation="portrait" xlink:type="simple"/></fig><fig id="F107" position="float" orientation="portrait"><label>Figures 552–559.</label><caption><p><italic><tp:taxon-name>Taeniogonalos triangulata</tp:taxon-name></italic> sp. n., holotype, female. <bold>552</bold> Antenna <bold>553</bold> fore and hind wings <bold>554</bold> head lateral <bold>555</bold> mesosoma dorsal <bold>556</bold> mesosoma lateral <bold>557</bold> metasoma dorsal <bold>558</bold> metasoma lateral <bold>559</bold> metasoma ventral.</p></caption><graphic xmlns:xlink="http://www.w3.org/1999/xlink" xlink:href="ZooKeys-385-001-g107.jpg" position="float" orientation="portrait" xlink:type="simple"/></fig><fig id="F108" position="float" orientation="portrait"><label>Figures 560–562.</label><caption><p><italic><tp:taxon-name>Taeniogonalos tricolor</tp:taxon-name></italic> (Chen, 1949), lectotype, female. <bold>560</bold> Habitus lateral <bold>561</bold> head anterior <bold>562</bold> head dorsal.</p></caption><graphic xmlns:xlink="http://www.w3.org/1999/xlink" xlink:href="ZooKeys-385-001-g108.jpg" position="float" orientation="portrait" xlink:type="simple"/></fig><fig id="F109" position="float" orientation="portrait"><label>Figures 563–570.</label><caption><p><italic><tp:taxon-name>Taeniogonalos tricolor</tp:taxon-name></italic> (Chen, 1949), lectotype, female. <bold>563</bold> Antenna <bold>564</bold> fore and hind wings <bold>565</bold> head lateral <bold>566</bold> mesosoma dorsal <bold>567</bold> mesosoma lateral <bold>568</bold> metasoma dorsal <bold>569</bold> metasoma lateral <bold>570</bold> metasoma ventral.</p></caption><graphic xmlns:xlink="http://www.w3.org/1999/xlink" xlink:href="ZooKeys-385-001-g109.jpg" position="float" orientation="portrait" xlink:type="simple"/></fig><fig id="F110" position="float" orientation="portrait"><label>Figures 571–573.</label><caption><p><italic><tp:taxon-name>Taeniogonalos tricolorisoma</tp:taxon-name></italic> sp. n., holotype, male. <bold>571</bold> Habitus lateral <bold>572</bold> head anterior <bold>573</bold> head dorsal.</p></caption><graphic xmlns:xlink="http://www.w3.org/1999/xlink" xlink:href="ZooKeys-385-001-g110.jpg" position="float" orientation="portrait" xlink:type="simple"/></fig><fig id="F111" position="float" orientation="portrait"><label>Figures 574–581.</label><caption><p><italic><tp:taxon-name>Taeniogonalos tricolorisoma</tp:taxon-name></italic> sp. n., holotype, male. <bold>574</bold> Antenna <bold>575</bold> tyloids on 10<sup>th</sup>–15<sup>th</sup> segments of antenna <bold>576</bold> fore and hind wings <bold>577</bold> head lateral <bold>578</bold> mesosoma dorsal <bold>579</bold> mesosoma lateral <bold>580</bold> metasoma dorsal <bold>581</bold> metasoma lateral.</p></caption><graphic xmlns:xlink="http://www.w3.org/1999/xlink" xlink:href="ZooKeys-385-001-g111.jpg" position="float" orientation="portrait" xlink:type="simple"/></fig><fig id="F112" position="float" orientation="portrait"><label>Figures 582–584.</label><caption><p><italic><tp:taxon-name>Taeniogonalos uncifera</tp:taxon-name></italic> sp. n., holotype, female. <bold>582</bold> Habitus lateral <bold>583</bold> head anterior <bold>584</bold> head dorsal.</p></caption><graphic xmlns:xlink="http://www.w3.org/1999/xlink" xlink:href="ZooKeys-385-001-g112.jpg" position="float" orientation="portrait" xlink:type="simple"/></fig><fig id="F113" position="float" orientation="portrait"><label>Figures 585–592.</label><caption><p><italic><tp:taxon-name>Taeniogonalos uncifera</tp:taxon-name></italic> sp. n., holotype, female. <bold>585</bold> Antenna <bold>586</bold> fore and hind wings <bold>587</bold> head lateral <bold>588</bold> mesosoma dorsal <bold>589</bold> mesosoma lateral <bold>590</bold> metasoma dorsal <bold>591</bold> metasoma lateral <bold>592</bold> metasoma ventral.</p></caption><graphic xmlns:xlink="http://www.w3.org/1999/xlink" xlink:href="ZooKeys-385-001-g113.jpg" position="float" orientation="portrait" xlink:type="simple"/></fig></tp:treatment-sec><ref-list><ref id="B65"><mixed-citation xmlns:xlink="http://www.w3.org/1999/xlink" xlink:type="simple"><person-group><name name-style="western"><surname>Weinstein</surname><given-names>P</given-names></name><name name-style="western"><surname>Austin</surname><given-names>AD</given-names></name></person-group> (<year>1991</year>) <article-title>The host relationships of trigonalyid wasps (Hymenoptera: Trigonalyidae), with a review of their biology and catalogue to world species.</article-title><source>Journal of Natural History</source><volume>25</volume>(<issue>2</issue>): <fpage>399</fpage>–<lpage>433</lpage>. doi: <ext-link ext-link-type="uri" xlink:href="http://dx.doi.org/10.1080/00222939100770281" xlink:type="simple">10.1080/00222939100770281</ext-link></mixed-citation></ref><ref id="B63"><mixed-citation xmlns:xlink="http://www.w3.org/1999/xlink" xlink:type="simple"><person-group><name name-style="western"><surname>Tsuneki</surname><given-names>K</given-names></name></person-group> (<year>1991</year>) <article-title>Revision of the Trigonalidae of Japan and adjacent territories (Hymenoptera).</article-title><source>Special Publications Japan Hymenopterists Association</source><volume>37</volume>: <fpage>1</fpage>-<lpage>68</lpage>.</mixed-citation></ref><ref id="B12"><mixed-citation xmlns:xlink="http://www.w3.org/1999/xlink" xlink:type="simple"><person-group><name name-style="western"><surname>Carmean</surname><given-names>D</given-names></name><name name-style="western"><surname>Kimsey</surname><given-names>L</given-names></name></person-group> (<year>1998</year>) <article-title>Phylogenetic revision of the parasitoid wasp family Trigonalidae (Hymenoptera).</article-title><source>Systematic Entomology</source><volume>23</volume>: <fpage>35</fpage>–<lpage>76</lpage>. doi: <ext-link ext-link-type="uri" xlink:href="http://dx.doi.org/10.1046/j.1365-3113.1998.00042.x" xlink:type="simple">10.1046/j.1365-3113.1998.00042.x</ext-link></mixed-citation></ref><ref id="B34"><mixed-citation xmlns:xlink="http://www.w3.org/1999/xlink" xlink:type="simple"><person-group><name name-style="western"><surname>Marshakov</surname><given-names>VG</given-names></name></person-group> (<year>1981</year>) [<trans-title xml:lang="en">Trigonalidae (Hymenoptera) of the USSR fauna</trans-title>]. In: <person-group><name name-style="western"><surname>Korotyaev</surname><given-names>BA</given-names></name></person-group> (<role>Ed</role>) <source>Morfologia i sistematica nasekomykh Dalnego Vostoka</source> [<trans-source xml:lang="en">Morphology and Systematics of insects of the Far East</trans-source>]. <publisher-name>Nauka</publisher-name>, <publisher-loc>Leningrad</publisher-loc><volume>92</volume>: <fpage>100</fpage>–<lpage>107</lpage>. <comment>[in Russian]</comment></mixed-citation></ref><ref id="B29"><mixed-citation xmlns:xlink="http://www.w3.org/1999/xlink" xlink:type="simple"><person-group><name name-style="western"><surname>Lelej</surname><given-names>AS</given-names></name></person-group> (<year>1995</year>) [<trans-title xml:lang="en">Fam. Trigonalidae - Trigonalid wasps</trans-title>]. In: <person-group><name name-style="western"><surname>Kupianskaya</surname><given-names>AN</given-names></name><name name-style="western"><surname>Lelej</surname><given-names>AS</given-names></name><name name-style="western"><surname>Storozheva</surname><given-names>NA</given-names></name></person-group> (<role>Eds</role>) [<trans-source xml:lang="en">Key to the insects of Russian Far East</trans-source>] <volume>IV</volume>(<issue>2</issue>): <fpage>8</fpage>–<lpage>14</lpage>. <comment>[in Russian]</comment></mixed-citation></ref><ref id="B59"><mixed-citation xmlns:xlink="http://www.w3.org/1999/xlink" xlink:type="simple"><person-group><name name-style="western"><surname>Teranishi</surname><given-names>C</given-names></name></person-group> (<year>1929</year>) <article-title>Trigonaloidae from Japan and Korea (Hym.).</article-title><source>Insecta Matsumurana</source><volume>3</volume>(<issue>4</issue>): <fpage>143</fpage>–<lpage>151</lpage><comment>(2 pl.)</comment>.</mixed-citation></ref><ref id="B48"><mixed-citation xmlns:xlink="http://www.w3.org/1999/xlink" xlink:type="simple"><person-group><name name-style="western"><surname>Schulz</surname><given-names>WA</given-names></name></person-group> (<year>1908</year>) <article-title>Die Trigonaloiden des Genueser Naturhistorischen Museums.</article-title><source>Annali del Museo Civico di Storia Naturale di Genova</source><series>Ser. 3</series><volume>4</volume>(<issue>44</issue>): <fpage>23</fpage>–<lpage>37</lpage>.</mixed-citation></ref><ref id="B7"><mixed-citation xmlns:xlink="http://www.w3.org/1999/xlink" xlink:type="simple"><person-group><name name-style="western"><surname>Bischoff</surname><given-names>H</given-names></name></person-group> (<year>1933</year>) <article-title>Beiträge zur Kenntnis der Trigonaloiden.</article-title><source>Mitteilungen aus dem Zoologischen Museum in Berlin</source><volume>19</volume>: <fpage>480</fpage>-<lpage>496</lpage>.</mixed-citation></ref><ref id="B8"><mixed-citation xmlns:xlink="http://www.w3.org/1999/xlink" xlink:type="simple"><person-group><name name-style="western"><surname>Bischoff</surname><given-names>H</given-names></name></person-group> (<year>1938</year>) <article-title>Trigonaloidae.</article-title><source>Hymenopterorum Catalogus</source><volume>5</volume>: <fpage>1</fpage>-<lpage>18</lpage>.</mixed-citation></ref><ref id="B39"><mixed-citation xmlns:xlink="http://www.w3.org/1999/xlink" xlink:type="simple"><person-group><name name-style="western"><surname>Raff</surname><given-names>JW</given-names></name></person-group> (<year>1934</year>) <article-title>Observations on sawflies of the genus <italic>Perga</italic>, with notes on some reared primary parasites of the families Trigonalidae, Ichneumonidae, and Tachinidae.</article-title><source>Proceedings of the Royal Society of Victoria</source><volume>47</volume>: <fpage>54</fpage>-<lpage>77</lpage>.</mixed-citation></ref><ref id="B13"><mixed-citation xmlns:xlink="http://www.w3.org/1999/xlink" xlink:type="simple"><person-group><name name-style="western"><surname>Carne</surname><given-names>PB</given-names></name></person-group> (<year>1969</year>) <article-title>On the population dynamics of the <italic>Eucalyptus</italic>-defoliating sawfly <italic>Perga affinis affinis</italic> Kirby (Hymenoptera).</article-title><source>Australian Journal of Zoology</source><volume>17</volume>: <fpage>113</fpage>-<lpage>141</lpage>.</mixed-citation></ref><ref id="B22"><mixed-citation xmlns:xlink="http://www.w3.org/1999/xlink" xlink:type="simple"><person-group><name name-style="western"><surname>He</surname><given-names>J-H</given-names></name><name name-style="western"><surname>Chen</surname><given-names>H-L</given-names></name></person-group> (<year>1986</year>) <article-title><italic>Poecilogonalos flavoscutellata</italic> Chen (Hymenoptera: Trigonalidae), an epiparasite of the <italic>Locastra muscosalis</italic> Walker (Lepidoptera: Pyralidae).</article-title><source>Acta Agriculturae Universitatis Zhejiangensis</source><volume>12</volume>(<issue>2</issue>): <fpage>231</fpage>-<lpage>232</lpage>. [in Chinese]</mixed-citation></ref><ref id="B66"><mixed-citation xmlns:xlink="http://www.w3.org/1999/xlink" xlink:type="simple"><person-group><name name-style="western"><surname>Weinstein</surname><given-names>P</given-names></name><name name-style="western"><surname>Austin</surname><given-names>AD</given-names></name></person-group> (<year>1995</year>) <article-title>Primary parasitism, development and adult biology in the wasp <italic>Taeniogonalos venatoria</italic> Riek (Hymenoptera: Trigonalyidae).</article-title><source>Australian Journal of Zoology</source><volume>43</volume>: <fpage>541</fpage>–<lpage>555</lpage>. doi: <ext-link ext-link-type="uri" xlink:href="http://dx.doi.org/10.1071/ZO9950541" xlink:type="simple">10.1071/ZO9950541</ext-link></mixed-citation></ref></ref-list></tp:taxon-treatment>
