# Supplementary material for: A revision of the Chinese Trigonalyidae (Hymenoptera, Trigonalyoidea)
Source: Zookeys. 2014 Feb 28;(385):1–207. doi: 10.3897/zookeys.385.6560 (PMC3950486; doi:10.3897/zookeys.385.6560)
Supplement: XML Treatment for Taeniogonalos alticola [file zookeys.385.6560-treatment28.xml]

<!DOCTYPE tp:taxon-treatment
  PUBLIC "-//TaxonX//DTD Taxonomic Treatment Publishing DTD v0 20100105//EN" "tax-treatment-NSO.dtd">
<tp:taxon-treatment xmlns:tp="http://www.plazi.org/taxpub"><tp:treatment-meta><mixed-citation publication-type="journal"><person-group><name><surname>Chen</surname><given-names>Hua-yan</given-names></name><name><surname>van Achterberg</surname><given-names>Cornelis</given-names></name><name><surname>He</surname><given-names>Jun-hua</given-names></name><name><surname>Xu</surname><given-names>Zai-fu</given-names></name></person-group><article-title>A revision of the Chinese Trigonalyidae (Hymenoptera, Trigonalyoidea)</article-title><source>Zookeys</source><day>28</day><month>2</month><year>2014</year><volume>2014</volume><issue>385</issue><fpage>1</fpage><lpage>207</lpage><pub-id pub-id-type="doi">10.3897/zookeys.385.6560</pub-id></mixed-citation></tp:treatment-meta><tp:nomenclature><tp:taxon-name>
                        <tp:taxon-name-part taxon-name-part-type="genus">Taeniogonalos</tp:taxon-name-part>
                        <tp:taxon-name-part taxon-name-part-type="species">alticola</tp:taxon-name-part>
                        <object-id xmlns:xlink="http://www.w3.org/1999/xlink" xlink:type="simple">http://species-id.net/wiki/Taeniogonalos_alticola</object-id>
                    </tp:taxon-name><tp:taxon-authority>(Tsuneki, 1991)</tp:taxon-authority><tp:taxon-status xmlns:xlink="http://www.w3.org/1999/xlink" xlink:type="simple">re-instated</tp:taxon-status><xref ref-type="fig" rid="F54">Figs 267</xref><xref ref-type="fig" rid="F55"/><xref ref-type="fig" rid="F56"/><xref ref-type="fig" rid="F57"/><xref ref-type="fig" rid="F58"/><xref ref-type="fig" rid="F59">–302</xref><tp:nomenclature-citation-list><tp:nomenclature-citation><tp:taxon-name>Taiwanogonalos alticola</tp:taxon-name><comment> Tsuneki, 1991: 42. Synonymized by <xref ref-type="bibr" rid="B12">Carmean and Kimsey 1998</xref> with <italic><tp:taxon-name>Taeniogonalos maga</tp:taxon-name></italic>.</comment></tp:nomenclature-citation><tp:nomenclature-citation><tp:taxon-name>Taiwanogonalos minima</tp:taxon-name><comment> Tsuneki, 1991: 43. Synonymized by <xref ref-type="bibr" rid="B12">Carmean and Kimsey 1998</xref> with <italic><tp:taxon-name>Taeniogonalos maga</tp:taxon-name></italic>. Syn. n.</comment></tp:nomenclature-citation><tp:nomenclature-citation><tp:taxon-name>Taiwanogonalos similis</tp:taxon-name><comment> Tsuneki, 1991: 45. Synonymized by <xref ref-type="bibr" rid="B12">Carmean and Kimsey 1998</xref> with <italic><tp:taxon-name>Taeniogonalos maga</tp:taxon-name></italic>. Syn. n.</comment></tp:nomenclature-citation></tp:nomenclature-citation-list></tp:nomenclature><tp:treatment-sec sec-type="Type material"><title>Type material.</title><p>Holotype of <italic><tp:taxon-name>Taeniogonalos alticola</tp:taxon-name></italic>, ♂ (OMNH), “[China:] Taiwan, 27.V.1929, K. Sato”, “<italic><tp:taxon-name>Taiwanogonalos alticola</tp:taxon-name></italic> Tsuneki, ♂, holotype”. Holotype of <italic><tp:taxon-name>Taeniogonalos minima</tp:taxon-name></italic>, ♂ (OMNH), same label data, but “<italic><tp:taxon-name>Taiwanogonalos minima</tp:taxon-name></italic> Tsuneki, ♂, holotype”. Holotype of <italic><tp:taxon-name>Taeniogonalos similis</tp:taxon-name></italic>, ♂ (OMNH), same label data, but “<italic><tp:taxon-name>Taiwanogonalos similis</tp:taxon-name></italic> Tsuneki, ♂, holotype”.</p></tp:treatment-sec><tp:treatment-sec sec-type="Diagnosis"><title>Diagnosis.</title><p>Outer side of supra-antennal elevations comparatively steep (angle about 45°) and elevations about 0.5 times as long as scapus and area between elevations distinctly concave (<xref ref-type="fig" rid="F54">Fig. 269</xref>); occipital carina narrow, non-lamelliform and smooth medio-dorsally or nearly so (<xref ref-type="fig" rid="F54">Fig. 269</xref>); head anteriorly and posteriorly, mesosoma dorsally and pronotum laterally entirely black (<xref ref-type="fig" rid="F54">Figs 268</xref>, <xref ref-type="fig" rid="F54">269</xref>, <xref ref-type="fig" rid="F55">274</xref>, <xref ref-type="fig" rid="F55">275</xref>); vertex largely smooth and strongly shiny (<xref ref-type="fig" rid="F54">Fig. 269</xref>); mesoscutum weakly sculptured (<xref ref-type="fig" rid="F55">Fig. 274</xref>); notauli crenulate posteriorly (<xref ref-type="fig" rid="F55">Fig. 274</xref>); scutellum entirely black (<xref ref-type="fig" rid="F55">Fig. 274</xref>); metanotum of male black medially (<xref ref-type="fig" rid="F55">Fig. 274</xref>); fore wing of male subhyaline (<xref ref-type="fig" rid="F55">Fig. 272</xref>; female unknown); propodeum comparatively slender (<xref ref-type="fig" rid="F55">Fig. 274</xref>); propodeal foramen comparatively narrow and posterior propodeal carina distinctly arched (<xref ref-type="fig" rid="F55">Fig. 274</xref>); first metasomal tergite with wide ivory band or pair of patches posteriorly (<xref ref-type="fig" rid="F55">Fig. 276</xref>); second sternite of male slightly convex medio-posteriorly and entirely dark brown (<xref ref-type="fig" rid="F55">Fig. 278</xref>); third sternite of female unknown; metasoma dorsally largely dark brown, only first tergite apically and seventh tergite ivory (<xref ref-type="fig" rid="F55">Fig. 276</xref>).</p><fig id="F54" position="float" orientation="portrait"><label>Figures 267–270.</label><caption><p><italic><tp:taxon-name>Taeniogonalos alticola</tp:taxon-name></italic> (Tsuneki, 1991), holotype, male. <bold>267</bold> Habitus lateral <bold>268</bold> head anterior <bold>269</bold> head dorsal <bold>270</bold> antenna.</p></caption><graphic xmlns:xlink="http://www.w3.org/1999/xlink" xlink:href="ZooKeys-385-001-g054.jpg" position="float" orientation="portrait" xlink:type="simple"/></fig><fig id="F55" position="float" orientation="portrait"><label>Figures 271–278.</label><caption><p><italic><tp:taxon-name>Taeniogonalos alticola</tp:taxon-name></italic> (Tsuneki, 1991), holotype, male. <bold>271</bold> Tyloids on 10<sup>th</sup>–16<sup>th</sup> segments of antenna <bold>272</bold> fore wing <bold>273</bold> head lateral <bold>274</bold> mesosoma dorsal <bold>275</bold> mesosoma lateral <bold>276</bold> metasoma dorsal <bold>277</bold> metasoma lateral <bold>278</bold> metasoma ventral.</p></caption><graphic xmlns:xlink="http://www.w3.org/1999/xlink" xlink:href="ZooKeys-385-001-g055.jpg" position="float" orientation="portrait" xlink:type="simple"/></fig><fig id="F56" position="float" orientation="portrait"><label>Figures 279–282.</label><caption><p><italic><tp:taxon-name>Taeniogonalos minima</tp:taxon-name></italic> (Tsuneki, 1991), holotype, male. <bold>279</bold> Habitus lateral <bold>280</bold> head anterior <bold>281</bold> head dorsal <bold>282</bold> antenna.</p></caption><graphic xmlns:xlink="http://www.w3.org/1999/xlink" xlink:href="ZooKeys-385-001-g056.jpg" position="float" orientation="portrait" xlink:type="simple"/></fig><fig id="F57" position="float" orientation="portrait"><label>Figures 283–290.</label><caption><p><italic><tp:taxon-name>Taeniogonalos minima</tp:taxon-name></italic> (Tsuneki, 1991), holotype, male. <bold>283</bold> Tyloids on 10<sup>th</sup>–16<sup>th</sup> segments of antenna <bold>284</bold> fore wing <bold>285</bold> head lateral <bold>286</bold> mesosoma dorsal <bold>287</bold> mesosoma lateral <bold>288</bold> metasoma dorsal <bold>289</bold> metasoma lateral <bold>290</bold> metasoma ventral.</p></caption><graphic xmlns:xlink="http://www.w3.org/1999/xlink" xlink:href="ZooKeys-385-001-g057.jpg" position="float" orientation="portrait" xlink:type="simple"/></fig><fig id="F58" position="float" orientation="portrait"><label>Figures 291–293.</label><caption><p><italic><tp:taxon-name>Taeniogonalos similis</tp:taxon-name></italic> (Tsuneki, 1991), holotype, male. <bold>291</bold> Habitus lateral <bold>292</bold> head anterior <bold>293</bold> head dorsal.</p></caption><graphic xmlns:xlink="http://www.w3.org/1999/xlink" xlink:href="ZooKeys-385-001-g058.jpg" position="float" orientation="portrait" xlink:type="simple"/></fig><fig id="F59" position="float" orientation="portrait"><label>Figures 294–302.</label><caption><p><italic><tp:taxon-name>Taeniogonalos similis</tp:taxon-name></italic> (Tsuneki, 1991), holotype, male. <bold>294</bold> Antenna <bold>295</bold> tyloids on 10<sup>th</sup>–16<sup>th</sup> segments of antenna <bold>296</bold> head lateral <bold>297</bold> mesosoma dorsal <bold>298</bold> mesosoma lateral <bold>299</bold> metasoma dorsal <bold>300</bold> metasoma lateral <bold>301</bold> metasoma ventral <bold>302</bold> fore wing.</p></caption><graphic xmlns:xlink="http://www.w3.org/1999/xlink" xlink:href="ZooKeys-385-001-g059.jpg" position="float" orientation="portrait" xlink:type="simple"/></fig></tp:treatment-sec><tp:treatment-sec sec-type="Description"><title>Description.</title><p>Holotype of <italic><tp:taxon-name>Taeniogonalos alticola</tp:taxon-name></italic>, male, length of body 6.0 mm (of fore wing 5.4 mm).</p><!--PageBreak--><!--PageBreak--><p><italic>Head</italic>. Antenna incomplete, with 11 segments remaining; frons moderately punctate with smooth interspaces much wider than width of punctures; vertex sparsely punctulate and strongly shiny (<xref ref-type="fig" rid="F54">Fig. 269</xref>), with rather long setae; temple largely smooth with few punctures at orbita (<xref ref-type="fig" rid="F55">Fig. 273</xref>); head gradually narrowed behind eyes, eye in dorsal view nearly as long as temple (<xref ref-type="fig" rid="F54">Fig. 269</xref>); occipital carina narrow, non-lamelliform, smooth (<xref ref-type="fig" rid="F54">Fig. 269</xref>); supra-antennal elevations medium-sized (about 0.5 times as long as scapus), outer side distinctly oblique (angle about 45°) carinate and with few punctures and rugae (<xref ref-type="fig" rid="F54">Fig. 269</xref>); area between elevations distinctly concave (<xref ref-type="fig" rid="F54">Fig. 269</xref>); clypeus distinctly concave and thick medio-ventrally.</p><!--PageBreak--><!--PageBreak--><!--PageBreak--><!--PageBreak--><!--PageBreak--><p><italic>Mesosoma</italic>. Length of mesosoma 1.5 times its height (<xref ref-type="fig" rid="F55">Fig. 275</xref>); mesopleuron densely and finely obliquely rugulose, but smooth posteriorly, rather shiny; transverse mesopleural groove narrow, shallow and anteriorly crenulate; notauli narrow, rather deep and finely crenulate posteriorly; middle lobe of mesoscutum irregularly transversely rugose, lateral lobes rugulose laterally, coriaceous medially and with satin sheen (<xref ref-type="fig" rid="F55">Fig. 274</xref>); scutellar sulcus complete, narrow and narrowly crenulate; scutellum rather flat and moderately rugose but smooth and shiny posteriorly, anteriorly near level of mesoscutum; metanotum medially distinctly convex and finely rugose (<xref ref-type="fig" rid="F55">Fig. 274</xref>); propodeum comparatively slender and flat, anteriorly irregularly finely rugose and posteriorly largely smooth (<xref ref-type="fig" rid="F55">Fig. 274</xref>); posterior propodeal carina distinctly arched, narrow lamelliform, foramen comparatively narrow (<xref ref-type="fig" rid="F55">Fig. 274</xref>) and as high as wide basally.</p><p><italic>Wings</italic>. Fore wing: vein 1-M 1.4 times as long as vein 1-SR (<xref ref-type="fig" rid="F55">Fig. 272</xref>), distinctly curved and vein 1-SR narrow anteriorly; second submarginal cell 1.5 times as long as third cell.</p><p><italic>Metasoma</italic>. First tergite 0.8 times as long as apically wide, smooth and with shallow wide depression medially (<xref ref-type="fig" rid="F55">Fig. 276</xref>); second and following tergites superficially punctate and strongly shiny (<xref ref-type="fig" rid="F55">Fig. 276</xref>); second sternite slightly convex, superficially and rather sparsely punctate (<xref ref-type="fig" rid="F55">Fig. 278</xref>); third sternite without depression.</p><p><italic>Colour</italic>. Black or dark brown; outer orbita slightly brownish (<xref ref-type="fig" rid="F54">Fig. 268</xref>); mandibles largely dark brown; palpi, pronotum postero-dorsally and tegulae brown; first tergite widely posteriorly and seventh tergite ivory (<xref ref-type="fig" rid="F55">Fig. 276</xref>); antenna mainly, legs and pterostigma dark brown; fore wing membrane subhyaline (<xref ref-type="fig" rid="F55">Fig. 272</xref>).</p><p><italic>Female</italic>. Unknown.</p><p><italic>Variation</italic>. Holotypes of <italic><tp:taxon-name>Taeniogonalos minima</tp:taxon-name></italic> and of <italic><tp:taxon-name>Taeniogonalos similis</tp:taxon-name></italic> are very similar to the holotype of <italic><tp:taxon-name>Taeniogonalos alticola</tp:taxon-name></italic>. <italic><tp:taxon-name>Taeniogonalos minima</tp:taxon-name></italic> has the antenna with 22 segments and longitudinal tyloids on 10<sup>th</sup>-13<sup>th</sup> segments (<xref ref-type="fig" rid="F57">Fig. 283</xref>); mesoscutal lobes largely smooth and shiny or rugose; mesopleuron smooth (except antero-dorsally) to obliquely finely rugulose; seventh tergite brown or ivory; length of body 4.8-6.0 mm and of fore wing 4.4–5.4 mm.</p></tp:treatment-sec><tp:treatment-sec sec-type="Biology"><title>Biology.</title><p>Unknown. Collected in May.</p></tp:treatment-sec><tp:treatment-sec sec-type="Distribution"><title>Distribution.</title><p>China (Taiwan).</p></tp:treatment-sec><ref-list><ref id="B12"><mixed-citation xmlns:xlink="http://www.w3.org/1999/xlink" xlink:type="simple"><person-group><name name-style="western"><surname>Carmean</surname><given-names>D</given-names></name><name name-style="western"><surname>Kimsey</surname><given-names>L</given-names></name></person-group> (<year>1998</year>) <article-title>Phylogenetic revision of the parasitoid wasp family Trigonalidae (Hymenoptera).</article-title><source>Systematic Entomology</source><volume>23</volume>: <fpage>35</fpage>–<lpage>76</lpage>. doi: <ext-link ext-link-type="uri" xlink:href="http://dx.doi.org/10.1046/j.1365-3113.1998.00042.x" xlink:type="simple">10.1046/j.1365-3113.1998.00042.x</ext-link></mixed-citation></ref></ref-list></tp:taxon-treatment>
