# Supplementary material for: A revision of the Chinese Trigonalyidae (Hymenoptera, Trigonalyoidea)
Source: Zookeys. 2014 Feb 28;(385):1–207. doi: 10.3897/zookeys.385.6560 (PMC3950486; doi:10.3897/zookeys.385.6560)
Supplement: XML Treatment for Taeniogonalos bucarinata [file zookeys.385.6560-treatment29.xml]

<!DOCTYPE tp:taxon-treatment
  PUBLIC "-//TaxonX//DTD Taxonomic Treatment Publishing DTD v0 20100105//EN" "tax-treatment-NSO.dtd">
<tp:taxon-treatment xmlns:tp="http://www.plazi.org/taxpub"><tp:treatment-meta><mixed-citation publication-type="journal"><person-group><name><surname>Chen</surname><given-names>Hua-yan</given-names></name><name><surname>van Achterberg</surname><given-names>Cornelis</given-names></name><name><surname>He</surname><given-names>Jun-hua</given-names></name><name><surname>Xu</surname><given-names>Zai-fu</given-names></name></person-group><article-title>A revision of the Chinese Trigonalyidae (Hymenoptera, Trigonalyoidea)</article-title><source>Zookeys</source><day>28</day><month>2</month><year>2014</year><volume>2014</volume><issue>385</issue><fpage>1</fpage><lpage>207</lpage><pub-id pub-id-type="doi">10.3897/zookeys.385.6560</pub-id></mixed-citation></tp:treatment-meta><tp:nomenclature><tp:taxon-name>
                        <tp:taxon-name-part taxon-name-part-type="genus">Taeniogonalos</tp:taxon-name-part>
                        <tp:taxon-name-part taxon-name-part-type="species">bucarinata</tp:taxon-name-part>
                        <object-id xmlns:xlink="http://www.w3.org/1999/xlink" content-type="zoobank" xlink:type="simple">http://zoobank.org/10456B2F-047E-47B8-B3D8-B0D6B67B0B5D</object-id>
                        <object-id xmlns:xlink="http://www.w3.org/1999/xlink" xlink:type="simple">http://species-id.net/wiki/Taeniogonalos_bucarinata</object-id>
                    </tp:taxon-name><tp:taxon-status xmlns:xlink="http://www.w3.org/1999/xlink" xlink:type="simple">sp. n.</tp:taxon-status><xref ref-type="fig" rid="F60">Figs 303</xref><xref ref-type="fig" rid="F61">–</xref><xref ref-type="fig" rid="F62">316</xref></tp:nomenclature><tp:treatment-sec sec-type="Type material"><title>Type material.</title><p>Holotype, ♀ (ZJUH) “[China:] Gansu, Baishui River, Qiujiaba, 2348 m, 26.VII.2004, Qiong Wu, 20046942”. Paratypes: 1 ♀ (ZJUH) “[China:] Gansu, Wen County, Mt. Lilou, 1809 m, 29.VII.2004, Xue-xin Chen, 20046943”; 3 ♀ + 6 ♂ (SCAU, RMNH) “[China:] Ningxia, Mt. Liupan, Qiuqianjia, 8.VII.2008, Jie-Min Yao, 200808549, 200808554, 200808576; id., but Jing-xian Liu, 200801030, 2008013039, 200800991, 200800999, 200800997, 200801038”; 1 ♂ (SCAU) “[China:] Ningxia, Mt. Liupan, Heshangpu, 25.VII.2008, Jing-xian Liu, 200800498”; 6 ♂ (SCAU) “[China:] Ningxia, Mt. Liupan, Hongxia Forestry Farm, 1.VII.2008, Jing-xian Liu, 200800761, 200800760, 200800782, 200800780, 200800786; id., but 1–7.VII.2008, Jie-min Yao, 200808818”; id, but 25.VII.2008, Jing-xian Liu, 200800498”; 1 ♂ (ZJUH) “[China:] Ningxia, Mt. Liupan, Fengtai Forestry Farm, 27.VI.2008, Gang Yao, 200800538”; 2 ♀ (ZJUH) “[China:] Shaanxi, Hu County, Zhuque National Forest Park, 11.VII.2012, Sheng-nan Song, 201200372, 201200382”; 1 ♀ (ZJUH) “[China:] Shaanxi, Liping National Forest Park, 1742 m, 22.VII.2004, Qiong Wu, 20046852”; 1 ♂ (ZJUH) “[China:] Shaanxi, Mt. Taibai, Dianbingchang, 1200 m, <!--PageBreak-->1.VII.1981, SCAU 101”; 1 ♂ (ZJUH) “[China:] Shaanxi, Mt. Taibai, Haopingsi, 1200 m, 1.VII.1981, Lin Xue, SCAU 088”; 1 ♀ (ZJUH) “[China:] Shaanxi, Qingling, Mt. Tiantai, 4.IX.1999, 991703”; 3 ♀ + 1 ♂ (ZJUH) “[China:] Henan, Song County, Mt. Baiyun, 17.VIII.2008, Man-man Wang, 200801258, 200801244; id., but 1400 m, 22.VII.2003, Gui-shou Xue, 20047318; id., but 19.VII.1996, Ping Cai, <!--PageBreak-->973013”; 1 ♀ + 1 ♂ (ZJUH) “[China:] Henan, Neixiang, Mt. Baotianman, 1700 m, 15.VII.1998, Xue-xin Chen, 987964, 989186”; 2 ♀ + 4 ♂ (ZJUH) “[China:] Zhejiang, Mt. Tianmu, 29.VII.1984, Ying Qian, 842985; id., 1.VII.1982, Rui-liang Wang, 825915; id., 18.VI.1983, Jun-hua He, 831555; id., 18.VI.1983, Yun Ma, 831377, 830999; id., VIII.1981, Rong-lan Yuan, 816421”;1 ♀ + 9 ♂ (ZJUH, RMNH) “[China:] Zhejiang, Mt. Tianmu, Xianrending, 1509 m, 14.VII.1998, MT, Ming-shui Zhao, 200010839; id., but 20.VII.1998, 992751, 992755; id., but 23.VII.1998, 200010698; id., but Xue-xin Chen, 20034499; id., but 2–4.VI.1990, Zu-hua Shi, 901555, 902342; id., but Yong-gen Lou, 900390; id., but Xin-geng Wang, 903291; id., but 29.VII.2003, Min Shi 20034552”; 1 ♀ (ZJUH) “[China:] Zhejiang, West Mt. Tianmu, Laodian–Xianrending, 1250–1506 m, 5.VI.1989, Yan-ming Chen, 892251”; 1 ♀ (SCAU) “[China:] Zhejiang, Anji, Mt. Longwang, 31.VIII.1993, Zai-fu Xu, 9310266”; 1 ♂ (ZJUH) “[China:] Fujian, Mt. Wuyi, 14.VII.1994, Xue-xin Chen, 942655”; 1 ♀ (ZJUH) “[China:] Fujian, Mt. Huanggang, 13.VII.1985, Dong-hong Huang, SCAU 089”; 1 ♀ (ZJUH) “[China:] Sichuan, Wanglang National Nature Reserve, 26.VII.2006, Hong-ying Zhang, 200611201”; 1 ♀ (ZJUH) “[China:] Sichuan, Pingwu, Baimazhai, 25.VII.2006, Hong-ying Zhang, 200611107”; 1 ♀ (ZJUH) “[China:] Sichuan, Mt. Emei, 7.VII.2009, Jiang-li Tan, 200906431”; 1 ♀ (ZJUH) “[China:] Sichuan, Wolong National Nature Reserve, 21.VII.2006, Zhi-lei Gao, 200610833”; 2 ♂ (ZJUH) “[China:] Yunnan, Dali, Yunlong, 3.VI.2009, Jiang-li Tan, 200906610, 200906613”.</p></tp:treatment-sec><tp:treatment-sec sec-type="Diagnosis"><title>Diagnosis.</title><p>Outer side of supra-antennal elevations oblique and elevations 0.1–0.4 times as long as scapus (<xref ref-type="fig" rid="F60">Fig. 305</xref>); occipital carina strongly widened medio-dorsally (in female about 1.5 times as wide as diameter of ocellus), distinctly lamelliform (also dorso-laterally) and coarsely crenulate (<xref ref-type="fig" rid="F60">Fig. 305</xref>), in small males often less developed but remaining lamelliform; head posteriorly entirely black (<xref ref-type="fig" rid="F60">Fig. 305</xref>) or with limited yellowish or orange pattern and black behind stemmaticum, dorsally punctate with distinct interspaces (<xref ref-type="fig" rid="F60">Fig. 305</xref>); mesosoma of female with limited yellowish pattern (<xref ref-type="fig" rid="F61">Fig. 309</xref>) or absent in melanistic specimens (as in male); sculpture of mesosoma dorsally comparatively coarsely developed (<xref ref-type="fig" rid="F61">Fig. 309</xref>); middle mesoscutal lobe similar to lateral lobes, black or yellow laterally and black medially (<xref ref-type="fig" rid="F61">Fig. 309</xref>); scutellum entirely black (<xref ref-type="fig" rid="F61">Fig. 309</xref>); fore wing largely subhyaline with subapical dark brown patch (<xref ref-type="fig" rid="F61">Fig. 307</xref>); second sternite of female distinctly convex (<xref ref-type="fig" rid="F61">Fig. 312</xref>); of male with shallow depressed subposterior area (<xref ref-type="fig" rid="F62">Fig. 316</xref>); third sternite of male slightly convex or flat subposteriorly.</p><fig id="F60" position="float" orientation="portrait"><label>Figures 303–305.</label><caption><p><italic><tp:taxon-name>Taeniogonalos bucarinata</tp:taxon-name></italic> sp. n., holotype, female. <bold>303</bold> Habitus lateral <bold>304</bold> head anterior <bold>305</bold> head dorsal.</p></caption><graphic xmlns:xlink="http://www.w3.org/1999/xlink" xlink:href="ZooKeys-385-001-g060.jpg" position="float" orientation="portrait" xlink:type="simple"/></fig><fig id="F61" position="float" orientation="portrait"><label>Figures 306–313.</label><caption><p><italic><tp:taxon-name>Taeniogonalos bucarinata</tp:taxon-name></italic> sp. n., holotype, female. <bold>306</bold> Antennae <bold>307</bold> fore and hind wings <bold>308</bold> head lateral <bold>309</bold> mesosoma dorsal <bold>310</bold> mesosoma lateral <bold>311</bold> metasoma dorsal <bold>312</bold> metasoma lateral <bold>313</bold> metasoma ventral.</p></caption><graphic xmlns:xlink="http://www.w3.org/1999/xlink" xlink:href="ZooKeys-385-001-g061.jpg" position="float" orientation="portrait" xlink:type="simple"/></fig><fig id="F62" position="float" orientation="portrait"><label>Figures 314–316.</label><caption><p><italic><tp:taxon-name>Taeniogonalos bucarinata</tp:taxon-name></italic> sp. n., paratype, male from Ningxia. <bold>314</bold> Antenna <bold>315</bold> tyloids on 11<sup>th</sup>–16<sup>th</sup> segments of antenna <bold>316</bold> metasoma lateral.</p></caption><graphic xmlns:xlink="http://www.w3.org/1999/xlink" xlink:href="ZooKeys-385-001-g062.jpg" position="float" orientation="portrait" xlink:type="simple"/></fig></tp:treatment-sec><tp:treatment-sec sec-type="Description"><title>Description.</title><p>Holotype, female, length of body 5.9 mm (of fore wing 5.2 mm).</p><!--PageBreak--><p><italic>Head</italic>. Antenna with 22 segments; frons spaced punctate (interspaces about equal to width of punctures or less); vertex largely smooth except some superficial punctures (<xref ref-type="fig" rid="F60">Fig. 305</xref>), with medium-sized setae; temple largely smooth except some sparse punctation (<xref ref-type="fig" rid="F61">Fig. 308</xref>); head gradually narrowed behind eyes, eye in dorsal view 1.5 times as long as temple (<xref ref-type="fig" rid="F60">Fig. 305</xref>); occipital carina strongly widened (medio-dorsally about 1.5 times as wide as posterior ocellus) and lamelliform medio-dorsally, with one strong median carina and few weak carinae laterally; supra-antennal elevations medium-sized (about 0.4 times as long as scapus) and their outer side oblique (<xref ref-type="fig" rid="F60">Fig. 305</xref>); clypeus moderately concave and thick medio-ventrally.</p><p><italic>Mesosoma</italic>. Length of mesosoma 1.4 times its height (<xref ref-type="fig" rid="F61">Fig. 310</xref>); transverse mesopleural groove moderately wide, deep and sparsely crenulate; mesopleuron antero-dorsally irregularly rugose, posteriorly smooth and shiny and antero-ventrally finely irregularly rugose; notauli moderately narrow, deep and largely crenulate; middle lobe of mesoscutum coarsely transversely rugose, lateral lobes mainly finely rugose (<xref ref-type="fig" rid="F61">Fig. 309</xref>); scutellar sulcus complete, medium-sized and crenulate medially and wider laterally; scutellum densely reticulate-rugose, convex anteriorly and above level of mesoscutum, but flattened medially; metanotum medially slightly convex, not protruding and largely obliquely rugose (<xref ref-type="fig" rid="F61">Fig. 309</xref>); propodeum largely longitudinally rugose or nearly so (<xref ref-type="fig" rid="F61">Fig. 309</xref>); posterior propodeal carina rather wide lamelliform and distinctly arched (foramen about 1.1 times as wide as high medially).</p><p><italic>Wings</italic>. Fore wing: length of vein 1-M 1.4 times as long as vein 1-SR (<xref ref-type="fig" rid="F61">Fig. 307</xref>).</p><p><italic>Metasoma</italic>. First tergite 0.6 times as long as apically wide, smooth and with distinct elliptical depression medially (<xref ref-type="fig" rid="F61">Fig. 311</xref>); second tergite largely smooth and shiny, other tergites superficially punctate (<xref ref-type="fig" rid="F61">Fig. 311</xref>); sternites largely smooth except spaced superficial punctures; second sternite distinctly curved in lateral view (<xref ref-type="fig" rid="F61">Fig. 312</xref>); third sternite about 0.2 times as long as second sternite (<xref ref-type="fig" rid="F61">Fig. 313</xref>); hypopygium triangular in ventral view.</p><p><italic>Colour</italic>. Black; apex of scapus, inner and outer orbita narrowly, middle mesoscutal lobe antero-laterally, small anterior spot of lateral lobe, metanotum with small lateral spot, first tergite with faint patch postero-laterally and second tergite with large postero-lateral patch yellow (<xref ref-type="fig" rid="F61">Fig. 311</xref>); apical 0.4 of antenna, tegulae, remainder of scapus and basally palpi dark brown, remainder of antenna and palpi apically brown; mandible dark brown but subbasally and near base of teeth brown; apex of trochanters narrowly and trochantelli largely pale yellow and remainder dark brown; fore femur apically and most of tibia yellowish brown, remainder of fore leg dark brown; apex of metasoma narrowly brown; apical patch of fore wing, pterostigma and veins dark brown, remainder of wing membrane subhyaline.</p><p><italic>Variation</italic>. Length of body 4.9–10.4 mm, of fore wing 4.7–9.0 mm; antenna of ♀ with 21 (1), 22 (10), 23 (6) or 24 (2) segments; yellow patches of inner orbita wide triangular or linear, mandible brown to largely yellow; lateral brownish patch of vertex present or absent; patch lateral mesoscutal lobes postero-laterally and axilla black or yellow; metanotum black or yellow medially and its lateral patch narrow or wide; propodeum black or with pair of large yellow patches; tegulae dark brown, brown or yellow; first and second sternites latero-posteriorly black or orange-brown; only first and second tergites or all tergites yellow or orange-brown latero-posteriorly, patches sometimes connected except for a small brown triangle; second tergite largely smooth to largely moderately densely punctate; vertex largely smooth except some superficial punctures to largely coarsely punctate; length of vein 1-M of fore wing 1.3–1.6 times as long as vein 1-SR; width of depression in front of occipital carina medio-dorsally 1.0–1.5 times width of posterior ocellus and crenulation varies from strong to weak.</p><!--PageBreak--><!--PageBreak--><p><italic>Male</italic>. Length of body 5.0–8.4 mm, of fore wing 4.2–7.7 mm; antenna with 21 (1), 22 (16), 23 (10) or 24 (3) segments, tyloids linear, 0.7 times as long as segment on 11<sup>th</sup>–14<sup>th</sup> segments and about half as long on 10<sup>th</sup> and 15<sup>th</sup> segments with a remnant on 16<sup>th</sup> segment; genitalia internal, sometimes extruded (<xref ref-type="fig" rid="F62">Fig. 316</xref>); in general males are darker than females: head entirely black or orbita narrowly yellow and mesosoma black or pronotum dorsally slightly yellow; tegulae brown or yellow; metasoma coloured as holotype or darker; sculpture varies as in females, but in general less strongly developed.</p></tp:treatment-sec><tp:treatment-sec sec-type="Biology"><title>Biology.</title><p>Unknown. Collected in June–September at 1200–2350 m.</p></tp:treatment-sec><tp:treatment-sec sec-type="Distribution"><title>Distribution.</title><p>China (Gansu, Ningxia, Shaanxi, Henan, Zhejiang, Fujian, Sichuan, Yunnan).</p></tp:treatment-sec><tp:treatment-sec sec-type="Etymology"><title>Etymology.</title><p>Named after the strongly enlarged occipital carina: from “<italic>bu</italic>” (Latin for “large”) and “<italic>carina</italic>” (Latin for “keel”).</p><!--PageBreak--></tp:treatment-sec></tp:taxon-treatment>
