# Supplementary material for: A revision of the Chinese Trigonalyidae (Hymenoptera, Trigonalyoidea)
Source: Zookeys. 2014 Feb 28;(385):1–207. doi: 10.3897/zookeys.385.6560 (PMC3950486; doi:10.3897/zookeys.385.6560)
Supplement: XML Treatment for Taeniogonalos cordata [file zookeys.385.6560-treatment30.xml]

<!DOCTYPE tp:taxon-treatment
  PUBLIC "-//TaxonX//DTD Taxonomic Treatment Publishing DTD v0 20100105//EN" "tax-treatment-NSO.dtd">
<tp:taxon-treatment xmlns:tp="http://www.plazi.org/taxpub"><tp:treatment-meta><mixed-citation publication-type="journal"><person-group><name><surname>Chen</surname><given-names>Hua-yan</given-names></name><name><surname>van Achterberg</surname><given-names>Cornelis</given-names></name><name><surname>He</surname><given-names>Jun-hua</given-names></name><name><surname>Xu</surname><given-names>Zai-fu</given-names></name></person-group><article-title>A revision of the Chinese Trigonalyidae (Hymenoptera, Trigonalyoidea)</article-title><source>Zookeys</source><day>28</day><month>2</month><year>2014</year><volume>2014</volume><issue>385</issue><fpage>1</fpage><lpage>207</lpage><pub-id pub-id-type="doi">10.3897/zookeys.385.6560</pub-id></mixed-citation></tp:treatment-meta><tp:nomenclature><tp:taxon-name>
                        <tp:taxon-name-part taxon-name-part-type="genus">Taeniogonalos</tp:taxon-name-part>
                        <tp:taxon-name-part taxon-name-part-type="species">cordata</tp:taxon-name-part>
                        <object-id xmlns:xlink="http://www.w3.org/1999/xlink" content-type="zoobank" xlink:type="simple">http://zoobank.org/4998D0C4-BED6-4FB0-8241-2E780901AE84</object-id>
                        <object-id xmlns:xlink="http://www.w3.org/1999/xlink" xlink:type="simple">http://species-id.net/wiki/Taeniogonalos_cordata</object-id>
                    </tp:taxon-name><tp:taxon-status xmlns:xlink="http://www.w3.org/1999/xlink" xlink:type="simple">sp. n.</tp:taxon-status><xref ref-type="fig" rid="F63">Figs 317</xref><xref ref-type="fig" rid="F64">–327</xref></tp:nomenclature><tp:treatment-sec sec-type="Type material"><title>Type material.</title><p>Holotype, ♀ (ZJUH) “[China:] Yunnan, Dali, Yunlong, 3.VI.2009, Jiang-li Tan, 200906614”.</p></tp:treatment-sec><tp:treatment-sec sec-type="Diagnosis"><title>Diagnosis.</title><p>Outer side of supra-antennal elevations oblique and elevations about 0.2 times as long as scapus (<xref ref-type="fig" rid="F63">Fig. 319</xref>); and anterior half dark brown (<xref ref-type="fig" rid="F63">Fig. 319</xref>); head black dorsally, without V-shaped pale pattern medio-posteriorly (<xref ref-type="fig" rid="F63">Fig. 319</xref>); middle mesoscutal lobe strongly contrasting with both black lateral lobes, yellow laterally and orange-brown medially (<xref ref-type="fig" rid="F64">Fig. 323</xref>); scutellum largely orange-brown, only medio-posteriorly and laterally narrowly black (<xref ref-type="fig" rid="F64">Fig. 323</xref>); anterior half of fore wing largely dark brown and posterior half of fore wing subhyaline (<xref ref-type="fig" rid="F64">Fig. 321</xref>); propodeum very finely and regularly densely rugulose (<xref ref-type="fig" rid="F64">Fig. 323</xref>); second tergite and sternite narrowly yellow apically (<xref ref-type="fig" rid="F64">Fig. 325</xref>); second sternite of ♀ distinctly convex (<xref ref-type="fig" rid="F64">Fig. 326</xref>).</p><fig id="F63" position="float" orientation="portrait"><label>Figures 317–319.</label><caption><p><italic><tp:taxon-name>Taeniogonalos cordata</tp:taxon-name></italic> sp. n., holotype, female. <bold>317</bold> Habitus dorsal <bold>318</bold> head anterior <bold>319</bold> head dorsal.</p></caption><graphic xmlns:xlink="http://www.w3.org/1999/xlink" xlink:href="ZooKeys-385-001-g063.jpg" position="float" orientation="portrait" xlink:type="simple"/></fig><fig id="F64" position="float" orientation="portrait"><label>Figures 320–327.</label><caption><p><italic><tp:taxon-name>Taeniogonalos cordata</tp:taxon-name></italic> sp. n., holotype, female. <bold>320</bold> Antenna <bold>321</bold> fore and hind wings <bold>322</bold> head lateral <bold>323</bold> mesosoma dorsal <bold>324</bold> mesosoma lateral <bold>325</bold> metasoma dorsal <bold>326</bold> metasoma lateral <bold>327</bold> metasoma ventral.</p></caption><graphic xmlns:xlink="http://www.w3.org/1999/xlink" xlink:href="ZooKeys-385-001-g064.jpg" position="float" orientation="portrait" xlink:type="simple"/></fig></tp:treatment-sec><tp:treatment-sec sec-type="Description"><title>Description.</title><p>Holotype, female, length of body 8.3 mm (of fore wing 7.6 mm).</p><p><italic>Head</italic>. Antenna with 22 segments; frons spaced punctate and vertex densely punctate with no smooth interspaces (<xref ref-type="fig" rid="F63">Fig. 319</xref>), with rather long setae; temple rugulose-punctate (<xref ref-type="fig" rid="F64">Fig. 322</xref>); head gradually narrowed behind eyes, eye in dorsal view 1.3 times as long as temple (<xref ref-type="fig" rid="F63">Fig. 319</xref>); occipital carina narrow medio-dorsally; supra-antennal elevations medium-sized (about 0.2 times as long as scapus), outer side oblique and largely smooth except for sparse punctures; clypeus slightly concave and thick medio-ventrally.</p><p><italic>Mesosoma</italic>. Length of mesosoma 1.4 times its height (<xref ref-type="fig" rid="F64">Fig. 324</xref>); mesopleuron obliquely rugose; notauli narrow, deep and finely crenulate; middle lobe of mesoscutum coarsely irregularly rugose, lateral lobes longitudinally rugose (<xref ref-type="fig" rid="F64">Fig. 323</xref>); scutellar sulcus complete, moderately wide and crenulate; scutellum densely and coarsely reticulate-rugose, convex anteriorly and near level of mesoscutum, but flattened medially; metanotum medially slightly convex, not protruding and densely reticulate-rugose (<xref ref-type="fig" rid="F64">Fig. 323</xref>); propodeum coarsely reticulate-rugose (<xref ref-type="fig" rid="F64">Fig. 323</xref>); posterior propodeal carina thick lamelliform.</p><p><italic>Wings</italic>. Fore wing: length of vein 1-M 1.3 times as long as vein 1-SR (<xref ref-type="fig" rid="F64">Fig. 321</xref>).</p><p><italic>Metasoma</italic>. First tergite 0.4 times as long as apically wide, smooth and with shallow elliptical depression medially (<xref ref-type="fig" rid="F64">Fig. 325</xref>); other tergites and all sternites densely and finely punctate (<xref ref-type="fig" rid="F64">Figs 325</xref>, <xref ref-type="fig" rid="F64">327</xref>); second sternite distinctly convex medially, rather flattened anteriorly and posteriorly; third sternite about 0.1 times as long as second sternite (<xref ref-type="fig" rid="F64">Fig. 327</xref>).</p><!--PageBreak--><p><italic>Colour</italic>. Black; head anteriorly with moderate orange-brown pattern (<xref ref-type="fig" rid="F63">Fig. 318</xref>); remainder of head black except for yellowish brown outer orbita (<xref ref-type="fig" rid="F64">Fig. 322</xref>); mesosoma laterally black except for ventral and dorsal brown small patches of pronotal side and middle mesoscutal lobe strongly contrasting with both lateral lobes, yellow laterally and orange-brown medially (<xref ref-type="fig" rid="F64">Fig. 323</xref>); scutellum largely orange-brown, only medio-posteriorly and narrowly black laterally (<xref ref-type="fig" rid="F64">Fig. 323</xref>); axilla with small brown patch; metasoma dorsally black, first three tergites with posterior orange-brown stripes, other tergites with large orange-brown patch medially; metasoma ventrally black (<xref ref-type="fig" rid="F64">Fig. 323</xref>), first sternite with orange posterior brown stripes black basally, second and third sternites with pair of small orange-brown patches latero-posteriorly; palpi and antenna (but ventrally brown) dark brown; patch on middle and hind coxae, all trochanters partly, apex of all femora, fore and middle tibia tarsi dark brown, remainder of legs black; pterostigma and anterior half of fore wing largely dark brown (<xref ref-type="fig" rid="F64">Fig. 321</xref>), remainder of wing membrane hyaline.</p><!--PageBreak--><!--PageBreak--><p><italic>Male</italic>. Unknown.</p></tp:treatment-sec><tp:treatment-sec sec-type="Biology"><title>Biology.</title><p>Unknown. Collected in June.</p></tp:treatment-sec><tp:treatment-sec sec-type="Distribution"><title>Distribution.</title><p>China (Yunnan).</p></tp:treatment-sec><tp:treatment-sec sec-type="Etymology"><title>Etymology.</title><p>From “<italic>cordatus</italic>” (Latin for “heart-shaped”) after the cordate shape of the yellow and orange-brown middle lobe of the mesoscutum.</p></tp:treatment-sec></tp:taxon-treatment>
