# Supplementary material for: A revision of the Chinese Trigonalyidae (Hymenoptera, Trigonalyoidea)
Source: Zookeys. 2014 Feb 28;(385):1–207. doi: 10.3897/zookeys.385.6560 (PMC3950486; doi:10.3897/zookeys.385.6560)
Supplement: XML Treatment for Taeniogonalos fasciata [file zookeys.385.6560-treatment31.xml]

<!DOCTYPE tp:taxon-treatment
  PUBLIC "-//TaxonX//DTD Taxonomic Treatment Publishing DTD v0 20100105//EN" "tax-treatment-NSO.dtd">
<tp:taxon-treatment xmlns:tp="http://www.plazi.org/taxpub"><tp:treatment-meta><mixed-citation publication-type="journal"><person-group><name><surname>Chen</surname><given-names>Hua-yan</given-names></name><name><surname>van Achterberg</surname><given-names>Cornelis</given-names></name><name><surname>He</surname><given-names>Jun-hua</given-names></name><name><surname>Xu</surname><given-names>Zai-fu</given-names></name></person-group><article-title>A revision of the Chinese Trigonalyidae (Hymenoptera, Trigonalyoidea)</article-title><source>Zookeys</source><day>28</day><month>2</month><year>2014</year><volume>2014</volume><issue>385</issue><fpage>1</fpage><lpage>207</lpage><pub-id pub-id-type="doi">10.3897/zookeys.385.6560</pub-id></mixed-citation></tp:treatment-meta><tp:nomenclature><tp:taxon-name>
                        <tp:taxon-name-part taxon-name-part-type="genus">Taeniogonalos</tp:taxon-name-part>
                        <tp:taxon-name-part taxon-name-part-type="species">fasciata</tp:taxon-name-part>
                        <object-id xmlns:xlink="http://www.w3.org/1999/xlink" xlink:type="simple">http://species-id.net/wiki/Taeniogonalos_fasciata</object-id>
                    </tp:taxon-name><tp:taxon-authority>(Strand, 1913)</tp:taxon-authority><xref ref-type="fig" rid="F65">Figs 328</xref><xref ref-type="fig" rid="F66"/><xref ref-type="fig" rid="F67"/><xref ref-type="fig" rid="F68"/><xref ref-type="fig" rid="F69"/><xref ref-type="fig" rid="F70">–360</xref><tp:nomenclature-citation-list><tp:nomenclature-citation><tp:taxon-name>Poecilogonalos fasciata</tp:taxon-name><comment> Strand, 1913: 97; <xref ref-type="bibr" rid="B65">Weinstein and Austin 1991</xref>: 422; <xref ref-type="bibr" rid="B29">Lelej 1995</xref>: 14; <xref ref-type="bibr" rid="B24">He and Lou 2001</xref>: 686; <xref ref-type="bibr" rid="B19">He 2004</xref>: 73.</comment></tp:nomenclature-citation><tp:nomenclature-citation><tp:taxon-name>Poecilogonalos fasciata rubrothoracica</tp:taxon-name><comment> Bischoff, 1913: 153; <xref ref-type="bibr" rid="B65">Weinstein and Austin 1991</xref>: 423.</comment></tp:nomenclature-citation><tp:nomenclature-citation><tp:taxon-name>Poecilogonalos magnifica</tp:taxon-name><comment> Teranishi, 1929: 147; <xref ref-type="bibr" rid="B14">Chen 1949</xref>: 50; <xref ref-type="bibr" rid="B34">Marshakov 1981</xref>: 105; <xref ref-type="bibr" rid="B63">Tsuneki 1991</xref>: 50; <xref ref-type="bibr" rid="B65">Weinstein and Austin 1991</xref>: 423; <xref ref-type="bibr" rid="B23">He and Chen 1992</xref>: 1291; <xref ref-type="bibr" rid="B29">Lelej 1995</xref>: 14; <xref ref-type="bibr" rid="B24">He and Lou 2001</xref>: 687; <xref ref-type="bibr" rid="B19">He 2004</xref>: 75. Synonymized by <xref ref-type="bibr" rid="B12">Carmean and Kimsey 1998</xref>.</comment></tp:nomenclature-citation><tp:nomenclature-citation><tp:taxon-name>Poecilogonalos fasciata</tp:taxon-name><comment> var. <italic>kibunensis</italic> Uchida, 1929: 77; <xref ref-type="bibr" rid="B65">Weinstein and Austin 1991</xref>: 422.</comment></tp:nomenclature-citation><tp:nomenclature-citation><tp:taxon-name>Poecilogonalos fasciata</tp:taxon-name><comment> var. <italic>interrupta</italic> Chen, 1949: 12; <xref ref-type="bibr" rid="B65">Weinstein and Austin 1991</xref>: 422; <xref ref-type="bibr" rid="B29">Lelej 1995</xref>: 14. Synonymized by <xref ref-type="bibr" rid="B29">Lelej 1995</xref>.</comment></tp:nomenclature-citation><tp:nomenclature-citation><tp:taxon-name>Taeniogonalos fasciata</tp:taxon-name><comment>; <xref ref-type="bibr" rid="B12">Carmean and Kimsey 1998</xref>: 67.</comment></tp:nomenclature-citation></tp:nomenclature-citation-list></tp:nomenclature><tp:treatment-sec sec-type="Type material"><title>Type material.</title><p>Holotype of <italic><tp:taxon-name>Poecilogonalos fasciata</tp:taxon-name></italic>, ♀ [not ♂ as stated in original description] (SDEI) “[China:] Formosa, Taihorin, IV.[19]10, H. Sauter”, “Holotypus”, “<italic><tp:taxon-name>Poecilogonalos fasciata</tp:taxon-name></italic>, ♂, Strand det.”, “Type”. Paratypes (SDEI): 2 ♀, topotypic, but 7.XI.1911 and 7.XII.1911; 1 ♀, “Formosa, Kosempo, H. Sauter, 1909”, “7.V.”. Holotype of <italic><tp:taxon-name>Poecilogonalos fasciata interrupta</tp:taxon-name></italic>, ♀ (IZCAS) “[China: Anhui] Huangshan, 23.VI.1936”, “<italic><tp:taxon-name>Poecilogonalos fasciata interrupta</tp:taxon-name></italic> Chen”. Holotype of <italic><tp:taxon-name>Poecilogonalos magnifica</tp:taxon-name></italic>, ♀ (OMNH), “Corea, Mt. Kongo, VII.1925, K. Sato”, “Allotype, <italic><tp:taxon-name>Poecilogonalos magnifica</tp:taxon-name></italic>”.</p></tp:treatment-sec><tp:treatment-sec sec-type="Additional material"><title>Additional material.</title><p>1 ♀ topotypic with holotype of <!--PageBreak--><!--PageBreak--><!--PageBreak--><!--PageBreak--><italic><tp:taxon-name>Poecilogonalos fasciata</tp:taxon-name></italic> (ZMB), “[China:] Formosa, Tiahorin, X.[19]10, H. Sauter, S.G.”, “<italic>fasciata</italic> Strand, det. Bischoff”; 1 ♀ (ZJUH), “[China:] Jilin, Zuojia Nature Reserve, 18.VII.1989, Xiao-qiang Du, 948217”; 1 ♂ (ZJUH), “[China:] Liaoning, Benxi, Laotudingzi Nature Reserve, 15–18.VII.2011, Sheng-nan Song, 201100084”; 1 ♂ (ZJUH), “[China:] Shaanxi, Miaotaizi, 16.VII.1981, Jian-hua Wei, 907641”; 1 ♂ (ZJUH), “[China:] Zhejiang, West Mt. Tianmu, Laodian–Xianrending, 1250–1506 m, 6.VI.1989, Jun-Hua He, 890857”; 1 ♂ (ZJUH), “[China:] Zhejiang, Mt. Tianmu, Laodian, 14.VII.1998, Ming-shui Zhao, 200011003”; 1 ♀ + 5 ♂ (ZJUH, RMNH), “[China:] Zhejiang, West Mt. Tianmu, 1–3.VII.2010, Hong-jie Li, SCAU 291; id., but Yun-ling Su, SCAU 293; id., but 18.VI.1983, Jun-hua He, 831809; id., but 4.VI.1994, Fu-liang Hu, 941123”; 1 ♀ (ZJUH), “[China:] Zhejiang, Chunan, Mt. Lao, 28.VI.2004, Tang-xin Wang, SCAU 295”; 1 ♀ (ZJUH), “[China:] Taiwan, Nantou, Riyuetan Pool, 18.VI.2011, Pu Tang, 201101475”; 1 ♂ (ZJUH), “[China:] Fujian, Chongan, Sangang, 8.XI.1989, Jia-she Wang, 20008056”; 1 ♀ (SCAU), “[China:] Fujian, 17.VI.1999, Wen-bin Yao, SCAU 290”; 1 ♀ (SCAU), “[China:] Fujian, Tongmu, 7.VII.1982, Liu-na Kong, SCAU 275”; 1 ♀ (ZJUH), “[China:] Fujian, Fuzhou, 25.IV.1991, Chang-ming Liu, 966573”; 1 ♀ (ZJUH), “[China:] Hunan, Changsha, 8.X.1984, 846510”; 1 ♀ (ZJUH), “[China:] Guangdong, Shaoguan, 12.V.1992, 921107”; 1 ♀ (ZJUH), “[China:] Guangdong, Fengkai, 16.V.1992, Xue-xin Chen, 921576”; 1 ♀ (ZJUH), “[China:] Guizhou, Mt. Leigong, 2–3.VI.2005, Jing-xian Liu, 20059340”; 2 ♀ (ZJUH, RMNH), “[China:] Guizhou, Guiyang, 16.X.1983, Jun-hua He, 834634, 834635”; 1 ♀ (IZCAS), “[China:] Guangxi, Jinxiu, Mt. Shengtang, 900 m, 18.V.1999, Xin-ke Yang, SCAU 288”; 1 ♀ (ZJUH), “[China:] Guangxi, Longsheng, Huaping, 25–26.VI.1982, Jun-hua He, 823652”; 1 ♀ (SCAU), “[China:] Hainan, Mt. Diaoluo, 1.VI.2006, Jing-xian Liu, 200702336, 200805852”; 1 ♀ (ZJUH), “[China:] Hainan, Mt. Yinggeling, 16.XI.2008, Jiang-li Tan, 200805852”.</p></tp:treatment-sec><tp:treatment-sec sec-type="Diagnosis"><title>Diagnosis.</title><p>Supra-antennal elevations 0.1–0.4 times as long as scapus and outer side of elevations oblique (<xref ref-type="fig" rid="F65">Figs 330</xref>, <xref ref-type="fig" rid="F67">341</xref>, <xref ref-type="fig" rid="F69">352</xref>) occipital carina narrow medio-dorsally and smooth (<xref ref-type="fig" rid="F65">Figs 330</xref>, <xref ref-type="fig" rid="F67">341</xref>, <xref ref-type="fig" rid="F69">352</xref>); head dorso-posteriorly comparatively sparsely punctate and black with yellow pattern (female, usually less so in male); basal half of antenna dark brown or largely so dorsally (<xref ref-type="fig" rid="F65">Fig. 331</xref>); mesosoma mainly or entirely orange-brown dorsally (<xref ref-type="fig" rid="F66">Figs 333</xref>, <xref ref-type="fig" rid="F68">345</xref>) or black with extensive yellowish and orange pattern with middle mesoscutal lobe similar to lateral lobes (<xref ref-type="fig" rid="F70">Fig. 356</xref>); notauli posteriorly and scutellar sulcus narrow and both finely crenulate (<xref ref-type="fig" rid="F66">Figs 333</xref>, <xref ref-type="fig" rid="F68">345</xref>, <xref ref-type="fig" rid="F70">356</xref>); fore wing with subapical dark brown patch or complete marginal cell and surroundings dark brown (<xref ref-type="fig" rid="F66">Figs 338</xref>, <xref ref-type="fig" rid="F68">343</xref>, <xref ref-type="fig" rid="F70">354</xref>); second metasomal tergite more or less with a shallow depression medio-basally; second sternite of female distinctly convex in lateral view (<xref ref-type="fig" rid="F66">Figs 336</xref>, <xref ref-type="fig" rid="F68">348</xref>, <xref ref-type="fig" rid="F70">359</xref>; of male partly flattened medio-posteriorly).</p><fig id="F65" position="float" orientation="portrait"><label>Figures 328–331.</label><caption><p><italic><tp:taxon-name>Taeniogonalos fasciata</tp:taxon-name></italic> (Strand, 1913), holotype, female. <bold>328</bold> Habitus lateral <bold>329</bold> head anterior <bold>330</bold> head dorsal <bold>331</bold> antenna.</p></caption><graphic xmlns:xlink="http://www.w3.org/1999/xlink" xlink:href="ZooKeys-385-001-g065.jpg" position="float" orientation="portrait" xlink:type="simple"/></fig><fig id="F66" position="float" orientation="portrait"><label>Figures 332–338.</label><caption><p><italic><tp:taxon-name>Taeniogonalos fasciata</tp:taxon-name></italic> (Strand, 1913), holotype, female. <bold>332</bold> Head lateral <bold>333</bold> mesosoma dorsal <bold>334</bold> mesosoma lateral <bold>335</bold> metasoma dorsal <bold>336</bold> metasoma lateral <bold>337</bold> metasoma ventral <bold>338</bold> fore and hind wings.</p></caption><graphic xmlns:xlink="http://www.w3.org/1999/xlink" xlink:href="ZooKeys-385-001-g066.jpg" position="float" orientation="portrait" xlink:type="simple"/></fig><fig id="F67" position="float" orientation="portrait"><label>Figures 339–341.</label><caption><p><italic><tp:taxon-name>Taeniogonalos magnifica</tp:taxon-name></italic> (Teranishi, 1929), holotype, female. <bold>339</bold> Habitus lateral <bold>340</bold> head anterior <bold>341</bold> head dorsal.</p></caption><graphic xmlns:xlink="http://www.w3.org/1999/xlink" xlink:href="ZooKeys-385-001-g067.jpg" position="float" orientation="portrait" xlink:type="simple"/></fig><fig id="F68" position="float" orientation="portrait"><label>Figures 342–349.</label><caption><p><italic><tp:taxon-name>Taeniogonalos magnifica</tp:taxon-name></italic> (Teranishi, 1929), holotype, female. <bold>342</bold> Antenna <bold>343</bold> fore and hind wings <bold>344</bold> head lateral <bold>345</bold> mesosoma dorsal <bold>346</bold> mesosoma lateral <bold>347</bold> metasoma dorsal <bold>348</bold> metasoma lateral <bold>349</bold> metasoma ventral.</p></caption><graphic xmlns:xlink="http://www.w3.org/1999/xlink" xlink:href="ZooKeys-385-001-g068.jpg" position="float" orientation="portrait" xlink:type="simple"/></fig><fig id="F69" position="float" orientation="portrait"><label>Figures 350–352.</label><caption><p><italic><tp:taxon-name>Taeniogonalos fasciata</tp:taxon-name></italic> f. <italic>interrupta</italic> (Chen, 1949), holotype, female. <bold>350</bold> Habitus lateral <bold>351</bold> head anterior <bold>352</bold> head dorsal.</p></caption><graphic xmlns:xlink="http://www.w3.org/1999/xlink" xlink:href="ZooKeys-385-001-g069.jpg" position="float" orientation="portrait" xlink:type="simple"/></fig><fig id="F70" position="float" orientation="portrait"><label>Figures 353–360.</label><caption><p><italic><tp:taxon-name>Taeniogonalos fasciata</tp:taxon-name></italic> f. <italic>interrupta</italic> (Chen, 1949), holotype, female. <bold>353</bold> Antenna <bold>354</bold> fore and hind wings <bold>355</bold> head lateral <bold>356</bold> mesosoma dorsal <bold>357</bold> mesosoma lateral <bold>358</bold> metasoma dorsal <bold>359</bold> metasoma lateral <bold>360</bold> metasoma ventral.</p></caption><graphic xmlns:xlink="http://www.w3.org/1999/xlink" xlink:href="ZooKeys-385-001-g070.jpg" position="float" orientation="portrait" xlink:type="simple"/></fig></tp:treatment-sec><tp:treatment-sec sec-type="Description"><title>Description.</title><p>Holotype, female, length of body 6.4 mm (of fore wing 5.9 mm).</p><p><italic>Head</italic>. Antenna with 22 segments; frons densely reticulate-punctate (<xref ref-type="fig" rid="F65">Fig. 329</xref>); vertex reticulate-punctate with distinct smooth interspaces behind stemmaticum and near eyes, becoming smooth posteriorly (<xref ref-type="fig" rid="F65">Fig. 330</xref>); temple rather sparsely punctate near eye and remainder smooth; head slightly narrowed behind eyes, eye in dorsal view as long as temple (<xref ref-type="fig" rid="F65">Fig. 330</xref>); occipital carina narrow medio-dorsally and smooth (<xref ref-type="fig" rid="F65">Fig. 330</xref>); supra-antennal elevations medium-sized (about 0.5 times as long as scapus), outer side oblique, lamelliform and largely smooth, remainder punctate; clypeus distinctly concave and thick medio-ventrally.</p><p><italic>Mesosoma</italic>. Length of mesosoma 1.3 times its height (<xref ref-type="fig" rid="F66">Fig. 334</xref>); mesopleuron below transverse mesopleural groove sublongitudinally rugulose anteriorly and smooth posteriorly, above groove anteriorly rugose, striate dorsally and sparsely punctate posteriorly (<xref ref-type="fig" rid="F66">Fig. 334</xref>); transverse mesopleural groove narrow, shallow and sparsely crenulate; notauli narrow and smooth; middle lobe of mesoscutum coarsely densely rugose, lateral lobe rather finely and densely rugose; scutellar sulcus narrow and moderately crenulate; scutellum reticulate-rugose laterally and anteriorly, medially rather flat and anteriorly near level of mesoscutum; metanotum medially moderately convex, medially depressed and rugulose (<xref ref-type="fig" rid="F66">Fig. 333</xref>); propodeum obliquely striate laterally, mainly finely rugose medially, and smooth posteriorly (<xref ref-type="fig" rid="F66">Fig. 333</xref>); posterior propodeal carina rather wide lamelliform and strongly arched, foramen medially 0.8 times higher than wide basally.</p><p><italic>Wings</italic>. Fore wing: length of vein 1-M 1.5 times as long as vein 1-SR (<xref ref-type="fig" rid="F66">Fig. 338</xref>); second submarginal cell slightly longer than third cell.</p><!--PageBreak--><p><italic>Metasoma</italic>. First tergite 0.5 times as long as apically wide, largely smooth and with distinct elliptical depression medially (<xref ref-type="fig" rid="F66">Fig. 335</xref>); second-sixth tergites densely and rather finely punctate; second tergite depressed medio-basally and with superficial transverse rugose elements; first and second sternites rather sparsely and mainly finely punctate, third-fifth sternites anteriorly coarsely punctate, laterally sparser punctate; second sternite distinctly convex, without medio-apical protuberance but rather steeply depressed medio-posteriorly, and similarly setose as surroundings (<xref ref-type="fig" rid="F66">Fig. 337</xref>); third sternite about 0.2 times as long as second sternite (<xref ref-type="fig" rid="F66">Fig. 337</xref>); hypopygium triangular in ventral view and densely setose (<xref ref-type="fig" rid="F66">Fig. 337</xref>).</p><!--PageBreak--><!--PageBreak--><!--PageBreak--><p><italic>Colour</italic>. Blackish brown; mandible, triangular patch along inner orbita, supra-antennal elevations, nearly entire clypeus, medium-sized stripe along outer orbita and interrupted transverse stripe on posterior vertex, anterior margin of pronotum broadly and dorsally with a narrow stripe, metanotum partly, fore coxa ventrally, middle coxa dorsally largely, trochanters largely, trochantelli, fore tibia anteriorly, base and apex of middle femur, base of hind femur, base of middle and hind tibia, pale yellow or ivory; small medial patch of vertex brown; mesosoma largely orange-brown dorsally and orange-brown laterally, but darkened ventrally; mesosternum dark brown, metasoma blackish brown but broad band on posterior margin of first tergite and of second tergite and of first sternite, broadly interrupted band on posterior margin of second sternite and sixth tergite yellowish brown; palpi yellowish brown, but labial palp partly dark brown; antenna dark brown, but scapus with yellowish ventro-apically (<xref ref-type="fig" rid="F65">Fig. 331</xref>); remainder of legs dark brown; pterostigma brown, but veins, marginal cell and area below it dark brown, remainder of wing membrane subhyaline.</p><p><italic>Variation</italic>. Length of body 5.2–13.4 mm, of fore wing 2.2–12.2 mm; antenna of ♀ with 22 (5), 23 (1), 24 (2), 25 (4) or 26 (2) segments; vertex largely smooth with sparse fine punctures behind stemmaticum to densely punctate; lateral lobe of mesoscutum longitudinally rugulose to coarsely rugose; propodeum mainly rugulose to coarsely rugose; yellow patches of inner orbita wide triangular or linear, supra-antennal elevations largely black only apically brownish to entirely yellow; transverse stripe on posterior vertex orange-yellow or reduced; pair of yellow spots on clypeus large, small or absent or clypeus entirely yellow; mesoscutum and its scutellum more or less with extensive dark brown pattern, propodeum largely orange-brown, largely dark brown except for long pale yellow stripes laterally (<xref ref-type="fig" rid="F70">Fig. 356</xref>) or entirely black; mesosoma largely black laterally or dorsal half orange-brown; yellow stripe on posterior margin of second tergite narrow or interrupted medially, yellow band on posterior margin of first sternite narrow to wide, yellow posterior band of second sternite reduced to wide; legs sometimes largely dark brown; length of vein 1-M of fore wing 1.4–1.8 times as long as vein 1-SR; second metasomal tergite more or less with a shallow depression medio-basally; second sternite usually densely punctate, but sometimes sparsely so.</p><p><italic>Male</italic>. Length of body 5.8–11.1 mm, of fore wing 5.1–10.8 mm; antenna with 22 (3), 23 (1), 24 (3) segments, tyloids linear, in specimen with 22 or 23 segments: 0.8 times as long as segment on 11<sup>th</sup>–14<sup>th</sup> segments and 0.2 times as long as segment on 15<sup>th</sup> segment; in specimens with 24 segments: 0.8 times as long as segment on 12<sup>th</sup>–14<sup>th</sup> segments and 0.2 times as long as segment on 15<sup>th</sup> segment; second sternite of ♂ partly flattened medio-posteriorly; genitalia internal; head and apex of metasoma of male darker than of female; otherwise variation as in female.</p></tp:treatment-sec><tp:treatment-sec sec-type="Biology"><title>Biology.</title><p>Unknown. Collected in April–November at 900–1550 m.</p></tp:treatment-sec><tp:treatment-sec sec-type="Distribution"><title>Distribution.</title><p>China (Jilin, Liaoning, Shaanxi, Henan, Anhui, Zhejiang, Taiwan, Fujian, Hunan, Guangdong, Guizhou, Guangxi, Hainan); Russia (Primorskii krai); Japan; Korea (<xref ref-type="bibr" rid="B29">Lelej 1995</xref>; <xref ref-type="bibr" rid="B12">Carmean and Kimsey 1998</xref>). Also reported from Iran, Malaysia and Indonesia (<xref ref-type="bibr" rid="B12">Carmean and Kimsey 1998</xref>), but this needs reconfirmation.</p></tp:treatment-sec><tp:treatment-sec sec-type="Notes"><title>Notes.</title><p>This species is variable in size, but less in colour. The form of females without apical ivory segments of the metasoma (as in males) is f. <italic>magnifica</italic> (Teranishi, 1929) and the form with the basal part of the marginal cell subhyaline is f. <italic>interrupta</italic> (Chen, 1949).</p><!--PageBreak--></tp:treatment-sec><ref-list><ref id="B65"><mixed-citation xmlns:xlink="http://www.w3.org/1999/xlink" xlink:type="simple"><person-group><name name-style="western"><surname>Weinstein</surname><given-names>P</given-names></name><name name-style="western"><surname>Austin</surname><given-names>AD</given-names></name></person-group> (<year>1991</year>) <article-title>The host relationships of trigonalyid wasps (Hymenoptera: Trigonalyidae), with a review of their biology and catalogue to world species.</article-title><source>Journal of Natural History</source><volume>25</volume>(<issue>2</issue>): <fpage>399</fpage>–<lpage>433</lpage>. doi: <ext-link ext-link-type="uri" xlink:href="http://dx.doi.org/10.1080/00222939100770281" xlink:type="simple">10.1080/00222939100770281</ext-link></mixed-citation></ref><ref id="B29"><mixed-citation xmlns:xlink="http://www.w3.org/1999/xlink" xlink:type="simple"><person-group><name name-style="western"><surname>Lelej</surname><given-names>AS</given-names></name></person-group> (<year>1995</year>) [<trans-title xml:lang="en">Fam. Trigonalidae - Trigonalid wasps</trans-title>]. In: <person-group><name name-style="western"><surname>Kupianskaya</surname><given-names>AN</given-names></name><name name-style="western"><surname>Lelej</surname><given-names>AS</given-names></name><name name-style="western"><surname>Storozheva</surname><given-names>NA</given-names></name></person-group> (<role>Eds</role>) [<trans-source xml:lang="en">Key to the insects of Russian Far East</trans-source>] <volume>IV</volume>(<issue>2</issue>): <fpage>8</fpage>–<lpage>14</lpage>. <comment>[in Russian]</comment></mixed-citation></ref><ref id="B24"><mixed-citation xmlns:xlink="http://www.w3.org/1999/xlink" xlink:type="simple"><person-group><name name-style="western"><surname>He</surname><given-names>J-H</given-names></name><name name-style="western"><surname>Lou</surname><given-names>X-M</given-names></name></person-group> (<year>2001</year>) <article-title>Hymenoptera: Trigonalyidae.</article-title> In: <person-group><name name-style="western"><surname>Wu</surname><given-names>H</given-names></name><name name-style="western"><surname>Pan</surname><given-names>C-W</given-names></name></person-group> (<role>Eds</role>) <source>Insects of Tianmushan National Nature Reserve.</source><publisher-name>Science Press</publisher-name>, <publisher-loc>Beijing</publisher-loc>, <fpage>686</fpage>-<lpage>687</lpage>. <comment>[in Chinese]</comment></mixed-citation></ref><ref id="B19"><mixed-citation xmlns:xlink="http://www.w3.org/1999/xlink" xlink:type="simple"><person-group><name name-style="western"><surname>He</surname><given-names>J-H</given-names></name></person-group> (<year>2004</year>) <source>Hymenopteran Insect Fauna of Zhejiang.</source><publisher-name>Science Press</publisher-name>, <publisher-loc>Beijing, China</publisher-loc>. <comment>[in Chinese]</comment></mixed-citation></ref><ref id="B14"><mixed-citation xmlns:xlink="http://www.w3.org/1999/xlink" xlink:type="simple"><person-group><name name-style="western"><surname>Chen</surname><given-names>SH</given-names></name></person-group> (<year>1949</year>) <article-title>Records of Chinese Trigonaloidae (Hymenoptera).</article-title><source>Sinensia</source><volume>20</volume>(<issue>1–6</issue>): <fpage>7</fpage>–<lpage>18</lpage>. doi: <ext-link ext-link-type="uri" xlink:href="http://dx.doi.org/10.1071/ZO9690113" xlink:type="simple">10.1071/ZO9690113</ext-link></mixed-citation></ref><ref id="B34"><mixed-citation xmlns:xlink="http://www.w3.org/1999/xlink" xlink:type="simple"><person-group><name name-style="western"><surname>Marshakov</surname><given-names>VG</given-names></name></person-group> (<year>1981</year>) [<trans-title xml:lang="en">Trigonalidae (Hymenoptera) of the USSR fauna</trans-title>]. In: <person-group><name name-style="western"><surname>Korotyaev</surname><given-names>BA</given-names></name></person-group> (<role>Ed</role>) <source>Morfologia i sistematica nasekomykh Dalnego Vostoka</source> [<trans-source xml:lang="en">Morphology and Systematics of insects of the Far East</trans-source>]. <publisher-name>Nauka</publisher-name>, <publisher-loc>Leningrad</publisher-loc><volume>92</volume>: <fpage>100</fpage>–<lpage>107</lpage>. <comment>[in Russian]</comment></mixed-citation></ref><ref id="B63"><mixed-citation xmlns:xlink="http://www.w3.org/1999/xlink" xlink:type="simple"><person-group><name name-style="western"><surname>Tsuneki</surname><given-names>K</given-names></name></person-group> (<year>1991</year>) <article-title>Revision of the Trigonalidae of Japan and adjacent territories (Hymenoptera).</article-title><source>Special Publications Japan Hymenopterists Association</source><volume>37</volume>: <fpage>1</fpage>-<lpage>68</lpage>.</mixed-citation></ref><ref id="B23"><mixed-citation xmlns:xlink="http://www.w3.org/1999/xlink" xlink:type="simple"><person-group><name name-style="western"><surname>He</surname><given-names>J-H</given-names></name><name name-style="western"><surname>Chen</surname><given-names>H-L</given-names></name></person-group> (<year>1992</year>) <chapter-title>Trigonalyidae.</chapter-title> In: <person-group><name name-style="western"><surname>Peng</surname><given-names>J-W</given-names></name></person-group> (<role>Ed</role>) <source>Iconography of Forest Insects in Hunan, China</source>. <publisher-name>Hunan Science and Technology Publishing House</publisher-name>, <publisher-loc>Changsha</publisher-loc>, <fpage>1291</fpage>–<lpage>1292</lpage>. <comment>[in Chinese]</comment></mixed-citation></ref><ref id="B12"><mixed-citation xmlns:xlink="http://www.w3.org/1999/xlink" xlink:type="simple"><person-group><name name-style="western"><surname>Carmean</surname><given-names>D</given-names></name><name name-style="western"><surname>Kimsey</surname><given-names>L</given-names></name></person-group> (<year>1998</year>) <article-title>Phylogenetic revision of the parasitoid wasp family Trigonalidae (Hymenoptera).</article-title><source>Systematic Entomology</source><volume>23</volume>: <fpage>35</fpage>–<lpage>76</lpage>. doi: <ext-link ext-link-type="uri" xlink:href="http://dx.doi.org/10.1046/j.1365-3113.1998.00042.x" xlink:type="simple">10.1046/j.1365-3113.1998.00042.x</ext-link></mixed-citation></ref></ref-list></tp:taxon-treatment>
