# Supplementary material for: A revision of the Chinese Trigonalyidae (Hymenoptera, Trigonalyoidea)
Source: Zookeys. 2014 Feb 28;(385):1–207. doi: 10.3897/zookeys.385.6560 (PMC3950486; doi:10.3897/zookeys.385.6560)
Supplement: XML Treatment for Taeniogonalos flavoscutellata [file zookeys.385.6560-treatment32.xml]

<!DOCTYPE tp:taxon-treatment
  PUBLIC "-//TaxonX//DTD Taxonomic Treatment Publishing DTD v0 20100105//EN" "tax-treatment-NSO.dtd">
<tp:taxon-treatment xmlns:tp="http://www.plazi.org/taxpub"><tp:treatment-meta><mixed-citation publication-type="journal"><person-group><name><surname>Chen</surname><given-names>Hua-yan</given-names></name><name><surname>van Achterberg</surname><given-names>Cornelis</given-names></name><name><surname>He</surname><given-names>Jun-hua</given-names></name><name><surname>Xu</surname><given-names>Zai-fu</given-names></name></person-group><article-title>A revision of the Chinese Trigonalyidae (Hymenoptera, Trigonalyoidea)</article-title><source>Zookeys</source><day>28</day><month>2</month><year>2014</year><volume>2014</volume><issue>385</issue><fpage>1</fpage><lpage>207</lpage><pub-id pub-id-type="doi">10.3897/zookeys.385.6560</pub-id></mixed-citation></tp:treatment-meta><tp:nomenclature><tp:taxon-name>
                        <tp:taxon-name-part taxon-name-part-type="genus">Taeniogonalos</tp:taxon-name-part>
                        <tp:taxon-name-part taxon-name-part-type="species">flavoscutellata</tp:taxon-name-part>
                        <object-id xmlns:xlink="http://www.w3.org/1999/xlink" xlink:type="simple">http://species-id.net/wiki/Taeniogonalos_flavoscutellata</object-id>
                    </tp:taxon-name><tp:taxon-authority>(Chen, 1949)</tp:taxon-authority><tp:taxon-status xmlns:xlink="http://www.w3.org/1999/xlink" xlink:type="simple">comb. n., re-instated</tp:taxon-status><xref ref-type="fig" rid="F71">Figs 361</xref><xref ref-type="fig" rid="F72">–371</xref><tp:nomenclature-citation-list><tp:nomenclature-citation><tp:taxon-name>Poecilogonalos flavoscutellata</tp:taxon-name><comment> Chen, 1949: 14; <xref ref-type="bibr" rid="B22">He and Chen 1986</xref>: 231; <xref ref-type="bibr" rid="B65">Weinstein and Austin 1991</xref>: 423; <xref ref-type="bibr" rid="B23">He and Chen 1992</xref>: 1291. Synonymized by <xref ref-type="bibr" rid="B63">Tsuneki 1991</xref> with <italic><tp:taxon-name>Taeniogonalos sauteri</tp:taxon-name></italic> Bischoff, 1913.</comment></tp:nomenclature-citation></tp:nomenclature-citation-list></tp:nomenclature><tp:treatment-sec sec-type="Type material"><title>Type material.</title><p>Lectotype here designated, ♀ (IZCAS) “[China: Shandong,] Tsinanfou, Long-tong, 500 à 700 m, Musée Heude”, “<italic><tp:taxon-name>Poecilogonalos flavoscutellata</tp:taxon-name></italic> n. sp.”. Paralectotypes: 3 ♀ (IZCAS), topotypic and with identical locality label.</p></tp:treatment-sec><tp:treatment-sec sec-type="Additional material"><title>Additional material.</title><p>1 ♀ (ZJUH), “[China:] Beijing, Mt. Xiang, 22.VII.1972, Ji-kun Yang, No.178”; 1 ♂ (ZJUH), “[China:] Fujian, Mt. Jin, 5.IV.1999, 20003722”; 1 ♀ + 1 ♂ (ZJUH), “[China:] Hunan, Changsha, VI.1984, Ming-de Han, 864555, primary host: <italic><tp:taxon-name>Phanerotoma flava</tp:taxon-name></italic> (<tp:taxon-name>Braconidae</tp:taxon-name>), det. He &amp; Chen, 24.XII.1984”; 1 ♂ (ZJUH), “[China:] Hunan, Changsha, VI.1982, Jian-wen Peng, 840754, reared from <italic><tp:taxon-name>Locastra muscosalis</tp:taxon-name></italic> (<tp:taxon-name>Pyralidae</tp:taxon-name>), det. He &amp; Chen, 24.XII.1984”; 1 ♂ (ZJUH), “[China:] Zhejiang, Songyang, 5.IX.1982, Han-lin Chen, reared from <italic><tp:taxon-name>Locastra muscosalis</tp:taxon-name></italic> (<tp:taxon-name>Pyralidae</tp:taxon-name>), det. He &amp; Chen, 24.XII.1984”.</p></tp:treatment-sec><tp:treatment-sec sec-type="Diagnosis"><title>Diagnosis.</title><p>Supra-antennal elevations 0.1–0.4 times as long as scapus and outer side of elevations oblique and at least partly yellow (<xref ref-type="fig" rid="F71">Fig. 363</xref>); head posteriorly with extensive yellowish or orange-brown pattern, including a V-shaped yellow or orange pattern behind stemmaticum (<xref ref-type="fig" rid="F71">Fig. 363</xref>); head dorsally often densely reticulate-punctate (<xref ref-type="fig" rid="F71">Fig. 363</xref>); mesopleuron with extensive yellowish pattern (<xref ref-type="fig" rid="F72">Fig. 368</xref>); scutellum antero-medially yellow; anterior half of fore wing subhyaline except for isolated subapical dark patch (<xref ref-type="fig" rid="F72">Fig. 365</xref>); second metasomal sternite with distinct medio-apical protuberance (<xref ref-type="fig" rid="F72">Fig. 371</xref>), in ♀ resulting in circular or rectangular opening between second and following sternites in lateral view (<xref ref-type="fig" rid="F72">Fig. 370</xref>); third sternite of female flat medio-apically in lateral view (<xref ref-type="fig" rid="F72">Fig. 370</xref>).</p><fig id="F71" position="float" orientation="portrait"><label>Figures 361–363.</label><caption><p><italic><tp:taxon-name>Taeniogonalos flavoscutellata</tp:taxon-name></italic> (Chen, 1949), lectotype, female. <bold>361</bold> Habitus lateral <bold>362</bold> head anterior <bold>363</bold> head dorsal.</p></caption><graphic xmlns:xlink="http://www.w3.org/1999/xlink" xlink:href="ZooKeys-385-001-g071.jpg" position="float" orientation="portrait" xlink:type="simple"/></fig><fig id="F72" position="float" orientation="portrait"><label>Figures 364–371.</label><caption><p><italic><tp:taxon-name>Taeniogonalos flavoscutellata</tp:taxon-name></italic> (Chen, 1949), lectotype, female. <bold>364</bold> Antenna <bold>365</bold> fore and hind wings <bold>366</bold> head lateral <bold>367</bold> mesosoma dorsal <bold>368</bold> mesosoma lateral <bold>369</bold> metasoma dorsal <bold>370</bold> metasoma lateral <bold>371</bold> metasoma ventral.</p></caption><graphic xmlns:xlink="http://www.w3.org/1999/xlink" xlink:href="ZooKeys-385-001-g072.jpg" position="float" orientation="portrait" xlink:type="simple"/></fig></tp:treatment-sec><tp:treatment-sec sec-type="Description"><title>Description.</title><p>Lectotype, female, length of body 8.1 mm (of fore wing 6.8 mm).</p><p><italic>Head</italic>. Antenna with 24 segments; frons reticulate-punctate (<xref ref-type="fig" rid="F71">Fig. 362</xref>); vertex reticulate-punctate behind stemmaticum, becoming spaced punctate (interspaces much wider than width of punctures) posteriorly (<xref ref-type="fig" rid="F71">Fig. 363</xref>); temple largely smooth, with sparse fine punctures (<xref ref-type="fig" rid="F71">Fig. 363</xref>); head gradually narrowed behind eyes, eye in dorsal view 0.9 times as long as temple (<xref ref-type="fig" rid="F71">Fig. 363</xref>); occipital carina narrow, non-lamelliform and smooth medio-dorsally (<xref ref-type="fig" rid="F72">Fig. 366</xref>); supra-antennal elevations medium-sized (about 0.2 times as long as scapus) and their outer side oblique (<xref ref-type="fig" rid="F71">Fig. 363</xref>); clypeus moderately concave and thick medio-ventrally.</p><!--PageBreak--><p><italic>Mesosoma</italic>. Length of mesosoma 1.3 times its height (<xref ref-type="fig" rid="F72">Fig. 368</xref>); mesopleuron densely and coarsely reticulate-rugose anteriorly, densely and finely punctate posteriorly; transverse mesopleural groove narrow, shallow and weakly crenulate; notauli narrow, deep and weakly crenulate; mesoscutum reticulate-rugose (<xref ref-type="fig" rid="F72">Fig. 367</xref>); scutellar sulcus narrow, but complete and weakly crenulate; scutellum densely and finely reticulate-rugose, rather flat and anteriorly near level of mesoscutum; metanotum medially slightly convex, not protruding and finely rugose (<xref ref-type="fig" rid="F72">Fig. 367</xref>); propodeum densely reticulate-rugose (<xref ref-type="fig" rid="F72">Fig. 367</xref>); posterior propodeal carina thick lamelliform and strongly arched, foramen medially 0.7 times higher than wide basally.</p><p><italic>Wings</italic>. Fore wing: vein 1-M 1.5 times as long as vein 1-SR (<xref ref-type="fig" rid="F72">Fig. 365</xref>).</p><p><italic>Metasoma</italic>. First tergite 0.7 times as long as apically wide, smooth and with distinct elliptical depression medially (<xref ref-type="fig" rid="F72">Fig. 369</xref>); second–sixth tergites densely reticulate-punctate; sternites densely punctate; second sternite distinctly convex in lateral view, medio-apical protuberance triangularly protruding behind apical margin of sternite and posteriorly truncate (<xref ref-type="fig" rid="F72">Fig. 370</xref>); third sternite about 0.2 times as long as second sternite (<xref ref-type="fig" rid="F72">Fig. 371</xref>); hypopygium triangular in ventral view.</p><!--PageBreak--><!--PageBreak--><p><italic>Colour</italic>. Yellow with black markings; frons largely yellow, area above and between supra-antennal elevations largely black but with a heart-shaped yellow spot below anterior ocellus, black marks medio-ventrally extending to base of clypeus; clypeus entirely yellow; mandible yellow with teeth dark brown; vertex largely black with a V-shaped yellow patch posteriorly and postero-lateral area above occipital carina yellow; temple entirely yellow; mesosoma laterally black with following yellow markings: broad oblique stripe on lower propleuron, stripe on upper pronotum and lower pronotum, broad oblique but medially interrupted stripe on mesopleuron and metapleuron; mesosoma dorsally yellow with following black markings: broad median stripes on middle lobe of mesoscutum, lateral lobes of mesoscutum, broad median stripe on propodeum; metasoma yellow with following black markings: anterior half of first tergite and sternite, anterior 0.7 of second tergite except for broad median patch, anterior 0.8 of third tergite, small median patch on fourth and fifth tergites, broad antero-lateral patches on second sternite, anterior half of third sternite, entirely fourth and fifth sternites; palpi yellowish brown; antenna dark brown; dorsal coxae, trochanters and trochantelli, base and apex of femora yellow, remainder of legs dark brown; pterostigma dark brown, marginal cell more or less dark brown, remainder of wing membrane subhyaline.</p><p><italic>Variation</italic>. Length of body 7.0–8.4 mm, of fore wing 6.7–7.5 mm; antenna of ♀ with 25 segments; length of vein 1-M of fore wing 1.4–1.6 times as long as vein 1-SR; palpi yellow; antenna yellowish brown; legs paler; dark brown patch of marginal cell of fore wing weakly to distinctly pigmented.</p><p><italic>Male</italic>. Length of body 7.6–8.5 mm, of fore wing 6.0–6.7 mm; antenna with 25–26 segments, tyloids linear, 0.7 times as long as antennal segment on 11<sup>th</sup>–14<sup>th</sup> segments and about half as long on 10<sup>th</sup> and 15<sup>th</sup> segments with a remnant on 16<sup>th</sup> segment; genitalia internal.</p></tp:treatment-sec><tp:treatment-sec sec-type="Biology"><title>Biology.</title><p>Hyperparasitoid of <italic><tp:taxon-name>Phanerotoma flava</tp:taxon-name></italic> (<tp:taxon-name>Hymenoptera</tp:taxon-name>: <tp:taxon-name>Braconidae</tp:taxon-name>) in <italic><tp:taxon-name>Locastra muscosalis</tp:taxon-name></italic> caterpillars (<tp:taxon-name>Lepidoptera</tp:taxon-name>: <tp:taxon-name>Pyralidae</tp:taxon-name>) (<xref ref-type="bibr" rid="B22">He and Chen 1986</xref>). Collected in April, June and July; reared in December.</p></tp:treatment-sec><tp:treatment-sec sec-type="Distribution"><title>Distribution.</title><p>China (Beijing, Shandong, Zhejiang, Fujian, Hunan).</p></tp:treatment-sec><ref-list><ref id="B22"><mixed-citation xmlns:xlink="http://www.w3.org/1999/xlink" xlink:type="simple"><person-group><name name-style="western"><surname>He</surname><given-names>J-H</given-names></name><name name-style="western"><surname>Chen</surname><given-names>H-L</given-names></name></person-group> (<year>1986</year>) <article-title><italic>Poecilogonalos flavoscutellata</italic> Chen (Hymenoptera: Trigonalidae), an epiparasite of the <italic>Locastra muscosalis</italic> Walker (Lepidoptera: Pyralidae).</article-title><source>Acta Agriculturae Universitatis Zhejiangensis</source><volume>12</volume>(<issue>2</issue>): <fpage>231</fpage>-<lpage>232</lpage>. [in Chinese]</mixed-citation></ref><ref id="B65"><mixed-citation xmlns:xlink="http://www.w3.org/1999/xlink" xlink:type="simple"><person-group><name name-style="western"><surname>Weinstein</surname><given-names>P</given-names></name><name name-style="western"><surname>Austin</surname><given-names>AD</given-names></name></person-group> (<year>1991</year>) <article-title>The host relationships of trigonalyid wasps (Hymenoptera: Trigonalyidae), with a review of their biology and catalogue to world species.</article-title><source>Journal of Natural History</source><volume>25</volume>(<issue>2</issue>): <fpage>399</fpage>–<lpage>433</lpage>. doi: <ext-link ext-link-type="uri" xlink:href="http://dx.doi.org/10.1080/00222939100770281" xlink:type="simple">10.1080/00222939100770281</ext-link></mixed-citation></ref><ref id="B23"><mixed-citation xmlns:xlink="http://www.w3.org/1999/xlink" xlink:type="simple"><person-group><name name-style="western"><surname>He</surname><given-names>J-H</given-names></name><name name-style="western"><surname>Chen</surname><given-names>H-L</given-names></name></person-group> (<year>1992</year>) <chapter-title>Trigonalyidae.</chapter-title> In: <person-group><name name-style="western"><surname>Peng</surname><given-names>J-W</given-names></name></person-group> (<role>Ed</role>) <source>Iconography of Forest Insects in Hunan, China</source>. <publisher-name>Hunan Science and Technology Publishing House</publisher-name>, <publisher-loc>Changsha</publisher-loc>, <fpage>1291</fpage>–<lpage>1292</lpage>. <comment>[in Chinese]</comment></mixed-citation></ref><ref id="B63"><mixed-citation xmlns:xlink="http://www.w3.org/1999/xlink" xlink:type="simple"><person-group><name name-style="western"><surname>Tsuneki</surname><given-names>K</given-names></name></person-group> (<year>1991</year>) <article-title>Revision of the Trigonalidae of Japan and adjacent territories (Hymenoptera).</article-title><source>Special Publications Japan Hymenopterists Association</source><volume>37</volume>: <fpage>1</fpage>-<lpage>68</lpage>.</mixed-citation></ref></ref-list></tp:taxon-treatment>
