# Supplementary material for: A revision of the Chinese Trigonalyidae (Hymenoptera, Trigonalyoidea)
Source: Zookeys. 2014 Feb 28;(385):1–207. doi: 10.3897/zookeys.385.6560 (PMC3950486; doi:10.3897/zookeys.385.6560)
Supplement: XML Treatment for Taeniogonalos formosana [file zookeys.385.6560-treatment33.xml]

<!DOCTYPE tp:taxon-treatment
  PUBLIC "-//TaxonX//DTD Taxonomic Treatment Publishing DTD v0 20100105//EN" "tax-treatment-NSO.dtd">
<tp:taxon-treatment xmlns:tp="http://www.plazi.org/taxpub"><tp:treatment-meta><mixed-citation publication-type="journal"><person-group><name><surname>Chen</surname><given-names>Hua-yan</given-names></name><name><surname>van Achterberg</surname><given-names>Cornelis</given-names></name><name><surname>He</surname><given-names>Jun-hua</given-names></name><name><surname>Xu</surname><given-names>Zai-fu</given-names></name></person-group><article-title>A revision of the Chinese Trigonalyidae (Hymenoptera, Trigonalyoidea)</article-title><source>Zookeys</source><day>28</day><month>2</month><year>2014</year><volume>2014</volume><issue>385</issue><fpage>1</fpage><lpage>207</lpage><pub-id pub-id-type="doi">10.3897/zookeys.385.6560</pub-id></mixed-citation></tp:treatment-meta><tp:nomenclature><tp:taxon-name>
                        <tp:taxon-name-part taxon-name-part-type="genus">Taeniogonalos</tp:taxon-name-part>
                        <tp:taxon-name-part taxon-name-part-type="species">formosana</tp:taxon-name-part>
                        <object-id xmlns:xlink="http://www.w3.org/1999/xlink" xlink:type="simple">http://species-id.net/wiki/Taeniogonalos_formosana</object-id>
                    </tp:taxon-name><tp:taxon-authority>(Bischoff, 1913)</tp:taxon-authority><xref ref-type="fig" rid="F73">Figs 372</xref><xref ref-type="fig" rid="F74"/><xref ref-type="fig" rid="F75"/><xref ref-type="fig" rid="F76"/><xref ref-type="fig" rid="F77"/><xref ref-type="fig" rid="F78">–405</xref><tp:nomenclature-citation-list><tp:nomenclature-citation><tp:taxon-name>Poecilogonalos formosana</tp:taxon-name><comment> Bischoff, 1913: 151; <xref ref-type="bibr" rid="B63">Tsuneki 1991</xref>: 51; <xref ref-type="bibr" rid="B65">Weinstein and Austin 1991</xref>: 423.</comment></tp:nomenclature-citation><tp:nomenclature-citation><tp:taxon-name>Taeniogonalos formosana</tp:taxon-name><comment>; <xref ref-type="bibr" rid="B12">Carmean and Kimsey 1998</xref>: 67.</comment></tp:nomenclature-citation><tp:nomenclature-citation><tp:taxon-name>Poecilogonalos intermedia</tp:taxon-name><comment> Chen, 1949: 12; <xref ref-type="bibr" rid="B34">Marshakov 1981</xref>: 106; <xref ref-type="bibr" rid="B65">Weinstein and Austin 1991</xref>: 423; <xref ref-type="bibr" rid="B24">He and Lou 2001</xref>: 686. Syn. n.</comment></tp:nomenclature-citation><tp:nomenclature-citation><tp:taxon-name>Taeniogonalos intermedia</tp:taxon-name><comment>; <xref ref-type="bibr" rid="B12">Carmean and Kimsey 1998</xref>: 68.</comment></tp:nomenclature-citation><tp:nomenclature-citation><tp:taxon-name>Poecilogonalos unifasciata</tp:taxon-name><comment> Chen, 1949: 13; <xref ref-type="bibr" rid="B19">He 2004</xref>: 75. Synonymized by <xref ref-type="bibr" rid="B34">Marshakov 1981</xref> with <italic><tp:taxon-name>Poecilogonalos maga</tp:taxon-name></italic> (Teranishi, 1929). Syn. n.</comment></tp:nomenclature-citation><tp:nomenclature-citation><tp:taxon-name>Poecilogonalos unifasciatas</tp:taxon-name><comment> (!); <xref ref-type="bibr" rid="B24">He and Lou 2001</xref>: 687.</comment></tp:nomenclature-citation></tp:nomenclature-citation-list></tp:nomenclature><tp:treatment-sec sec-type="Type material"><title>Type material.</title><p>Holotype of <!--PageBreak--><italic><tp:taxon-name>Poecilogonalos formosana</tp:taxon-name></italic>, ♀ (ZMB), “[China:] Formosa, Taihorin, X.[19]10, H. Sauter S.G.”, “<italic>formosana</italic> Bisch.*, det. Bischoff”, “Type”. Holotype of <italic><tp:taxon-name>Poecilogonalos intermedia</tp:taxon-name></italic>, ♀ (IZCAS), “[China: Zhejiang,] T’ienmu Shan (= Mt. Tianmu), Musée Heude”, “25.VI.[19]36, O. Piel”, “<italic><tp:taxon-name>Poecilogonalos intermedia</tp:taxon-name></italic> n. sp.”. Holotype of <italic><tp:taxon-name>Poecilogonalos unifasciata</tp:taxon-name></italic>, ♂ (IZCAS), “[China: Zhejiang,] Tienmushan, 24.VII.1937, Ouchi”, “<italic><tp:taxon-name>Poecilogonalos unifasciata</tp:taxon-name></italic> Chen”.</p></tp:treatment-sec><tp:treatment-sec sec-type="Additional material"><title>Additional material.</title><p>4 ♀ + 3 ♂ (ZJUH, RMNH) “[China:] Henan, Luoshan County, Mt. Ling, 22.V.2000, Ping Cai, 200101850, 200101863, 200101872, 200101865, 200101856, 200101894, 200101851”; 2 ♂ (ZJUH), “[China:] Jilin, Dongliao, 22–31.VII.1988, Xiao-Ming Lou, 888612, 888344”; 1 ♀ (SCAU), “[China:] Jilin, Zuojia Nature Reserve, 15.VIII.2012, Liang Fan, SCAU 358”; 2 ♀ (ZJUH), “[China:] Shanxi, Lishan Nature Reserve, 26–30.VII.2012, Zheng Liu, 201200420, 201200429”; 1 ♀ + 1 ♂ (SCAU) “[China:] Ningxia, Mt. Liupan, Qiuqianjia, 9–11.VII.2009, Guang-yue Wang, SCAU 022; id., but 8.VII.2008, 200801031”; 1 ♂ (SCAU) id., but 6.VII.2008, Gang Yao, 200800478; 2 ♀ + 1 ♂ (ZJUH) “[China:] Henan, Song County, Mt. Baiyun, 1400 m, 26.VII.2003, Yan-bing Shen, 20047322; id., but 22.VII.2003, Tao Yang, 20047316; id., but 24.VII.2003, <!--PageBreak--><!--PageBreak-->Jing-bo Li, 20047320”; 1 ♂ (ZJUH) “[China:] Henan, Dengfeng, Mt. Shaoshi, 800 m, 9.VI.2000, Xiao-cheng Shen, 20047327”; 5 ♀ + 1 ♂ (ZJUH) “[China:] Zhejiang, Mt. Tianmu, 18.VI.1983, Yun Ma, 831376, 831380; id., but 27.VII.1988, Ying Qian, 940233; id., 21.VII.1987, Xue-xin Chen, 940234; id., but 3.VII.2010, Qing-ling Miu, SCAU 074, 079”; 5 ♀ (ZJUH, RMNH), “[China:] Zhejiang, Mt. Tianmu, <!--PageBreak-->Xianrending, 1509 m, Qiong Wu, 20034562; id., but 20.VII.1998, MT, 992747; id., but 14.IX.1998, 200010706; id., but 5.IX.1998, light trap, 200010702”; 1 ♀ + 3 ♂ (ZJUH, RMNH) “[China:] Zhejiang, Longquan, Mt. Fengyang, 30.V.2007, Sheng-long Liu, 200704937; id., but 11.VII.1984, 8433553,; id., but 31.VII.2008, Jing-xian Liu, 200801104, 200801105”; 1 ♂ (ZJUH) “[China:] Fujian, Chong’an, Mt. Huanggang, 30.VII.1985, Ming-hui Liu, SCAU 091”; 1 ♀ (ZJUH) “[China:] Hunan, Mt. Tianping, 26.VIII.1981, Xin-wang Tong, 896471”; 2 ♂ (RMNH) “[China:] Guangdong, Nanling Nature Reserve, VI.2011, Zai-fu Xu et al.”; 2 ♀ (ZJUH) “[China:] Sichuan, Mt. Emei, 7.VII.2009, Jiang-li Tan, 200906432, 200906432”; 1 ♀ (ZJUH) “[China:] Guizhou, Daozhen, Dashahe Nature Reserve, 1360 m, 21.VIII.2004, Qiong Wu, 20047404”; 1 ♀ (ZJUH) “[China:] Guizhou, Kuankuoshui National Nature Reserve, 1450 m, 6.VIII.2003, Qiong-zhang Song, SCAU 359”; 1 ♂ (ZJUH) “[China:] Tibet, Yarlung Zangbo Grand Canyon, 10.VI.2009, Jiang-li Tan, 200906509”; 1 ♀ (ZJUH) “[China:] Yunnan, Tengchong, Houqiao Town, 1.VI.2009, Jiang-li Tan, 200907082”; 1 ♀ (ZJUH) “[China:] Yunnan, Dali, Yunlong, 3.VI.2009, Jiang-li Tan, 200906611”; 1 ♀ (ZJUH) “[China:] Yunnan, Kunming, 18.V.1981, Jun-hua He, 814751”.</p></tp:treatment-sec><tp:treatment-sec sec-type="Diagnosis"><title>Diagnosis.</title><p>Supra-antennal elevations 0.1–0.4 times as long as scapus and outer side of elevations moderately oblique (angle about 35°; <xref ref-type="fig" rid="F73">Figs 374</xref>, <xref ref-type="fig" rid="F75">385</xref>, <xref ref-type="fig" rid="F77">396</xref>); area between elevations comparatively shallowly depressed (<xref ref-type="fig" rid="F73">Figs 374</xref>, <xref ref-type="fig" rid="F75">385</xref>, <xref ref-type="fig" rid="F77">396</xref>); head anteriorly and posteriorly, mesosoma dorsally and pronotum laterally more or less with a yellowish or brownish pattern (<xref ref-type="fig" rid="F73">Figs 373</xref>, <xref ref-type="fig" rid="F73">374</xref>, <xref ref-type="fig" rid="F74">378</xref>, <xref ref-type="fig" rid="F74">379</xref>), including a more or less developed V-shaped yellow or orange pattern behind stemmaticum, area besides stemmaticum variable, often dark brown (<xref ref-type="fig" rid="F73">Fig. 374</xref>); V-shaped pale area of head dorsally with smooth interspaces between punctures (<xref ref-type="fig" rid="F73">Fig. 374</xref>); clypeus shallowly emarginate medio-ventrally (<xref ref-type="fig" rid="F73">Fig. 373</xref>); middle mesoscutal lobe similar to lateral lobes, black or yellow laterally and black medially (<xref ref-type="fig" rid="F74">Figs 378</xref>, <xref ref-type="fig" rid="F76">389</xref>, <xref ref-type="fig" rid="F78">401</xref>); notauli smooth posteriorly (<xref ref-type="fig" rid="F74">Fig. 378</xref>); mesopleuron black or at most with medio-dorsal orange-brown patch and metapleuron black (<xref ref-type="fig" rid="F74">Fig. 379</xref>); third submarginal cell of fore wing 0.7–1.0 times as long as second submarginal cell (<xref ref-type="fig" rid="F74">Fig. 376</xref>); basal cell and posterior half of first submarginal cells of fore wing subhyaline (but costal cell more or less dark brown), distinctly paler than marginal cell (<xref ref-type="fig" rid="F74">Fig. 376</xref>); propodeal foramen comparatively wide and less arched (<xref ref-type="fig" rid="F76">Fig. 389</xref>, <xref ref-type="fig" rid="F78">401</xref>); second tergite bicoloured (<xref ref-type="fig" rid="F74">Fig. 380</xref>), anteriorly black and posteriorly yellow; third–fifth metasomal tergites with yellow patches postero-laterally; second sternite of both sexes without medio-apical protuberance (<xref ref-type="fig" rid="F74">Fig. 382</xref>), distinctly convex and no opening between second and following sternites in lateral view (<xref ref-type="fig" rid="F74">Fig. 382</xref>); third sternite of female without apical ledge (<xref ref-type="fig" rid="F74">Fig. 382</xref>); sixth tergite with black central patch, surrounded by U-shaped yellow patch (<xref ref-type="fig" rid="F74">Fig. 382</xref>).</p><fig id="F73" position="float" orientation="portrait"><label>Figures 372–374.</label><caption><p><italic><tp:taxon-name>Taeniogonalos formosana</tp:taxon-name></italic> (Bischoff, 1913), holotype, female. <bold>372</bold> Habitus lateral <bold>373</bold> head anterior <bold>374</bold> head dorsal.</p></caption><graphic xmlns:xlink="http://www.w3.org/1999/xlink" xlink:href="ZooKeys-385-001-g073.jpg" position="float" orientation="portrait" xlink:type="simple"/></fig><fig id="F74" position="float" orientation="portrait"><label>Figures 375–382.</label><caption><p><italic><tp:taxon-name>Taeniogonalos formosana</tp:taxon-name></italic> (Bischoff, 1913), holotype, female. <bold>375</bold> Antenna <bold>376</bold> fore and hind wings <bold>377</bold> head lateral <bold>378</bold> mesosoma dorsal <bold>379</bold> mesosoma lateral <bold>380</bold> metasoma dorsal <bold>381</bold> metasoma lateral <bold>382</bold> metasoma ventral.</p></caption><graphic xmlns:xlink="http://www.w3.org/1999/xlink" xlink:href="ZooKeys-385-001-g074.jpg" position="float" orientation="portrait" xlink:type="simple"/></fig><fig id="F75" position="float" orientation="portrait"><label>Figures 383–385.</label><caption><p><italic><tp:taxon-name>Taeniogonalos intermedia</tp:taxon-name></italic> (Chen, 1949), lectotype, female. <bold>383</bold> Habitus lateral <bold>384</bold> head anterior <bold>385</bold> head dorsal.</p></caption><graphic xmlns:xlink="http://www.w3.org/1999/xlink" xlink:href="ZooKeys-385-001-g075.jpg" position="float" orientation="portrait" xlink:type="simple"/></fig><fig id="F76" position="float" orientation="portrait"><label>Figures 386–393.</label><caption><p><italic><tp:taxon-name>Taeniogonalos intermedia</tp:taxon-name></italic> (Chen, 1949), lectotype, female. <bold>386</bold> Antenna <bold>387</bold> fore and hind wings <bold>388</bold> head lateral <bold>389</bold> mesosoma dorsal <bold>390</bold> mesosoma lateral <bold>391</bold> metasoma dorsal <bold>392</bold> metasoma lateral <bold>393</bold> metasoma ventral.</p></caption><graphic xmlns:xlink="http://www.w3.org/1999/xlink" xlink:href="ZooKeys-385-001-g076.jpg" position="float" orientation="portrait" xlink:type="simple"/></fig><fig id="F77" position="float" orientation="portrait"><label>Figures 394–397.</label><caption><p><italic><tp:taxon-name>Taeniogonalos unifasciata</tp:taxon-name></italic> (Chen, 1949), lectotype, male. <bold>394</bold> Habitus lateral <bold>395</bold> head anterior <bold>396</bold> head dorsal <bold>397</bold> antenna.</p></caption><graphic xmlns:xlink="http://www.w3.org/1999/xlink" xlink:href="ZooKeys-385-001-g077.jpg" position="float" orientation="portrait" xlink:type="simple"/></fig><fig id="F78" position="float" orientation="portrait"><label>Figures 398–405.</label><caption><p><italic><tp:taxon-name>Taeniogonalos unifasciata</tp:taxon-name></italic> (Chen, 1949), lectotype, male. <bold>398</bold> Tyloids on 11<sup>th</sup>–16<sup>th</sup> segments of antenna <bold>399</bold> fore and hind wings <bold>400</bold> head lateral <bold>401</bold> mesosoma dorsal <bold>402</bold> mesosoma lateral <bold>403</bold> metasoma dorsal <bold>404</bold> metasoma lateral <bold>405</bold> metasoma ventral.</p></caption><graphic xmlns:xlink="http://www.w3.org/1999/xlink" xlink:href="ZooKeys-385-001-g078.jpg" position="float" orientation="portrait" xlink:type="simple"/></fig></tp:treatment-sec><tp:treatment-sec sec-type="Description"><title>Description.</title><p>Holotype, female, length of body 7.9 mm (of fore wing 7.1 mm).</p><!--PageBreak--><!--PageBreak--><!--PageBreak--><!--PageBreak--><p><italic>Head</italic>. Antenna with 24 segments; frons densely punctate and narrow smooth interspaces; vertex punctate with medium-sized smooth interspaces but pale posterior area with wide interspaces and distinctly shiny (<xref ref-type="fig" rid="F73">Fig. 374</xref>), with medium-sized setae; temple largely smooth with sparse fine punctures (<xref ref-type="fig" rid="F74">Fig. 377</xref>), but less sparsely near eye; head subparallel behind eyes, eye in dorsal view as long as temple (<xref ref-type="fig" rid="F73">Fig. 374</xref>); occipital carina narrow, non-lamelliform, smooth (<xref ref-type="fig" rid="F73">Fig. 374</xref>); supra-antennal elevations medium-sized (about 0.5 times as long as scapus), outer side oblique (angle about 35°) lamelliform and largely smooth (<xref ref-type="fig" rid="F73">Fig. 374</xref>); area between elevations shallowly concave; clypeus slightly concave and thick medio-ventrally.</p><p><italic>Mesosoma</italic>. Length of mesosoma 1.2 times its height (<xref ref-type="fig" rid="F74">Fig. 379</xref>); mesopleuron densely and coarsely punctate-rugose, with satin sheen; transverse mesopleural groove medium-sized, shallow and distinctly crenulate; notauli narrow, deep and smooth; middle lobe of mesoscutum transversely rugose, lateral lobes vermiculate-rugose and partly rather shiny (<xref ref-type="fig" rid="F74">Fig. 378</xref>); scutellar sulcus complete, narrow and finely crenulate; scutellum densely rugose but largely smooth posteriorly, convex laterally, near level of mesoscutum, flattened medially and posteriorly; metanotum medially flattened and finely rugose (<xref ref-type="fig" rid="F74">Fig. 378</xref>); propodeum largely obliquely rugose (<xref ref-type="fig" rid="F74">Fig. 378</xref>); posterior propodeal carina thick lamelliform and medium-sized, foramen moderately arched and 1.2 times higher than wide basally.</p><p><italic>Wings</italic>. Fore wing: vein 1-M as long as vein 1-SR (<xref ref-type="fig" rid="F74">Fig. 376</xref>), distinctly curved and vein 1-SR widened anteriorly; second submarginal cell about as long as third cell.</p><p><italic>Metasoma</italic>. First tergite 0.4 times as long as apically wide, largely smooth and with shallow linear depression medially (<xref ref-type="fig" rid="F74">Fig. 380</xref>); other tergites largely densely punctate (<xref ref-type="fig" rid="F74">Fig. 380</xref>); all sternites densely punctate, but third sternite finely coriaceous anteriorly; second sternite moderately convex and medio-posteriorly truncate and densely setose in lateral view (<xref ref-type="fig" rid="F74">Fig. 381</xref>); third sternite distinctly depressed posteriorly.</p><p><italic>Colour</italic>. Black; orbita yellow, narrow but widened near antennal sockets, supra-antennal elevations largely yellow and connected to yellow patch (<xref ref-type="fig" rid="F73">Fig. 374</xref>), clypeus with pair of large yellow patches; head posteriorly brownish-yellow, including two pairs of oblique patches; mandibles largely dark brown with some yellow near base of teeth; mesosoma laterally black except for dorsal and ventral yellow patches of pronotal side; middle lobe of mesoscutum with pair of triangular yellow patches anteriorly; tegulae yellow; scutellum laterally and axilla with pair of large yellow patches; metanotum with a large medial and a large lateral patch yellow; propodeum pair of large yellow patches (<xref ref-type="fig" rid="F74">Fig. 378</xref>); first tergite ivory medio-posteriorly, second tergite widely yellow posteriorly, third tergite with pair of small yellow patches postero-laterally; fourth–sixth tergites with pair of large yellow patches; metasoma ventrally black but apical margin of first sternites yellowish and apex of hypopygium brownish (<xref ref-type="fig" rid="F74">Fig. 382</xref>); palpi and apical half of antenna brown; remainder of antenna mainly light brown; apex of trochanters, trochantelli largely, anterior stripe on fore tibia, base of all femora and apex of fore and middle femora, base of middle and hind tibiae pale yellow; remainder of tibiae and tarsi more or less dark brown; pterostigma and marginal cell of fore wing largely and area below it dark brown; remainder of wing membrane slightly infuscate.</p><p><italic>Male</italic>. Similar to the pale and dark (= “<italic>unifasciata</italic>”) forms of the female, but vertex and frons largely black; second sternite distinctly flattened medially; tyloids linear.</p><!--PageBreak--><p><italic>Variation</italic>. The pale and typical form has the supra-antennal sockets largely yellow (<xref ref-type="fig" rid="F73">Fig. 374</xref>), but these are largely or entirely black or dark brown in the dark form (<xref ref-type="fig" rid="F75">Fig. 385</xref>). The vertex is partly yellowish brown or orange posteriorly (<xref ref-type="fig" rid="F73">Fig. 374</xref>), sometimes including posterior part of frons, but rather obscurely so in the dark form (<xref ref-type="fig" rid="F75">Fig. 385</xref>); lobes of mesoscutum sometimes largely orange laterally; yellow medial patch of metanotum is sometimes divided into two patches; metasoma finely to coarsely punctate dorsally; second–fifth sternites laterally black or partly orange; second submarginal cell of fore wing 1.0–1.5 times as long as third cell.</p></tp:treatment-sec><tp:treatment-sec sec-type="Biology"><title>Biology.</title><p>Collected in May–August and October at 800–1509 m.</p></tp:treatment-sec><tp:treatment-sec sec-type="Distribution"><title>Distribution.</title><p>China (Jilin, Shanxi, Ningxia, Henan, Fujian, Taiwan, Zhejiang, Guangdong, Sichuan, Yunnan, Guizhou, Tibet); Russia; Japan.</p></tp:treatment-sec><tp:treatment-sec sec-type="Notes"><title>Notes.</title><p><italic><tp:taxon-name>Poecilogonalos intermedia</tp:taxon-name></italic> Chen, 1949 (♀), and <italic><tp:taxon-name>Poecilogonalos unifasciata</tp:taxon-name></italic> Chen, 1949 (♂), are synonymized here with <italic><tp:taxon-name>Taeniogonalos formosana</tp:taxon-name></italic>, because they share the less steeply protruding supra-antennal protruberances (angle about 35°; <xref ref-type="fig" rid="F73">Figs 374</xref>, <xref ref-type="fig" rid="F75">385</xref>, <xref ref-type="fig" rid="F77">396</xref>), the more or less brownish or yellowish vertex posteriorly, head anteriorly and mesosoma dorsally with a yellowish pattern and differ only in colour from <italic><tp:taxon-name>Taeniogonalos formosana</tp:taxon-name></italic> (Bischoff) and intermediates are present. If the melanistic form should be named, then f. <italic>intermedia</italic> (Chen) is available; <italic><tp:taxon-name>Trigonalys lachrymosa</tp:taxon-name></italic> (Westwood, 1874), comb. n. from Philippines has a similar colour pattern but a different venation according to the original description. <italic><tp:taxon-name>Taeniogonalos taihorina</tp:taxon-name></italic> (Bischoff, 1914) is very similar to the dark form of <italic><tp:taxon-name>Taeniogonalos formosana</tp:taxon-name></italic>, but differs by having the area between the supra-antennal protuberances distinctly concave and the protuberances more steeply protruding laterally (angle about 45°), the pronotum laterally, the head anteriorly and the mesosoma dorsally entirely black.</p></tp:treatment-sec><ref-list><ref id="B63"><mixed-citation xmlns:xlink="http://www.w3.org/1999/xlink" xlink:type="simple"><person-group><name name-style="western"><surname>Tsuneki</surname><given-names>K</given-names></name></person-group> (<year>1991</year>) <article-title>Revision of the Trigonalidae of Japan and adjacent territories (Hymenoptera).</article-title><source>Special Publications Japan Hymenopterists Association</source><volume>37</volume>: <fpage>1</fpage>-<lpage>68</lpage>.</mixed-citation></ref><ref id="B65"><mixed-citation xmlns:xlink="http://www.w3.org/1999/xlink" xlink:type="simple"><person-group><name name-style="western"><surname>Weinstein</surname><given-names>P</given-names></name><name name-style="western"><surname>Austin</surname><given-names>AD</given-names></name></person-group> (<year>1991</year>) <article-title>The host relationships of trigonalyid wasps (Hymenoptera: Trigonalyidae), with a review of their biology and catalogue to world species.</article-title><source>Journal of Natural History</source><volume>25</volume>(<issue>2</issue>): <fpage>399</fpage>–<lpage>433</lpage>. doi: <ext-link ext-link-type="uri" xlink:href="http://dx.doi.org/10.1080/00222939100770281" xlink:type="simple">10.1080/00222939100770281</ext-link></mixed-citation></ref><ref id="B12"><mixed-citation xmlns:xlink="http://www.w3.org/1999/xlink" xlink:type="simple"><person-group><name name-style="western"><surname>Carmean</surname><given-names>D</given-names></name><name name-style="western"><surname>Kimsey</surname><given-names>L</given-names></name></person-group> (<year>1998</year>) <article-title>Phylogenetic revision of the parasitoid wasp family Trigonalidae (Hymenoptera).</article-title><source>Systematic Entomology</source><volume>23</volume>: <fpage>35</fpage>–<lpage>76</lpage>. doi: <ext-link ext-link-type="uri" xlink:href="http://dx.doi.org/10.1046/j.1365-3113.1998.00042.x" xlink:type="simple">10.1046/j.1365-3113.1998.00042.x</ext-link></mixed-citation></ref><ref id="B34"><mixed-citation xmlns:xlink="http://www.w3.org/1999/xlink" xlink:type="simple"><person-group><name name-style="western"><surname>Marshakov</surname><given-names>VG</given-names></name></person-group> (<year>1981</year>) [<trans-title xml:lang="en">Trigonalidae (Hymenoptera) of the USSR fauna</trans-title>]. In: <person-group><name name-style="western"><surname>Korotyaev</surname><given-names>BA</given-names></name></person-group> (<role>Ed</role>) <source>Morfologia i sistematica nasekomykh Dalnego Vostoka</source> [<trans-source xml:lang="en">Morphology and Systematics of insects of the Far East</trans-source>]. <publisher-name>Nauka</publisher-name>, <publisher-loc>Leningrad</publisher-loc><volume>92</volume>: <fpage>100</fpage>–<lpage>107</lpage>. <comment>[in Russian]</comment></mixed-citation></ref><ref id="B24"><mixed-citation xmlns:xlink="http://www.w3.org/1999/xlink" xlink:type="simple"><person-group><name name-style="western"><surname>He</surname><given-names>J-H</given-names></name><name name-style="western"><surname>Lou</surname><given-names>X-M</given-names></name></person-group> (<year>2001</year>) <article-title>Hymenoptera: Trigonalyidae.</article-title> In: <person-group><name name-style="western"><surname>Wu</surname><given-names>H</given-names></name><name name-style="western"><surname>Pan</surname><given-names>C-W</given-names></name></person-group> (<role>Eds</role>) <source>Insects of Tianmushan National Nature Reserve.</source><publisher-name>Science Press</publisher-name>, <publisher-loc>Beijing</publisher-loc>, <fpage>686</fpage>-<lpage>687</lpage>. <comment>[in Chinese]</comment></mixed-citation></ref><ref id="B19"><mixed-citation xmlns:xlink="http://www.w3.org/1999/xlink" xlink:type="simple"><person-group><name name-style="western"><surname>He</surname><given-names>J-H</given-names></name></person-group> (<year>2004</year>) <source>Hymenopteran Insect Fauna of Zhejiang.</source><publisher-name>Science Press</publisher-name>, <publisher-loc>Beijing, China</publisher-loc>. <comment>[in Chinese]</comment></mixed-citation></ref></ref-list></tp:taxon-treatment>
