# Supplementary material for: A revision of the Chinese Trigonalyidae (Hymenoptera, Trigonalyoidea)
Source: Zookeys. 2014 Feb 28;(385):1–207. doi: 10.3897/zookeys.385.6560 (PMC3950486; doi:10.3897/zookeys.385.6560)
Supplement: XML Treatment for Taeniogonalos geminata [file zookeys.385.6560-treatment34.xml]

<!DOCTYPE tp:taxon-treatment
  PUBLIC "-//TaxonX//DTD Taxonomic Treatment Publishing DTD v0 20100105//EN" "tax-treatment-NSO.dtd">
<tp:taxon-treatment xmlns:tp="http://www.plazi.org/taxpub"><tp:treatment-meta><mixed-citation publication-type="journal"><person-group><name><surname>Chen</surname><given-names>Hua-yan</given-names></name><name><surname>van Achterberg</surname><given-names>Cornelis</given-names></name><name><surname>He</surname><given-names>Jun-hua</given-names></name><name><surname>Xu</surname><given-names>Zai-fu</given-names></name></person-group><article-title>A revision of the Chinese Trigonalyidae (Hymenoptera, Trigonalyoidea)</article-title><source>Zookeys</source><day>28</day><month>2</month><year>2014</year><volume>2014</volume><issue>385</issue><fpage>1</fpage><lpage>207</lpage><pub-id pub-id-type="doi">10.3897/zookeys.385.6560</pub-id></mixed-citation></tp:treatment-meta><tp:nomenclature><tp:taxon-name>
                        <tp:taxon-name-part taxon-name-part-type="genus">Taeniogonalos</tp:taxon-name-part>
                        <tp:taxon-name-part taxon-name-part-type="species">geminata</tp:taxon-name-part>
                        <object-id xmlns:xlink="http://www.w3.org/1999/xlink" content-type="zoobank" xlink:type="simple">http://zoobank.org/F2330C5A-0F04-4A8C-8B8A-A03E51520F76</object-id>
                        <object-id xmlns:xlink="http://www.w3.org/1999/xlink" xlink:type="simple">http://species-id.net/wiki/Taeniogonalos_geminata</object-id>
                    </tp:taxon-name><tp:taxon-status xmlns:xlink="http://www.w3.org/1999/xlink" xlink:type="simple">sp. n.</tp:taxon-status><xref ref-type="fig" rid="F79">Figs 406</xref><xref ref-type="fig" rid="F80">–416</xref></tp:nomenclature><tp:treatment-sec sec-type="Type material"><title>Type material.</title><p>Holotype, ♀ (ZJUH) “[China:] Zhejiang, Mt. Tianmu, 18.VI.1983, Yun Ma, 831522”.</p></tp:treatment-sec><tp:treatment-sec sec-type="Diagnosis"><title>Diagnosis.</title><p>Outer side of supra-antennal elevations oblique and elevations about 0.3 times as long as scapus (<xref ref-type="fig" rid="F79">Fig. 408</xref>); occipital carina strongly widened medio-dorsally and distinctly lamelliform (<xref ref-type="fig" rid="F79">Fig. 408</xref>); head posteriorly entirely black and dorsally punctate with distinct smooth interspaces (<xref ref-type="fig" rid="F79">Fig. 408</xref>); middle mesoscutal lobe similarly coloured to lateral lobes, yellow latero-posteriorly, black or yellow laterally and black medially (<xref ref-type="fig" rid="F80">Fig. 412</xref>); scutellum with pair of medium-sized yellow patches medially (<xref ref-type="fig" rid="F80">Fig. 412</xref>); anterior half of fore wing only below pterostigma or subapically dark brown and remainder subhyaline (<xref ref-type="fig" rid="F80">Fig. 410</xref>); mesosoma with moderately limited yellowish pattern dorsally (<xref ref-type="fig" rid="F80">Fig. 412</xref>); second sternite of female distinctly convex (<xref ref-type="fig" rid="F80">Fig. 415</xref>; probably less of ♂); third sternite of female without protuberance (<xref ref-type="fig" rid="F80">Fig. 416</xref>); metasoma with limited pale pattern (<xref ref-type="fig" rid="F80">Figs 414</xref>, <xref ref-type="fig" rid="F80">415</xref>, <xref ref-type="fig" rid="F80">416</xref>).</p><fig id="F79" position="float" orientation="portrait"><label>Figures 406–408.</label><caption><p><italic><tp:taxon-name>Taeniogonalos geminata</tp:taxon-name></italic> sp. n., holotype, female. <bold>406</bold> Habitus lateral <bold>407</bold> head anterior <bold>408</bold> head dorsal.</p></caption><graphic xmlns:xlink="http://www.w3.org/1999/xlink" xlink:href="ZooKeys-385-001-g079.jpg" position="float" orientation="portrait" xlink:type="simple"/></fig><fig id="F80" position="float" orientation="portrait"><label>Figures 409–416.</label><caption><p><italic><tp:taxon-name>Taeniogonalos geminata</tp:taxon-name></italic> sp. n., holotype, female. <bold>409</bold> Antenna <bold>410</bold> fore wing <bold>411</bold> head lateral <bold>412</bold> mesosoma dorsal <bold>413</bold> mesosoma lateral <bold>414</bold> metasoma dorsal <bold>415</bold> metasoma lateral <bold>416</bold> metasoma ventral.</p></caption><graphic xmlns:xlink="http://www.w3.org/1999/xlink" xlink:href="ZooKeys-385-001-g080.jpg" position="float" orientation="portrait" xlink:type="simple"/></fig></tp:treatment-sec><tp:treatment-sec sec-type="Description"><title>Description.</title><p>Holotype, female, length of body 11.1 mm (of fore wing 7.6 mm).</p><!--PageBreak--><p><italic>Head</italic>. Antenna with 26 segments; frons densely punctate and no smooth interspaces; vertex punctate with large smooth interspaces but patch behind stemmaticum and near eyes with narrow interspaces and distinctly shiny (<xref ref-type="fig" rid="F79">Fig. 408</xref>), with rather long setae; temple largely smooth with sparse fine punctures (<xref ref-type="fig" rid="F80">Fig. 411</xref>); head gradually narrowed behind eyes, eye in dorsal view 1.4 times as long as temple (<xref ref-type="fig" rid="F79">Fig. 408</xref>); occipital carina strongly widened medio-dorsally and distinctly lamelliform, smooth (<xref ref-type="fig" rid="F79">Fig. 408</xref>); supra-antennal elevations medium-sized (about 0.3 times as long as scapus), outer side oblique and largely smooth except for sparse punctures; clypeus slightly concave and thick medio-ventrally.</p><!--PageBreak--><!--PageBreak--><p><italic>Mesosoma</italic>. Length of mesosoma 1.6 times its height (<xref ref-type="fig" rid="F80">Fig. 413</xref>); mesopleuron densely and finely rugulose-punctate, with satin sheen; notauli moderately wide, deep and moderately crenulate; mesoscutum largely finely and densely rugulose-punctate and with satin sheen, rather contrasting with shiny head (<xref ref-type="fig" rid="F80">Fig. 412</xref>); scutellar sulcus complete, strongly wide and crenulate; scutellum densely rugose-punctate, convex anteriorly and flattened posteriorly and near level of mesoscutum; metanotum medially protruding, obtuse and densely rugose-punctate (<xref ref-type="fig" rid="F80">Fig. 412</xref>); propodeum largely transversely strigose, reticulate-rugose, smooth and shiny posteriorly and antero-laterally (<xref ref-type="fig" rid="F80">Fig. 412</xref>); posterior propodeal carina thick lamelliform.</p><p><italic>Wings</italic>. Fore wing: length of vein 1-M 1.4 times as long as vein 1-SR (<xref ref-type="fig" rid="F80">Fig. 410</xref>).</p><p><italic>Metasoma</italic>. First tergite 0.5 times as long as apically wide, largely smooth and with shallow elliptical depression medially (<xref ref-type="fig" rid="F80">Fig. 412</xref>); other tergites largely smooth with sparse punctures (<xref ref-type="fig" rid="F80">Fig. 412</xref>); all sternites densely finely punctate; second sternite slightly convex.</p><p><italic>Colour</italic>. Black; frons with narrow yellow stripes along inner orbita extend to malar space, supra-antennal elevations yellow, clypeus with pair of yellow patches, remainder of head black; mandibles largely yellow with dark brown teeth; mesosoma laterally black except for dorsal yellow patches of pronotal side; middle lobe of mesoscutum with pair of elongate yellow patches anteriorly, lateral lobes of mesoscutum with narrow yellow patch along outer margin; scutellum with pair of wide yellow patches anteriorly; metanotum with one large medial yellow patch; propodeum pair of small yellow patches (<xref ref-type="fig" rid="F80">Fig. 412</xref>); metasoma dorsally black, lateral margin of first tergite ivory and remainder black, second tergite with pair of large yellow patches postero-laterally, third tergite with pair of small yellow patches postero-laterally; metasoma ventrally black (<xref ref-type="fig" rid="F80">Fig. 416</xref>), apical margin of all sternites ivory; palpi and antenna dark brown; patch on middle and hind coxae, fore and middle trochanters largely, anterior stripe on fore femur, base of all femora and apex of fore and middle femora, fore tibia anteriorly, base of middle and hind tibiae pale yellow; remainder of tibiae and tarsi more or less dark brown; pterostigma and apical half of marginal cell of fore wing and area below it dark brown; remainder of wing membrane slightly infuscate.</p><p><italic>Male</italic>. Unknown.</p></tp:treatment-sec><tp:treatment-sec sec-type="Biology"><title>Biology.</title><p>Unknown. Collected in June.</p></tp:treatment-sec><tp:treatment-sec sec-type="Distribution"><title>Distribution.</title><p>China (Zhejiang).</p></tp:treatment-sec><tp:treatment-sec sec-type="Etymology"><title>Etymology.</title><p>Name derived from “<italic>geminus</italic>” (Latin for “twin”), because of the pair of yellow patches on the scutellum.</p></tp:treatment-sec></tp:taxon-treatment>
