# Supplementary material for: A revision of the Chinese Trigonalyidae (Hymenoptera, Trigonalyoidea)
Source: Zookeys. 2014 Feb 28;(385):1–207. doi: 10.3897/zookeys.385.6560 (PMC3950486; doi:10.3897/zookeys.385.6560)
Supplement: XML Treatment for Taeniogonalos gestroi [file zookeys.385.6560-treatment35.xml]

<!DOCTYPE tp:taxon-treatment
  PUBLIC "-//TaxonX//DTD Taxonomic Treatment Publishing DTD v0 20100105//EN" "tax-treatment-NSO.dtd">
<tp:taxon-treatment xmlns:tp="http://www.plazi.org/taxpub"><tp:treatment-meta><mixed-citation publication-type="journal"><person-group><name><surname>Chen</surname><given-names>Hua-yan</given-names></name><name><surname>van Achterberg</surname><given-names>Cornelis</given-names></name><name><surname>He</surname><given-names>Jun-hua</given-names></name><name><surname>Xu</surname><given-names>Zai-fu</given-names></name></person-group><article-title>A revision of the Chinese Trigonalyidae (Hymenoptera, Trigonalyoidea)</article-title><source>Zookeys</source><day>28</day><month>2</month><year>2014</year><volume>2014</volume><issue>385</issue><fpage>1</fpage><lpage>207</lpage><pub-id pub-id-type="doi">10.3897/zookeys.385.6560</pub-id></mixed-citation></tp:treatment-meta><tp:nomenclature><tp:taxon-name>
                        <tp:taxon-name-part taxon-name-part-type="genus">Taeniogonalos</tp:taxon-name-part>
                        <tp:taxon-name-part taxon-name-part-type="species">gestroi</tp:taxon-name-part>
                        <object-id xmlns:xlink="http://www.w3.org/1999/xlink" xlink:type="simple">http://species-id.net/wiki/Taeniogonalos_gestroi</object-id>
                    </tp:taxon-name><tp:taxon-authority>(Schulz, 1908)</tp:taxon-authority><tp:taxon-status xmlns:xlink="http://www.w3.org/1999/xlink" xlink:type="simple">comb. n., re-instated</tp:taxon-status><xref ref-type="fig" rid="F81">Figs 417</xref><xref ref-type="fig" rid="F82">–427</xref><tp:nomenclature-citation-list><tp:nomenclature-citation><tp:taxon-name>Poecilogonalos thwaitesi</tp:taxon-name><comment> var. <italic>gestroi</italic> Schulz, 1908: 24; <xref ref-type="bibr" rid="B8">Bischoff 1938</xref>: 8.</comment></tp:nomenclature-citation><tp:nomenclature-citation><tp:taxon-name>Poecilogonalos pulchella gestroi</tp:taxon-name><comment>; <xref ref-type="bibr" rid="B65">Weinstein and Austin 1991</xref>: 423.</comment></tp:nomenclature-citation><tp:nomenclature-citation><tp:taxon-name>Poecilogonalos thwaitesi thwaitesi</tp:taxon-name><comment>; <xref ref-type="bibr" rid="B65">Weinstein and Austin 1991</xref>: 424 (p.p.).</comment></tp:nomenclature-citation><tp:nomenclature-citation><tp:taxon-name>Taeniogonalos thwaitesii</tp:taxon-name><comment>; <xref ref-type="fig" rid="F63">Tsuneki 1991</xref>: 51; <xref ref-type="bibr" rid="B12">Carmean and Kimsey 1998</xref>: 68 (p.p.; not <xref ref-type="bibr" rid="B68">Westwood 1874</xref>).</comment></tp:nomenclature-citation></tp:nomenclature-citation-list></tp:nomenclature><tp:treatment-sec sec-type="Additional material"><title>Additional material.</title><p>1 ♀ (ZMB), “[China:] Formosa, Taihorin [= Dalin, Chiayi County], V.[19]09, H. Sauter, S.G.”, “<!--PageBreak--><!--PageBreak--><italic>pulchella</italic> Westw., det. Bischoff”; 1 ♀ (IZCAS) “[China:] Yunnan, Naban River Watershed National Nature Reserve, <named-content xmlns:xlink="http://www.w3.org/1999/xlink" content-type="dwc:verbatimCoordinates" xlink:type="simple">22.13059°N, 100.66817°E</named-content>, 753m, 6.VI.2008, MT, A. Weigel, IOZ(E)1903927”; 1 ♂ (IZCAS) “[China:] Jiangsu, Nanjing, Lingusi, 12.VII.1957, IOZ(E)1495290”; 1 ♂ (IZCAS) “[China:] Guangxi, Pingxiang, 12.IV.1963, Shu-yong Wang, IOZ(E)1495289”; 11 ♀ + 5 ♂ (IZCAS) “[China:] Yunnan, Naban River Watershed National Nature Reserve, <named-content xmlns:xlink="http://www.w3.org/1999/xlink" content-type="dwc:verbatimCoordinates" xlink:type="simple">22.13059°N, 100.66817°E</named-content>, 753m, 6.VI.2008, MT, A. Weigel, IOZ(E)1903925, IOZ(E)1903926; id., but 8.VI.2008, IOZ(E)1910500; id., but 10.VI.2008, IOZ(E)1903929; id, but 16.VI.2009, Ling-zeng Meng, IOZ(E)1903935; id., but, <named-content xmlns:xlink="http://www.w3.org/1999/xlink" content-type="dwc:verbatimCoordinates" xlink:type="simple">22.15857°N, 100.66529°E</named-content>, 709 m, 20.V.2008, IOZ(E)1903928; id., but 26.III.2009, Ling-zeng Meng, IOZ(E)1903928; id., but 18.VIII.2008, IOZ(E) 1903931; id., but 20.X.2008, IOZ(E)1903932; id., but 28.VI.2008, IOZ(E)1903933, IOZ(E)1903934; id., but 6.VI.2008, IOZ(E)1903937; id., but 15.VI.2008, IOZ(E)1903938; id., but 25–26.V.2008, Feng Liu, IOZ(E)1903939; id., but, <named-content xmlns:xlink="http://www.w3.org/1999/xlink" content-type="dwc:verbatimCoordinates" xlink:type="simple">22.13091°N, 100.66861°E</named-content>, 689m, 28.VI.2008, Ling-zeng Meng, IOZ(E)1903935; id., but 14.XII.2007, IOZ(E) 1903940”; 1 ♀ (IZCAS) “[China:] Yunnan, Hekou, Xiaonanxi, 200 m, 9.VI.1956, Ke-ren Huang, IOZ(E)1495286”; 1 ♀ (IZCAS) “[China:] Yunnan, Xishuangbanna, Damenglong, 7.IV.1958, Fu-ji Pu, IOZ(E)1495287”; 3 ♀ + 1 ♂ (IZCAS) “[China:] Yunnan, Jingping, Mengla, 420 m, 19–21. IV.1956, Ke-ren Huang, IOZ(E)1495291, IOZ(E)1495292; id., but 400 m, 28.IV.1956, IOZ(E)1495285; id., but 370 m, 12.IV.1956, IOZ(E)1495288”.</p></tp:treatment-sec><tp:treatment-sec sec-type="Diagnosis"><title>Diagnosis.</title><p>Supra-antennal elevations 0.1–0.4 times as long as scapus and outer side of elevations oblique (<xref ref-type="fig" rid="F81">Fig. 419</xref>); head posteriorly with extensive yellowish or orange-brown pattern, including a V-shaped yellow or orange pattern behind stemmaticum (<xref ref-type="fig" rid="F81">Fig. 419</xref>); head dorsally often densely reticulate-punctate (<xref ref-type="fig" rid="F81">Fig. 419</xref>); clypeus moderately emarginate medio-ventrally (<xref ref-type="fig" rid="F81">Fig. 418</xref>); middle mesoscutal lobe similar to lateral lobes, black or yellow laterally and black medially (<xref ref-type="fig" rid="F82">Fig. 423</xref>); mesopleuron and metapleuron with extensive yellow pattern; third submarginal cell of fore wing 0.5–0.7 times as long as second submarginal cell (<xref ref-type="fig" rid="F82">Fig. 421</xref>); basal cell often largely and posterior half of first submarginal cells of fore wing more or less darkened, similar to colour of marginal cell (<xref ref-type="fig" rid="F82">Fig. 421</xref>); second sternite of both sexes without medio-apical protuberance (<xref ref-type="fig" rid="F82">Fig. 427</xref>), distinctly convex and no opening between second and following sternites in lateral view (<xref ref-type="fig" rid="F82">Fig. 426</xref>); third sternite of female without apical ledge (<xref ref-type="fig" rid="F82">Fig. 427</xref>). <italic><tp:taxon-name>Taeniogonalos gestroi</tp:taxon-name></italic> is close to <italic><tp:taxon-name>Taeniogonalos formosana</tp:taxon-name></italic> (sharing the flattened and smooth metanotum medially, the oblique striae or rugae of the propodeum and the densely and finely rugose lateral lobes of the mesoscutum), but differs by the partly yellow mesopleuron and metapleuron (black in <italic><tp:taxon-name>Taeniogonalos formosana</tp:taxon-name></italic>; <xref ref-type="fig" rid="F74">Figs 379</xref>, <xref ref-type="fig" rid="F76">390</xref>, <xref ref-type="fig" rid="F78">402</xref>), clypeus moderately emarginate medio-ventrally (shallowly emarginate), apex of hypopygium of ♀ yellowish brown (dark brown), second submarginal cell 0.5–0.7 times as long as third submarginal cell (0.7–0.8 times) and the gradually depressed second sternite medio-posteriorly (comparatively steeply depressed medio-posteriorly; <xref ref-type="fig" rid="F82">Fig. 427</xref>).</p><fig id="F81" position="float" orientation="portrait"><label>Figures 417–419.</label><caption><p><italic><tp:taxon-name>Taeniogonalos gestroi</tp:taxon-name></italic> (Schulz, 1908), female from Yunnan. <bold>417</bold> Habitus lateral <bold>418</bold> head anterior <bold>419</bold> head dorsal.</p></caption><graphic xmlns:xlink="http://www.w3.org/1999/xlink" xlink:href="ZooKeys-385-001-g081.jpg" position="float" orientation="portrait" xlink:type="simple"/></fig><fig id="F82" position="float" orientation="portrait"><label>Figures 420–427.</label><caption><p><italic><tp:taxon-name>Taeniogonalos gestroi</tp:taxon-name></italic> (Schulz, 1908), female from Yunnan. <bold>420</bold> Antenna <bold>421</bold> fore and hind wings <bold>422</bold> head lateral <bold>423</bold> mesosoma dorsal <bold>424</bold> mesosoma lateral <bold>425</bold> metasoma dorsal <bold>426</bold> metasoma lateral <bold>427</bold> metasoma ventral.</p></caption><graphic xmlns:xlink="http://www.w3.org/1999/xlink" xlink:href="ZooKeys-385-001-g082.jpg" position="float" orientation="portrait" xlink:type="simple"/></fig></tp:treatment-sec><tp:treatment-sec sec-type="Description"><title>Description.</title><p>Redescribed after a female from Naban River Watershed, length of body 8.9 mm (of fore wing 7.2 mm).</p><p><italic>Head</italic>. Antenna with 24 segments; frons reticulate-punctate (<xref ref-type="fig" rid="F81">Fig. 418</xref>); vertex reticulate-punctate behind stemmaticum and near eyes, becoming spaced punctate (interspaces much wider than width of punctures) posteriorly (<xref ref-type="fig" rid="F81">Fig. 419</xref>); temple largely smooth with sparse fine punctures (<xref ref-type="fig" rid="F82">Fig. 422</xref>); head gradually narrowed behind eyes, eye in dorsal view 0.8 times as long as temple (<xref ref-type="fig" rid="F81">Fig. 419</xref>); occipital carina narrow, non-lamelliform and smooth medio-dorsally (<xref ref-type="fig" rid="F81">Fig. 419</xref>); supra-antennal elevations medium-sized (about 0.2 times as long as scapus) and their outer side oblique (<xref ref-type="fig" rid="F81">Fig. 419</xref>); clypeus moderately concave and thick medio-ventrally.</p><!--PageBreak--><!--PageBreak--><p><italic>Mesosoma</italic>. Length of mesosoma 1.2 times its height (<xref ref-type="fig" rid="F82">Fig. 424</xref>); mesopleuron densely and coarsely reticulate-rugose anteriorly, densely and finely punctate posteriorly; transverse mesopleural groove narrow, shallow and weakly crenulate; notauli narrow, deep and weakly crenulate; middle lobe of mesoscutum reticulate-rugose anteriorly, transversely rugose posteriorly, lateral lobes reticulate-rugose (<xref ref-type="fig" rid="F82">Fig. 423</xref>); scutellar sulcus narrow but complete, weakly crenulate; scutellum densely and finely reticulate-rugose, rather flat and anteriorly near level of level of mesoscutum; metanotum medially slightly convex, not protruding and finely rugose (<xref ref-type="fig" rid="F82">Fig. 423</xref>); propodeum densely and coarsely reticulate-rugose (<xref ref-type="fig" rid="F82">Fig. 423</xref>); posterior propodeal carina thick lamelliform and strongly arched, foramen medially 0.5 times higher than wide basally.</p><p><italic>Wings</italic>. Fore wing: length of vein 1-M 1.4 times as long as vein 1-SR (<xref ref-type="fig" rid="F82">Fig. 421</xref>).</p><p><italic>Metasoma</italic>. First tergite 0.6 times as long as apically wide, smooth and with shallow elliptical depression medially (<xref ref-type="fig" rid="F82">Fig. 425</xref>); second–sixth tergites densely reticulate-punctate; sternites densely punctate; second sternite distinctly convex in lateral view, without medio-apical protuberance (<xref ref-type="fig" rid="F82">Fig. 427</xref>); third sternite about 0.2 times as long as second sternite (<xref ref-type="fig" rid="F82">Fig. 427</xref>); hypopygium triangular in ventral view (<xref ref-type="fig" rid="F82">Fig. 427</xref>).</p><p><italic>Colour</italic>. Yellow with black pattern; frons largely yellow, area above and between supra-antennal elevations largely black but with a heart-shaped yellow spot below anterior ocellus, black marks medio-ventrally extending to base of clypeus; clypeus yellow with ventral margin dark brown; mandible yellow with teeth and latero-ventral margin black; vertex largely black with a V-shaped yellow patch posteriorly and postero-lateral area above occipital carina yellow; upper temple yellow and lower margin black; mesosoma laterally black with following yellow markings: broad oblique stripe on propleuron, stripe on upper pronotum and lower pronotum, broad oblique but medially interrupted stripe on mesopleuron and metapleuron; mesosoma dorsally black with following yellow markings: antero-lateral stripes on middle lobe of mesoscutum, axilla, antero-lateral half, metanotum, broad longitudinal lateral stripes on propodeum; metasoma black with following yellow markings: broad patch on posterior margin of first tergite and anterior margin of second tergite, narrow continuous stripe on posterior an lateral margin of second tergite, postero-lateral broad patches on fourth to sixth tergites, posterior half of first sternite, rather broad stripe on posterior margin of second sternite; palpi dark brown; antenna dark brown with first five segments darker; coxae dorsally, trochanters and trochantelli, base and apex of femora and base of tarsi yellow, remainder of legs dark brown to black; pterostigma dark brown, marginal cell more or less dark brown, remainder of wing membrane subhyaline.</p><p><italic>Variation</italic>. Length of body 5.5–9.3 mm, of fore wing 4.2–8.1 mm; length of vein 1-M of fore wing 1.2–1.4 times as long as vein 1-SR.</p><p><italic>Male</italic>. Length of body 7.4–9.1 mm, of fore wing 5.8–6.9 mm; antenna with 24 segments, tyloids linear, 0.8 times as long as segment on 10<sup>th</sup>–16<sup>th</sup> segments and 0.5 times as long as segment on 17<sup>th</sup> segment; genitalia internal.</p></tp:treatment-sec><tp:treatment-sec sec-type="Biology"><title>Biology.</title><p>Hyperparasitoid of <tp:taxon-name>Ichneumonidae</tp:taxon-name> in Pyralid caterpillars (<xref ref-type="bibr" rid="B12">Carmean and Kimsey 1998</xref>; as <italic><tp:taxon-name>Taeniogonalos thwaitesii</tp:taxon-name></italic>).</p></tp:treatment-sec><tp:treatment-sec sec-type="Distribution"><title>Distribution.</title><p>China (Jiangsu, Taiwan, Hainan, Yunnan); India (Sikkim); Sri Lanka; Thailand (Thaleban N.P., 200 m); Laos; Papua New Guinea; Myanmar (syntype); Malaysia; Indonesia (Sumatra, syntype).</p></tp:treatment-sec><tp:treatment-sec sec-type="Notes"><title>Notes.</title><p>As pointed out by <xref ref-type="bibr" rid="B48">Schulz (1908)</xref> specimens from Indonesia and Myanmar differ from both examined female syntypes of <!--PageBreak--><italic><tp:taxon-name>Taeniogonalos thwaitesii</tp:taxon-name></italic> (Westwood, 1874) from Sri Lanka. He created a new name for the specimens from Indonesia and Myanmar: <italic><tp:taxon-name>Poecilogonalos pulchella</tp:taxon-name></italic> var. <italic>gestroi</italic>. After examination of a type of <italic><tp:taxon-name>Taeniogonalos thwaitesii</tp:taxon-name></italic>, Dr D. Smith (in litt.) kindly informed one of us (CvA) that <italic><tp:taxon-name>Taeniogonalos thwaitesii</tp:taxon-name></italic> (auctt.) from North India up to China is indeed a species different from the typical <italic><tp:taxon-name>Taeniogonalos thwaitesii</tp:taxon-name></italic> from Sri Lanka and possibly South India. Therefore, we use the first available name for this species, <italic><tp:taxon-name>Taeniogonalos gestroi</tp:taxon-name></italic> (Schulz, 1908) which is a new combination.</p></tp:treatment-sec><tp:treatment-sec><!--Section generated to contain objects referenced in tp:taxon-treatment.--><fig id="F63" position="float" orientation="portrait"><label>Figures 317–319.</label><caption><p><italic><tp:taxon-name>Taeniogonalos cordata</tp:taxon-name></italic> sp. n., holotype, female. <bold>317</bold> Habitus dorsal <bold>318</bold> head anterior <bold>319</bold> head dorsal.</p></caption><graphic xmlns:xlink="http://www.w3.org/1999/xlink" xlink:href="ZooKeys-385-001-g063.jpg" position="float" orientation="portrait" xlink:type="simple"/></fig><fig id="F74" position="float" orientation="portrait"><label>Figures 375–382.</label><caption><p><italic><tp:taxon-name>Taeniogonalos formosana</tp:taxon-name></italic> (Bischoff, 1913), holotype, female. <bold>375</bold> Antenna <bold>376</bold> fore and hind wings <bold>377</bold> head lateral <bold>378</bold> mesosoma dorsal <bold>379</bold> mesosoma lateral <bold>380</bold> metasoma dorsal <bold>381</bold> metasoma lateral <bold>382</bold> metasoma ventral.</p></caption><graphic xmlns:xlink="http://www.w3.org/1999/xlink" xlink:href="ZooKeys-385-001-g074.jpg" position="float" orientation="portrait" xlink:type="simple"/></fig><fig id="F76" position="float" orientation="portrait"><label>Figures 386–393.</label><caption><p><italic><tp:taxon-name>Taeniogonalos intermedia</tp:taxon-name></italic> (Chen, 1949), lectotype, female. <bold>386</bold> Antenna <bold>387</bold> fore and hind wings <bold>388</bold> head lateral <bold>389</bold> mesosoma dorsal <bold>390</bold> mesosoma lateral <bold>391</bold> metasoma dorsal <bold>392</bold> metasoma lateral <bold>393</bold> metasoma ventral.</p></caption><graphic xmlns:xlink="http://www.w3.org/1999/xlink" xlink:href="ZooKeys-385-001-g076.jpg" position="float" orientation="portrait" xlink:type="simple"/></fig><fig id="F78" position="float" orientation="portrait"><label>Figures 398–405.</label><caption><p><italic><tp:taxon-name>Taeniogonalos unifasciata</tp:taxon-name></italic> (Chen, 1949), lectotype, male. <bold>398</bold> Tyloids on 11<sup>th</sup>–16<sup>th</sup> segments of antenna <bold>399</bold> fore and hind wings <bold>400</bold> head lateral <bold>401</bold> mesosoma dorsal <bold>402</bold> mesosoma lateral <bold>403</bold> metasoma dorsal <bold>404</bold> metasoma lateral <bold>405</bold> metasoma ventral.</p></caption><graphic xmlns:xlink="http://www.w3.org/1999/xlink" xlink:href="ZooKeys-385-001-g078.jpg" position="float" orientation="portrait" xlink:type="simple"/></fig></tp:treatment-sec><ref-list><ref id="B8"><mixed-citation xmlns:xlink="http://www.w3.org/1999/xlink" xlink:type="simple"><person-group><name name-style="western"><surname>Bischoff</surname><given-names>H</given-names></name></person-group> (<year>1938</year>) <article-title>Trigonaloidae.</article-title><source>Hymenopterorum Catalogus</source><volume>5</volume>: <fpage>1</fpage>-<lpage>18</lpage>.</mixed-citation></ref><ref id="B65"><mixed-citation xmlns:xlink="http://www.w3.org/1999/xlink" xlink:type="simple"><person-group><name name-style="western"><surname>Weinstein</surname><given-names>P</given-names></name><name name-style="western"><surname>Austin</surname><given-names>AD</given-names></name></person-group> (<year>1991</year>) <article-title>The host relationships of trigonalyid wasps (Hymenoptera: Trigonalyidae), with a review of their biology and catalogue to world species.</article-title><source>Journal of Natural History</source><volume>25</volume>(<issue>2</issue>): <fpage>399</fpage>–<lpage>433</lpage>. doi: <ext-link ext-link-type="uri" xlink:href="http://dx.doi.org/10.1080/00222939100770281" xlink:type="simple">10.1080/00222939100770281</ext-link></mixed-citation></ref><ref id="B12"><mixed-citation xmlns:xlink="http://www.w3.org/1999/xlink" xlink:type="simple"><person-group><name name-style="western"><surname>Carmean</surname><given-names>D</given-names></name><name name-style="western"><surname>Kimsey</surname><given-names>L</given-names></name></person-group> (<year>1998</year>) <article-title>Phylogenetic revision of the parasitoid wasp family Trigonalidae (Hymenoptera).</article-title><source>Systematic Entomology</source><volume>23</volume>: <fpage>35</fpage>–<lpage>76</lpage>. doi: <ext-link ext-link-type="uri" xlink:href="http://dx.doi.org/10.1046/j.1365-3113.1998.00042.x" xlink:type="simple">10.1046/j.1365-3113.1998.00042.x</ext-link></mixed-citation></ref><ref id="B68"><mixed-citation xmlns:xlink="http://www.w3.org/1999/xlink" xlink:type="simple"><person-group><name name-style="western"><surname>Westwood</surname><given-names>JO</given-names></name></person-group> (<year>1874</year>) <chapter-title>Trigonalidae</chapter-title>. <source>Thesaurus Entomologicus Oxoniensis</source><volume>124</volume>. <publisher-name>Clarendon Press</publisher-name>, <publisher-loc>Oxford</publisher-loc>.</mixed-citation></ref><ref id="B48"><mixed-citation xmlns:xlink="http://www.w3.org/1999/xlink" xlink:type="simple"><person-group><name name-style="western"><surname>Schulz</surname><given-names>WA</given-names></name></person-group> (<year>1908</year>) <article-title>Die Trigonaloiden des Genueser Naturhistorischen Museums.</article-title><source>Annali del Museo Civico di Storia Naturale di Genova</source><series>Ser. 3</series><volume>4</volume>(<issue>44</issue>): <fpage>23</fpage>–<lpage>37</lpage>.</mixed-citation></ref></ref-list></tp:taxon-treatment>
