# Supplementary material for: A revision of the Chinese Trigonalyidae (Hymenoptera, Trigonalyoidea)
Source: Zookeys. 2014 Feb 28;(385):1–207. doi: 10.3897/zookeys.385.6560 (PMC3950486; doi:10.3897/zookeys.385.6560)
Supplement: XML Treatment for Taeniogonalos maga [file zookeys.385.6560-treatment36.xml]

<!DOCTYPE tp:taxon-treatment
  PUBLIC "-//TaxonX//DTD Taxonomic Treatment Publishing DTD v0 20100105//EN" "tax-treatment-NSO.dtd">
<tp:taxon-treatment xmlns:tp="http://www.plazi.org/taxpub"><tp:treatment-meta><mixed-citation publication-type="journal"><person-group><name><surname>Chen</surname><given-names>Hua-yan</given-names></name><name><surname>van Achterberg</surname><given-names>Cornelis</given-names></name><name><surname>He</surname><given-names>Jun-hua</given-names></name><name><surname>Xu</surname><given-names>Zai-fu</given-names></name></person-group><article-title>A revision of the Chinese Trigonalyidae (Hymenoptera, Trigonalyoidea)</article-title><source>Zookeys</source><day>28</day><month>2</month><year>2014</year><volume>2014</volume><issue>385</issue><fpage>1</fpage><lpage>207</lpage><pub-id pub-id-type="doi">10.3897/zookeys.385.6560</pub-id></mixed-citation></tp:treatment-meta><tp:nomenclature><tp:taxon-name>
                        <tp:taxon-name-part taxon-name-part-type="genus">Taeniogonalos</tp:taxon-name-part>
                        <tp:taxon-name-part taxon-name-part-type="species">maga</tp:taxon-name-part>
                        <object-id xmlns:xlink="http://www.w3.org/1999/xlink" xlink:type="simple">http://species-id.net/wiki/Taeniogonalos_maga</object-id>
                    </tp:taxon-name><tp:taxon-authority>(Teranishi, 1929)</tp:taxon-authority><xref ref-type="fig" rid="F83">Figs 428</xref><xref ref-type="fig" rid="F84"/><xref ref-type="fig" rid="F85"/><xref ref-type="fig" rid="F86">–448</xref><tp:nomenclature-citation-list><tp:nomenclature-citation><tp:taxon-name>Poecilogonalos maga</tp:taxon-name><comment> Teranishi, 1929: 148; <xref ref-type="bibr" rid="B34">Marshakov 1981</xref>: 106; <xref ref-type="bibr" rid="B63">Tsuneki 1991</xref>: 51; <xref ref-type="bibr" rid="B65">Weinstein and Austin 1991</xref>: 423; <xref ref-type="bibr" rid="B29">Lelej 1995</xref>: 14.</comment></tp:nomenclature-citation><tp:nomenclature-citation><tp:taxon-name>Taeniogonalos maga</tp:taxon-name><comment>; <xref ref-type="bibr" rid="B12">Carmean and Kimsey 1998</xref>: 68; <xref ref-type="bibr" rid="B3">Bennett and Lelej 2003</xref>: 8; <xref ref-type="bibr" rid="B32">Li et al. 2012</xref>: 4.</comment></tp:nomenclature-citation><tp:nomenclature-citation><tp:taxon-name>Taiwanogonalos alishana</tp:taxon-name><comment> Tsuneki, 1991: 36. Synonymized by <xref ref-type="bibr" rid="B12">Carmean and Kimsey 1998</xref> with <italic><tp:taxon-name>Taeniogonalos maga</tp:taxon-name></italic>.</comment></tp:nomenclature-citation><tp:nomenclature-citation><tp:taxon-name>Taiwanogonalos claripennis</tp:taxon-name><comment> Tsuneki, 1991: 38. Synonymized by <xref ref-type="bibr" rid="B12">Carmean and Kimsey 1998</xref> with <italic><tp:taxon-name>Taeniogonalos maga</tp:taxon-name></italic>.</comment></tp:nomenclature-citation></tp:nomenclature-citation-list></tp:nomenclature><tp:treatment-sec sec-type="Type material"><title>Type material.</title><p>Holotype of <italic><tp:taxon-name>Poecilogonalos maga</tp:taxon-name></italic>, ♂ (OMNH), “[Japan:], Nagano, Shimajima, VII.1927, K. Sato”, “Holotype <italic><tp:taxon-name>Poecilogonalos maga</tp:taxon-name></italic>”; 1 paratype, ♀ (OMNH), topotypic and same date, “Allotype <italic><tp:taxon-name>Poecilogonalos magae</tp:taxon-name></italic>”. Holotype of <italic><tp:taxon-name>Taeniogonalos alishana</tp:taxon-name></italic>, ♂ (OMNH), “[China:], Taiwan, Arisan, 27.V.1929, K. Sato”, “Holotype <italic>P. maga arisana</italic>” [MS label by C. Teranishi], “<italic><tp:taxon-name>Taiwanogonalos alishana</tp:taxon-name></italic> Tsuneki, ♂, holotype”.</p></tp:treatment-sec><tp:treatment-sec sec-type="Additional material"><title>Additional material.</title><p>1 ♀ (ZJUH) “[China:] Zhejiang, Mt. Tianmu, 18.VI.1983, Yun Ma, 831378”; 1 ♀ + 7 ♂ (ZJUH, RMNH) “[China:] Zhejiang, Mt. Tianmu, Xianrending, 1509 m, 14.VII.1998, MT, Ming-shui Zhao, 200010683, 200010684, 200010687; id., but 20.VII.1998, 992748, 992753; id., but 23.VII.1998, 200010697; id., but 28.VII.2003, Xiao-xia Yu, 20034472; id., but 2–4.VI.1990, Zu-hua Shi, 901559; id., but Yong-gen Lou, 900463”.</p></tp:treatment-sec><tp:treatment-sec sec-type="Diagnosis"><title>Diagnosis.</title><p>Outer side of supra-antennal elevations oblique and elevations 0.4–0.5 times as long as scapus (<xref ref-type="fig" rid="F83">Fig. 430</xref>); occipital carina moderately widened medio-dorsally (near weak medio-posterior depression of vertex up to 0.5 times as wide as diameter of ocellus; <xref ref-type="fig" rid="F83">Fig. 430</xref>); anteriorly vertex of ♀ often partly coarsely punctate and smooth interspaces partly narrower than diameter of punctures; head posteriorly entirely black (<xref ref-type="fig" rid="F83">Fig. 430</xref>); mesosoma of both sexes black dorsally and coarsely sculptured (<xref ref-type="fig" rid="F84">Fig. 434</xref>); marginal cell of fore wing with brown patch (<xref ref-type="fig" rid="F84">Fig. 432</xref>); second sternite of female distinctly convex, of male with shallow depressed subposterior area (<xref ref-type="fig" rid="F84">Fig. 438</xref>); third sternite of male slightly convex or flat subposteriorly; third sternite 0.2-0.3 times as long as second sternite.</p><fig id="F83" position="float" orientation="portrait"><label>Figures 428–430.</label><caption><p><italic><tp:taxon-name>Taeniogonalos maga</tp:taxon-name></italic> (Teranishi, 1929), holotype, male. <bold>428</bold> Habitus lateral <bold>429</bold> head anterior <bold>430</bold> head dorsal.</p></caption><graphic xmlns:xlink="http://www.w3.org/1999/xlink" xlink:href="ZooKeys-385-001-g083.jpg" position="float" orientation="portrait" xlink:type="simple"/></fig><fig id="F84" position="float" orientation="portrait"><label>Figures 431–438.</label><caption><p><italic><tp:taxon-name>Taeniogonalos maga</tp:taxon-name></italic> (Teranishi, 1929), holotype, male. <bold>431</bold> Antenna <bold>432</bold> fore wing <bold>433</bold> head lateral <bold>434</bold> mesosoma dorsal <bold>435</bold> mesosoma lateral <bold>436</bold> metasoma dorsal <bold>437</bold> metasoma lateral <bold>438</bold> metasoma ventral.</p></caption><graphic xmlns:xlink="http://www.w3.org/1999/xlink" xlink:href="ZooKeys-385-001-g084.jpg" position="float" orientation="portrait" xlink:type="simple"/></fig><fig id="F85" position="float" orientation="portrait"><label>Figures 439–442.</label><caption><p><italic><tp:taxon-name>Taeniogonalos alishana</tp:taxon-name></italic> (Tsuneki, 1991), holotype, male. <bold>439</bold> Head anterior <bold>440</bold> head dorsal <bold>441</bold> antenna <bold>442</bold> fore wing.</p></caption><graphic xmlns:xlink="http://www.w3.org/1999/xlink" xlink:href="ZooKeys-385-001-g085.jpg" position="float" orientation="portrait" xlink:type="simple"/></fig><fig id="F86" position="float" orientation="portrait"><label>Figures 443–448.</label><caption><p><italic><tp:taxon-name>Taeniogonalos alishana</tp:taxon-name></italic> (Tsuneki, 1991), holotype, male. <bold>443</bold> Head lateral <bold>444</bold> mesosoma dorsal <bold>445</bold> mesosoma lateral <bold>446</bold> metasoma dorsal <bold>447</bold> metasoma lateral <bold>448</bold> metasoma ventral.</p></caption><graphic xmlns:xlink="http://www.w3.org/1999/xlink" xlink:href="ZooKeys-385-001-g086.jpg" position="float" orientation="portrait" xlink:type="simple"/></fig></tp:treatment-sec><tp:treatment-sec sec-type="Description"><title>Description.</title><p>Holotype, male, length of body 8.7 mm (of fore wing 7.8 mm).</p><!--PageBreak--><p><italic>Head</italic>. Antenna with 23 segments with longitudinal tyloids on 10<sup>th</sup>-14<sup>th</sup> segments; frons densely coarsely punctate (interspaces less than width of punctures) and with some rugae anteriorly; vertex coarsely punctate (<xref ref-type="fig" rid="F83">Fig. 430</xref>), with medium-sized setae; temple spaced punctate (<xref ref-type="fig" rid="F84">Fig. 433</xref>); head gradually narrowed behind eyes, eye in dorsal view as long as temple (<xref ref-type="fig" rid="F83">Fig. 430</xref>); occipital carina moderately widened medio-dorsally (near weak medio-posterior depression of vertex up to 0.5 times as wide as diameter of ocellus; <xref ref-type="fig" rid="F83">Fig. 430</xref>); with few weak crenulae dorsally; supra-antennal elevations medium-sized (about 0.5 times as long as scapus) and their outer side rather steeply oblique (<xref ref-type="fig" rid="F83">Fig. 430</xref>); clypeus weakly concave and thick medio-ventrally.</p><!--PageBreak--><p><italic>Mesosoma</italic>. Length of mesosoma 1.4 times its height (<xref ref-type="fig" rid="F84">Fig. 435</xref>); transverse mesopleural groove moderately wide, deep and coarsely crenulate; mesopleuron reticulate-rugose (antero-dorsally more coarsely so), but speculum smooth and shiny; notauli moderately narrow, deep and sparsely crenulate; middle lobe of mesoscutum coarsely vermiculate rugose, lateral lobes more spaced rugose (<xref ref-type="fig" rid="F84">Fig. 434</xref>); scutellar sulcus complete, medium-sized and crenulate medially and wider laterally; scutellum densely rugose, rather flat anteriorly and slightly above level of mesoscutum, but rather longitudinally depressed medially; metanotum medially distinctly convex, moderately protruding and rugose (<xref ref-type="fig" rid="F84">Fig. 434</xref>); propodeum entirely vermiculate-rugose or nearly so (<xref ref-type="fig" rid="F84">Fig. 434</xref>); posterior propodeal carina rather wide lamelliform and distinctly arched, foramen about 1.3 times as wide basally as high medially.</p><!--PageBreak--><p><italic>Wings</italic>. Fore wing: length of vein 1-M 1.6 times as long as vein 1-SR (<xref ref-type="fig" rid="F84">Fig. 432</xref>).</p><p><italic>Metasoma</italic>. First tergite 0.6 times as long as apically wide, largely smooth and with distinct wide depression medially (<xref ref-type="fig" rid="F84">Fig. 436</xref>); second and following tergites densely superficially punctate and shiny (<xref ref-type="fig" rid="F84">Fig. 436</xref>); sternites rather coarsely and densely punctate; second sternite weakly convex in lateral view (<xref ref-type="fig" rid="F84">Fig. 437</xref>); third sternite 0.3 times as long as second sternite; second sternite slightly depressed medio-posteriorly (<xref ref-type="fig" rid="F84">Fig. 438</xref>); third sternite flat medio-posteriorly.</p><p><italic>Colour</italic>. Black; mandible medially, apices of fore and middle trochanters, hind trochanter and trochantellus and bases of femora largely ivory; second tergite with indistinct pair of small brownish patches posteriorly (<xref ref-type="fig" rid="F84">Fig. 436</xref>); antenna (but darkened basally), palpi and tegulae mainly brown; fore tibia and tarsus, middle tibia basally brownish-yellow and remainder of legs dark brown; subapical patch of fore wing infuscate; pterostigma and veins brown, remainder of wing membrane subhyaline.</p><p><italic>Variation</italic>. Length of body 7.0–8.7 mm, of fore wing 6.8–7.8 mm; antenna of ♂ with 22 (1), 23 (1) or 24 (1) segments, with linear tyloids on (9<sup>th</sup>–)10<sup>th</sup>–14<sup>th</sup>(–15<sup>th</sup>) segments; second tergite black, ivory or yellowish latero-posteriorly, propodeum coarsely to superficially sculptured.</p><p><italic>Female</italic>. Female paratype is very similar to holotype, but brown patch of fore wing larger and darker, first metasomal tergite with pair of ivory patches apically, and second tergite with pair of large ivory patches latero-posteriorly; length of body 9.0 mm and of fore wing 8.8 mm.</p><!--PageBreak--></tp:treatment-sec><tp:treatment-sec sec-type="Biology"><title>Biology.</title><p>Unknown (record for <italic><tp:taxon-name>Taeniogonalos maga</tp:taxon-name></italic> concerns <italic><tp:taxon-name>Taeniogonalos taihorina</tp:taxon-name></italic>). Collected in May–July, up to 1509 m.</p></tp:treatment-sec><tp:treatment-sec sec-type="Distribution"><title>Distribution.</title><p>China (Taiwan, Zhejiang); Japan (Honshu). Other records of this species need reconfirmation.</p></tp:treatment-sec><ref-list><ref id="B34"><mixed-citation xmlns:xlink="http://www.w3.org/1999/xlink" xlink:type="simple"><person-group><name name-style="western"><surname>Marshakov</surname><given-names>VG</given-names></name></person-group> (<year>1981</year>) [<trans-title xml:lang="en">Trigonalidae (Hymenoptera) of the USSR fauna</trans-title>]. In: <person-group><name name-style="western"><surname>Korotyaev</surname><given-names>BA</given-names></name></person-group> (<role>Ed</role>) <source>Morfologia i sistematica nasekomykh Dalnego Vostoka</source> [<trans-source xml:lang="en">Morphology and Systematics of insects of the Far East</trans-source>]. <publisher-name>Nauka</publisher-name>, <publisher-loc>Leningrad</publisher-loc><volume>92</volume>: <fpage>100</fpage>–<lpage>107</lpage>. <comment>[in Russian]</comment></mixed-citation></ref><ref id="B63"><mixed-citation xmlns:xlink="http://www.w3.org/1999/xlink" xlink:type="simple"><person-group><name name-style="western"><surname>Tsuneki</surname><given-names>K</given-names></name></person-group> (<year>1991</year>) <article-title>Revision of the Trigonalidae of Japan and adjacent territories (Hymenoptera).</article-title><source>Special Publications Japan Hymenopterists Association</source><volume>37</volume>: <fpage>1</fpage>-<lpage>68</lpage>.</mixed-citation></ref><ref id="B65"><mixed-citation xmlns:xlink="http://www.w3.org/1999/xlink" xlink:type="simple"><person-group><name name-style="western"><surname>Weinstein</surname><given-names>P</given-names></name><name name-style="western"><surname>Austin</surname><given-names>AD</given-names></name></person-group> (<year>1991</year>) <article-title>The host relationships of trigonalyid wasps (Hymenoptera: Trigonalyidae), with a review of their biology and catalogue to world species.</article-title><source>Journal of Natural History</source><volume>25</volume>(<issue>2</issue>): <fpage>399</fpage>–<lpage>433</lpage>. doi: <ext-link ext-link-type="uri" xlink:href="http://dx.doi.org/10.1080/00222939100770281" xlink:type="simple">10.1080/00222939100770281</ext-link></mixed-citation></ref><ref id="B29"><mixed-citation xmlns:xlink="http://www.w3.org/1999/xlink" xlink:type="simple"><person-group><name name-style="western"><surname>Lelej</surname><given-names>AS</given-names></name></person-group> (<year>1995</year>) [<trans-title xml:lang="en">Fam. Trigonalidae - Trigonalid wasps</trans-title>]. In: <person-group><name name-style="western"><surname>Kupianskaya</surname><given-names>AN</given-names></name><name name-style="western"><surname>Lelej</surname><given-names>AS</given-names></name><name name-style="western"><surname>Storozheva</surname><given-names>NA</given-names></name></person-group> (<role>Eds</role>) [<trans-source xml:lang="en">Key to the insects of Russian Far East</trans-source>] <volume>IV</volume>(<issue>2</issue>): <fpage>8</fpage>–<lpage>14</lpage>. <comment>[in Russian]</comment></mixed-citation></ref><ref id="B12"><mixed-citation xmlns:xlink="http://www.w3.org/1999/xlink" xlink:type="simple"><person-group><name name-style="western"><surname>Carmean</surname><given-names>D</given-names></name><name name-style="western"><surname>Kimsey</surname><given-names>L</given-names></name></person-group> (<year>1998</year>) <article-title>Phylogenetic revision of the parasitoid wasp family Trigonalidae (Hymenoptera).</article-title><source>Systematic Entomology</source><volume>23</volume>: <fpage>35</fpage>–<lpage>76</lpage>. doi: <ext-link ext-link-type="uri" xlink:href="http://dx.doi.org/10.1046/j.1365-3113.1998.00042.x" xlink:type="simple">10.1046/j.1365-3113.1998.00042.x</ext-link></mixed-citation></ref><ref id="B3"><mixed-citation xmlns:xlink="http://www.w3.org/1999/xlink" xlink:type="simple"><person-group><name name-style="western"><surname>Bennett</surname><given-names>DJ</given-names></name><name name-style="western"><surname>Lelej</surname><given-names>AS</given-names></name></person-group> (<year>2003</year>) <article-title>To the knowledge of trigonalyid wasps (Hymenoptera: Trigonalyidae) of Sakhalin.</article-title><source>Far Eastern Entomologist</source><issue>N 130</issue>: <lpage>8</lpage>.</mixed-citation></ref><ref id="B32"><mixed-citation xmlns:xlink="http://www.w3.org/1999/xlink" xlink:type="simple"><person-group><name name-style="western"><surname>Li</surname><given-names>T</given-names></name><name name-style="western"><surname>Sheng</surname><given-names>M-L</given-names></name><name name-style="western"><surname>Sun</surname><given-names>S-P</given-names></name><name name-style="western"><surname>Luo</surname><given-names>Y-Q</given-names></name></person-group> (<year>2012</year>) <article-title>Parasitoids of the sawfly, <italic>Arge pullata</italic>, in the Shennongjia National Nature Reserve.</article-title><source>Journal of Insect Science</source><volume>12</volume>(<issue>97</issue>): <fpage>1</fpage>–<lpage>9</lpage>. <ext-link ext-link-type="uri" xlink:href="http://www.insectscience.org/12.97" xlink:type="simple">http://www.insectscience.org/12.97</ext-link> doi: <ext-link ext-link-type="uri" xlink:href="http://dx.doi.org/10.1673/031.012.9701" xlink:type="simple">10.1673/031.012.9701</ext-link></mixed-citation></ref></ref-list></tp:taxon-treatment>
