# Supplementary material for: A revision of the Chinese Trigonalyidae (Hymenoptera, Trigonalyoidea)
Source: Zookeys. 2014 Feb 28;(385):1–207. doi: 10.3897/zookeys.385.6560 (PMC3950486; doi:10.3897/zookeys.385.6560)
Supplement: XML Treatment for Taeniogonalos mongolica [file zookeys.385.6560-treatment37.xml]

<!DOCTYPE tp:taxon-treatment
  PUBLIC "-//TaxonX//DTD Taxonomic Treatment Publishing DTD v0 20100105//EN" "tax-treatment-NSO.dtd">
<tp:taxon-treatment xmlns:tp="http://www.plazi.org/taxpub"><tp:treatment-meta><mixed-citation publication-type="journal"><person-group><name><surname>Chen</surname><given-names>Hua-yan</given-names></name><name><surname>van Achterberg</surname><given-names>Cornelis</given-names></name><name><surname>He</surname><given-names>Jun-hua</given-names></name><name><surname>Xu</surname><given-names>Zai-fu</given-names></name></person-group><article-title>A revision of the Chinese Trigonalyidae (Hymenoptera, Trigonalyoidea)</article-title><source>Zookeys</source><day>28</day><month>2</month><year>2014</year><volume>2014</volume><issue>385</issue><fpage>1</fpage><lpage>207</lpage><pub-id pub-id-type="doi">10.3897/zookeys.385.6560</pub-id></mixed-citation></tp:treatment-meta><tp:nomenclature><tp:taxon-name>
                        <tp:taxon-name-part taxon-name-part-type="genus">Taeniogonalos</tp:taxon-name-part>
                        <tp:taxon-name-part taxon-name-part-type="species">mongolica</tp:taxon-name-part>
                        <object-id xmlns:xlink="http://www.w3.org/1999/xlink" xlink:type="simple">http://species-id.net/wiki/Taeniogonalos_mongolica</object-id>
                    </tp:taxon-name><tp:taxon-authority>(Popov, 1945)</tp:taxon-authority><xref ref-type="fig" rid="F87">Figs 449–451</xref><tp:nomenclature-citation-list><tp:nomenclature-citation><tp:taxon-name>Nanogonalos mongolicus</tp:taxon-name><comment> Popov, 1945: 76; <xref ref-type="bibr" rid="B34">Marshakov 1981</xref>: 107 (lectotype designation); <xref ref-type="bibr" rid="B65">Weinstein and Austin 1991</xref>: 421.</comment></tp:nomenclature-citation><tp:nomenclature-citation><tp:taxon-name>Taeniogonalos mongolica</tp:taxon-name><comment>; <xref ref-type="bibr" rid="B30">Lelej 2003</xref>: 6.</comment></tp:nomenclature-citation></tp:nomenclature-citation-list></tp:nomenclature><tp:treatment-sec sec-type="Type material"><title>Type material.</title><p>Lectotype, ♂ (ZISP) from Mongolia.</p><!--PageBreak--><!--PageBreak--></tp:treatment-sec><tp:treatment-sec sec-type="Additional material"><title>Additional material.</title><p>No material available for this study; reported from China by <xref ref-type="bibr" rid="B30">Lelej (2003)</xref>.</p></tp:treatment-sec><tp:treatment-sec sec-type="Diagnosis"><title>Diagnosis.</title><p>Supra-antennal elevations 0.1–0.4 times as long as scapus and outer side of elevations oblique (<xref ref-type="fig" rid="F87">Fig. 451</xref>); occipital carina lamelliform, wide; head black, but supra-antennal elevation anteriorly, two patches of clypeus, inner and (narrowly) outer orbita yellow; metanotum with lateral yellow patch; entire fore wing dark brown (<xref ref-type="fig" rid="F87">Fig. 449</xref>); second metasomal sternite of female simple, only slightly convex (<xref ref-type="fig" rid="F87">Fig. 449</xref>); second and third sternites of male with flattened and shiny posterior patch; second tergite and sternite with wide yellow band apically, and remainder of metasoma largely black (<xref ref-type="fig" rid="F87">Fig. 450</xref>); length of body 14.5 mm.</p><fig id="F87" position="float" orientation="portrait"><label>Figures 449–451.</label><caption><p><italic><tp:taxon-name>Taeniogonalos mongolicus</tp:taxon-name></italic> (Popov, 1945), lectotype, male. <bold>449</bold> Habitus lateral <bold>450</bold> habitus dorsal <bold>451</bold> head anterior.</p></caption><graphic xmlns:xlink="http://www.w3.org/1999/xlink" xlink:href="ZooKeys-385-001-g087.jpg" position="float" orientation="portrait" xlink:type="simple"/></fig></tp:treatment-sec><tp:treatment-sec sec-type="Description"><title>Description</title><p>(translation of short redescription in Russian by <xref ref-type="bibr" rid="B34">Marshakov (1981)</xref>; only males known). Male. Antenna with 23–25 segments, 10<sup>th</sup>–16<sup>th</sup> segments with tyloids; two spots on clypeus, a narrow band on inner and outer orbita of eyes, two spots on mesoscutum, [most of] postscutellum, band on first [mainly ventrally] and second [metasomal] segments, anterior and middle tarsi and tibiae yellow; [remainder of] legs light brown, antenna rusty yellow to light brown. Specimens from Amurskoj oblast have the scutellum marked with yellow, the wings are very slightly darkened and the background colour of the first and second [metasomal] segments is black (with brown-red hue in specimens from Mongolia); the head, the mesoscutum and the propodeum dorsally have large spots; the mesopleuron is finely densely punctate, with almost no interspaces between the punctures, matt; the frontal keels are like a “7”. The length of the body is 9-11 mm.</p></tp:treatment-sec><tp:treatment-sec sec-type="Biology"><title>Biology.</title><p>Unknown.</p></tp:treatment-sec><tp:treatment-sec sec-type="Distribution"><title>Distribution.</title><p>China (Inner Mongolia); Russia; Mongolia; Korea (<xref ref-type="bibr" rid="B30">Lelej 2003</xref>).</p></tp:treatment-sec><tp:treatment-sec sec-type="Notes"><title>Notes.</title><p><italic><tp:taxon-name>Taeniogonalos flavocincta</tp:taxon-name></italic> (Teranishi, 1929) was synonymized with <italic><tp:taxon-name>Taeniogonalos mongolica</tp:taxon-name></italic> by <xref ref-type="bibr" rid="B34">Marshakov (1981)</xref>, but the holotype of <italic><tp:taxon-name>Taeniogonalos flavocincta</tp:taxon-name></italic> is not synonym with <italic><tp:taxon-name>Taeniogonalos mongolica</tp:taxon-name></italic>. The male holotype of <italic><tp:taxon-name>Taeniogonalos flavocincta</tp:taxon-name></italic> differs as follows: the frons, vertex and mesoscutum coarsely reticulate-punctate (moderately spaced punctate with distinct smooth interspaces in <italic><tp:taxon-name>Taeniogonalos mongolica</tp:taxon-name></italic>; <xref ref-type="fig" rid="F87">Fig. 451</xref>), the clypeus black (with pair of ivory patches; <xref ref-type="fig" rid="F87">Fig. 451</xref>), the metanotum with only a medial ivory patch (with medial and pair of lateral patches; <xref ref-type="fig" rid="F87">Fig. 450</xref>), the mesoscutum black anteriorly (with pair of ivory patches; <xref ref-type="fig" rid="F87">Fig. 450</xref>), the second and third tergites densely and coarsely punctate, rather matt (largely smooth and strongly shiny; <xref ref-type="fig" rid="F87">Fig. 450</xref>) and the posterior half of the fore wing subhyaline (infuscate; <xref ref-type="fig" rid="F87">Fig. 449</xref>). From the translated redescription of Marshakov above it is clear that his series is mixed and consists of several species; the presence of <italic><tp:taxon-name>Taeniogonalos mongolica</tp:taxon-name></italic> in Inner Mongolia needs reconfirmation.</p></tp:treatment-sec><ref-list><ref id="B34"><mixed-citation xmlns:xlink="http://www.w3.org/1999/xlink" xlink:type="simple"><person-group><name name-style="western"><surname>Marshakov</surname><given-names>VG</given-names></name></person-group> (<year>1981</year>) [<trans-title xml:lang="en">Trigonalidae (Hymenoptera) of the USSR fauna</trans-title>]. In: <person-group><name name-style="western"><surname>Korotyaev</surname><given-names>BA</given-names></name></person-group> (<role>Ed</role>) <source>Morfologia i sistematica nasekomykh Dalnego Vostoka</source> [<trans-source xml:lang="en">Morphology and Systematics of insects of the Far East</trans-source>]. <publisher-name>Nauka</publisher-name>, <publisher-loc>Leningrad</publisher-loc><volume>92</volume>: <fpage>100</fpage>–<lpage>107</lpage>. <comment>[in Russian]</comment></mixed-citation></ref><ref id="B65"><mixed-citation xmlns:xlink="http://www.w3.org/1999/xlink" xlink:type="simple"><person-group><name name-style="western"><surname>Weinstein</surname><given-names>P</given-names></name><name name-style="western"><surname>Austin</surname><given-names>AD</given-names></name></person-group> (<year>1991</year>) <article-title>The host relationships of trigonalyid wasps (Hymenoptera: Trigonalyidae), with a review of their biology and catalogue to world species.</article-title><source>Journal of Natural History</source><volume>25</volume>(<issue>2</issue>): <fpage>399</fpage>–<lpage>433</lpage>. doi: <ext-link ext-link-type="uri" xlink:href="http://dx.doi.org/10.1080/00222939100770281" xlink:type="simple">10.1080/00222939100770281</ext-link></mixed-citation></ref><ref id="B30"><mixed-citation xmlns:xlink="http://www.w3.org/1999/xlink" xlink:type="simple"><person-group><name name-style="western"><surname>Lelej</surname><given-names>AS</given-names></name></person-group> (<year>2003</year>) <article-title>A review of the family Trigonalyidae (Hymenoptera) of the Palaearctic Region.</article-title><source>Far Eastern Entomologist N</source><volume>130</volume>: <fpage>1</fpage>-<lpage>7</lpage>.</mixed-citation></ref></ref-list></tp:taxon-treatment>
