# Supplementary material for: A revision of the Chinese Trigonalyidae (Hymenoptera, Trigonalyoidea)
Source: Zookeys. 2014 Feb 28;(385):1–207. doi: 10.3897/zookeys.385.6560 (PMC3950486; doi:10.3897/zookeys.385.6560)
Supplement: XML Treatment for Taeniogonalos rufofasciata [file zookeys.385.6560-treatment38.xml]

<!DOCTYPE tp:taxon-treatment
  PUBLIC "-//TaxonX//DTD Taxonomic Treatment Publishing DTD v0 20100105//EN" "tax-treatment-NSO.dtd">
<tp:taxon-treatment xmlns:tp="http://www.plazi.org/taxpub"><tp:treatment-meta><mixed-citation publication-type="journal"><person-group><name><surname>Chen</surname><given-names>Hua-yan</given-names></name><name><surname>van Achterberg</surname><given-names>Cornelis</given-names></name><name><surname>He</surname><given-names>Jun-hua</given-names></name><name><surname>Xu</surname><given-names>Zai-fu</given-names></name></person-group><article-title>A revision of the Chinese Trigonalyidae (Hymenoptera, Trigonalyoidea)</article-title><source>Zookeys</source><day>28</day><month>2</month><year>2014</year><volume>2014</volume><issue>385</issue><fpage>1</fpage><lpage>207</lpage><pub-id pub-id-type="doi">10.3897/zookeys.385.6560</pub-id></mixed-citation></tp:treatment-meta><tp:nomenclature><tp:taxon-name>
                        <tp:taxon-name-part taxon-name-part-type="genus">Taeniogonalos</tp:taxon-name-part>
                        <tp:taxon-name-part taxon-name-part-type="species">rufofasciata</tp:taxon-name-part>
                        <object-id xmlns:xlink="http://www.w3.org/1999/xlink" xlink:type="simple">http://species-id.net/wiki/Taeniogonalos_rufofasciata</object-id>
                    </tp:taxon-name><tp:taxon-authority>(Chen, 1949)</tp:taxon-authority><xref ref-type="fig" rid="F88">Figs 452</xref><xref ref-type="fig" rid="F89">–462</xref><tp:nomenclature-citation-list><tp:nomenclature-citation><tp:taxon-name>Poecilogonalos rufofasciata</tp:taxon-name><comment> Chen, 1949: 15; <xref ref-type="bibr" rid="B65">Weinstein and Austin 1991</xref>: 423.</comment></tp:nomenclature-citation><tp:nomenclature-citation><tp:taxon-name>Taeniogonalos rufofasciata</tp:taxon-name><comment>; <xref ref-type="bibr" rid="B12">Carmean and Kimsey 1998</xref>: 68.</comment></tp:nomenclature-citation><!--PageBreak--></tp:nomenclature-citation-list></tp:nomenclature><tp:treatment-sec sec-type="Type material"><title>Type material.</title><p>Lectotype of <italic><tp:taxon-name>Poecilogonalos rufofasciata</tp:taxon-name></italic> here designated, ♀ (IZCAS) “[China: Jiangxi,] Ku-ling. Musée Heude”, 3.VIII.[19]35. O. Piel”, “<italic><tp:taxon-name>Poecilogonalos rufofasciata</tp:taxon-name></italic> n. sp.”. Paralectotypes of <italic><tp:taxon-name>Poecilogonalos rufofasciata</tp:taxon-name></italic>: 3 ♀ (IZCAS), topotypic, but 7.VII.1935, 9.VII.1935 and 10.VIII.1935.</p></tp:treatment-sec><tp:treatment-sec sec-type="Additional material"><title>Additional material.</title><p>1 ♀ (ZJUH) “[China:] Fujian, Mt. Xianfengling, 13.VII.1963, Jia-hua Chen, SCAU 311”.</p></tp:treatment-sec><tp:treatment-sec sec-type="Diagnosis"><title>Diagnosis.</title><p>Supra-antennal elevations 0.1–0.4 times as long as scapus and outer side of elevations oblique and art least partly yellow (<xref ref-type="fig" rid="F88">Fig. 454</xref>); occipital carina comparatively wide medio-dorsally (<xref ref-type="fig" rid="F88">Fig. 454</xref>); head posteriorly with extensive yellowish or orange-brown pattern, including a V-shaped yellow or orange pattern behind stemmaticum (<xref ref-type="fig" rid="F88">Fig. 454</xref>); head dorsally often densely reticulate-punctate (<xref ref-type="fig" rid="F88">Fig. 454</xref>); temple dorsally coarsely reticulate-punctate (<xref ref-type="fig" rid="F89">Fig. 457</xref>); mesopleuron largely black, without pale pattern (<xref ref-type="fig" rid="F89">Fig. 459</xref>), at most with orange patch medio-dorsally; middle lobe of mesoscutum coarsely reticulate-punctate (<xref ref-type="fig" rid="F89">Fig. 458</xref>); scutellum black medio-anteriorly and medially (<xref ref-type="fig" rid="F89">Fig. 458</xref>); anterior half of fore wing more or less brown, with a less isolated patch (<xref ref-type="fig" rid="F89">Fig. 456</xref>); protuberance of second metasomal sternite truncate, not protruding behind apical margin of sternite and posteriorly concave (<xref ref-type="fig" rid="F89">Figs 461</xref>, <xref ref-type="fig" rid="F89">462</xref>), in female resulting in circular or rectangular opening between second and following sternites in lateral view (<xref ref-type="fig" rid="F89">Fig. 461</xref>); third sternite of female subtruncate apically in lateral view (<xref ref-type="fig" rid="F89">Fig. 461</xref>); third–fifth tergites with continuous yellow band posteriorly; sixth tergite largely yellow (<xref ref-type="fig" rid="F89">Fig. 462</xref>).</p><fig id="F88" position="float" orientation="portrait"><label>Figures 452–454.</label><caption><p><italic><tp:taxon-name>Taeniogonalos rufofasciata</tp:taxon-name></italic> (Chen, 1949), lectotype, female. <bold>452</bold> Habitus lateral <bold>453</bold> head anterior <bold>454</bold> head dorsal.</p></caption><graphic xmlns:xlink="http://www.w3.org/1999/xlink" xlink:href="ZooKeys-385-001-g088.jpg" position="float" orientation="portrait" xlink:type="simple"/></fig><fig id="F89" position="float" orientation="portrait"><label>Figures 455–462.</label><caption><p><italic><tp:taxon-name>Taeniogonalos rufofasciata</tp:taxon-name></italic> (Chen, 1949), lectotype, female. <bold>455</bold> Antenna <bold>456</bold> fore and hind wings <bold>457</bold> head lateral <bold>458</bold> mesosoma dorsal <bold>459</bold> mesosoma lateral <bold>460</bold> metasoma dorsal <bold>461</bold> metasoma lateral <bold>462</bold> metasoma ventral.</p></caption><graphic xmlns:xlink="http://www.w3.org/1999/xlink" xlink:href="ZooKeys-385-001-g089.jpg" position="float" orientation="portrait" xlink:type="simple"/></fig></tp:treatment-sec><tp:treatment-sec sec-type="Description"><title>Description.</title><p>Redescribed after the female from Fujian, length of body 12.7 mm (of fore wing 10.3 mm).</p><p><italic>Head</italic>. Antenna with 26 segments; frons, vertex and temple coarsely reticulate-punctate (<xref ref-type="fig" rid="F88">Figs 453</xref>, <xref ref-type="fig" rid="F88">454</xref>, <xref ref-type="fig" rid="F89">457</xref>); head gradually narrowed behind eyes, eye in dorsal view 0.8 times as long as temple (<xref ref-type="fig" rid="F88">Fig. 454</xref>); occipital carina weakly developed medially, narrowly lamelliform laterally; supra-antennal elevations medium-sized (about 0.1 times as long as scapus), outer side oblique and rugulose; clypeus slightly concave and thick medio-ventrally.</p><p><italic>Mesosoma</italic>. Length of mesosoma 1.2 times its height (<xref ref-type="fig" rid="F89">Fig. 459</xref>); mesopleuron coarsely reticulate-rugose; transverse mesopleural groove narrow, shallow and weakly crenulate; notauli moderately narrow, deep and coarsely crenulate; middle lobe of mesoscutum coarsely reticulate-punctate, lateral lobes somewhat longitudinally rugose (<xref ref-type="fig" rid="F89">Fig. 458</xref>); scutellar sulcus complete, medium-sized and crenulate medially and wider laterally; scutellum densely and coarsely reticulate-punctate, convex anteriorly and near level of mesoscutum; metanotum medially slightly convex, not protruding and rugose (<xref ref-type="fig" rid="F89">Fig. 458</xref>); propodeum obliquely striate antero-laterally, irregularly rugose medially and posteriorly (<xref ref-type="fig" rid="F89">Fig. 458</xref>); posterior propodeal carina thick lamelliform and slightly arched, foramen medially 0.6 times higher than wide basally.</p><p><italic>Wings</italic>. Fore wing: length of vein 1-M 1.2 times as long as vein 1-SR (<xref ref-type="fig" rid="F89">Fig. 456</xref>).</p><!--PageBreak--><p><italic>Metasoma</italic>. First tergite 0.4 times as long as apically wide, smooth and with shallow elliptical depression medially (<xref ref-type="fig" rid="F89">Fig. 460</xref>); second–sixth tergites densely and coarsely reticulate-punctate (<xref ref-type="fig" rid="F89">Fig. 460</xref>); sternites densely and coarsely punctate; second sternite distinctly convex, medio-apical protuberance truncate, not protruding behind apical margin of sternite and posteriorly concave (<xref ref-type="fig" rid="F89">Fig. 462</xref>); third sternite about 0.1 times as long as second sternite and subtruncate apically in lateral view (<xref ref-type="fig" rid="F89">Fig. 461</xref>); hypopygium triangular in ventral view.</p><!--PageBreak--><!--PageBreak--><p><italic>Colour</italic>. Head largely dark brown with following orange-brown markings: stripes along inner and outer orbita (including malar space), lateral area of clypeus and area above clypeus, V-shaped patch behind stemmaticum; mesosoma largely dark brown to black with following yellowish brown makings: antero-lateral stripes on middle lobe of mesoscutum, tegulae, posterior half of axillae, submedial spot on scutellum, submedian and lateral spots on metanotum, antero-dorsal spot on lateral pronotum side, dorsal spot on mesopleuron, rather large lateral spots on propodeum; metasoma largely black with following orange-brown or yellowish brown markings: narrow stripe on posterior margin of first tergite and sternite, broad stripe on posterior margin of second and third tergites, posterior 0.7 of fourth and almost entirely fifth and sixth tergites, postero-lateral spots on second sternite; mandible dark brown; palpi dark brown; basal half of antenna (including scapus) yellowish brown, otherwise dark brown; legs dark brown to nearly black; pterostigma and anterior half of fore wing dark brown, remainder of wing membrane subhyaline.</p><p><italic>Variation</italic>. Length of body 7.8–12.7 mm, of fore wing 6.4–10.3 mm; antenna of ♀ with 24–27 segments; orange-brown markings on body paler or darker; length of vein 1-M of fore wing 1.0–1.2 times as long as vein 1-SR.</p><p><italic>Male</italic>. Unknown.</p></tp:treatment-sec><tp:treatment-sec sec-type="Biology"><title>Biology.</title><p>Unknown. Collected in July and August.</p></tp:treatment-sec><tp:treatment-sec sec-type="Distribution"><title>Distribution.</title><p>China (Fujian, Jiangxi).</p></tp:treatment-sec><ref-list><ref id="B65"><mixed-citation xmlns:xlink="http://www.w3.org/1999/xlink" xlink:type="simple"><person-group><name name-style="western"><surname>Weinstein</surname><given-names>P</given-names></name><name name-style="western"><surname>Austin</surname><given-names>AD</given-names></name></person-group> (<year>1991</year>) <article-title>The host relationships of trigonalyid wasps (Hymenoptera: Trigonalyidae), with a review of their biology and catalogue to world species.</article-title><source>Journal of Natural History</source><volume>25</volume>(<issue>2</issue>): <fpage>399</fpage>–<lpage>433</lpage>. doi: <ext-link ext-link-type="uri" xlink:href="http://dx.doi.org/10.1080/00222939100770281" xlink:type="simple">10.1080/00222939100770281</ext-link></mixed-citation></ref><ref id="B12"><mixed-citation xmlns:xlink="http://www.w3.org/1999/xlink" xlink:type="simple"><person-group><name name-style="western"><surname>Carmean</surname><given-names>D</given-names></name><name name-style="western"><surname>Kimsey</surname><given-names>L</given-names></name></person-group> (<year>1998</year>) <article-title>Phylogenetic revision of the parasitoid wasp family Trigonalidae (Hymenoptera).</article-title><source>Systematic Entomology</source><volume>23</volume>: <fpage>35</fpage>–<lpage>76</lpage>. doi: <ext-link ext-link-type="uri" xlink:href="http://dx.doi.org/10.1046/j.1365-3113.1998.00042.x" xlink:type="simple">10.1046/j.1365-3113.1998.00042.x</ext-link></mixed-citation></ref></ref-list></tp:taxon-treatment>
