# Supplementary material for: A revision of the Chinese Trigonalyidae (Hymenoptera, Trigonalyoidea)
Source: Zookeys. 2014 Feb 28;(385):1–207. doi: 10.3897/zookeys.385.6560 (PMC3950486; doi:10.3897/zookeys.385.6560)
Supplement: XML Treatment for Taeniogonalos sauteri [file zookeys.385.6560-treatment39.xml]

<!DOCTYPE tp:taxon-treatment
  PUBLIC "-//TaxonX//DTD Taxonomic Treatment Publishing DTD v0 20100105//EN" "tax-treatment-NSO.dtd">
<tp:taxon-treatment xmlns:tp="http://www.plazi.org/taxpub"><tp:treatment-meta><mixed-citation publication-type="journal"><person-group><name><surname>Chen</surname><given-names>Hua-yan</given-names></name><name><surname>van Achterberg</surname><given-names>Cornelis</given-names></name><name><surname>He</surname><given-names>Jun-hua</given-names></name><name><surname>Xu</surname><given-names>Zai-fu</given-names></name></person-group><article-title>A revision of the Chinese Trigonalyidae (Hymenoptera, Trigonalyoidea)</article-title><source>Zookeys</source><day>28</day><month>2</month><year>2014</year><volume>2014</volume><issue>385</issue><fpage>1</fpage><lpage>207</lpage><pub-id pub-id-type="doi">10.3897/zookeys.385.6560</pub-id></mixed-citation></tp:treatment-meta><tp:nomenclature><tp:taxon-name>
                        <tp:taxon-name-part taxon-name-part-type="genus">Taeniogonalos</tp:taxon-name-part>
                        <tp:taxon-name-part taxon-name-part-type="species">sauteri</tp:taxon-name-part>
                        <object-id xmlns:xlink="http://www.w3.org/1999/xlink" xlink:type="simple">http://species-id.net/wiki/Taeniogonalos_sauteri</object-id>
                    </tp:taxon-name><tp:taxon-authority>Bischoff, 1913</tp:taxon-authority><xref ref-type="fig" rid="F90">Figs 463</xref><xref ref-type="fig" rid="F91"/><xref ref-type="fig" rid="F92"/><xref ref-type="fig" rid="F93">–484</xref><tp:nomenclature-citation-list><tp:nomenclature-citation><tp:taxon-name>Taeniogonalos sauteri</tp:taxon-name><comment> Bischoff, 1913: 153; <xref ref-type="bibr" rid="B65">Weinstein and Austin 1991</xref>: 416; <xref ref-type="bibr" rid="B63">Tsuneki 1991</xref>: 59; <xref ref-type="bibr" rid="B12">Carmean and Kimsey 1998</xref>: 68; <xref ref-type="bibr" rid="B19">He 2004</xref>: 76.</comment></tp:nomenclature-citation><tp:nomenclature-citation><tp:taxon-name>Taeniogonalos pictipennis</tp:taxon-name><comment> Strand, 1914: 32; <xref ref-type="bibr" rid="B65">Weinstein and Austin 1991</xref>: 416; <xref ref-type="bibr" rid="B63">Tsuneki 1991</xref>: 59. Synonymized by <xref ref-type="bibr" rid="B63">Tsuneki 1991</xref>.</comment></tp:nomenclature-citation></tp:nomenclature-citation-list></tp:nomenclature><tp:treatment-sec sec-type="Type material"><title>Type material.</title><p>Holotype of <italic><tp:taxon-name>Taeniogonalos sauteri</tp:taxon-name></italic>, ♀ (ZMB), “[China:] Formosa, Hoozan, I.[19]10, H. Sauter S.G.”, “<italic><tp:taxon-name>Taeniogonalos sauteri</tp:taxon-name></italic> m.*, det. Bischoff”, “Type”. Holotype of <italic><tp:taxon-name>Taeniogonalos pictipennis</tp:taxon-name></italic>, ♀ (SDEI) “[China: Taiwan,] Sokutsu, Banshoryo Distr., H. Sauter, 1912, “7.VII”, “Holotypus”, “Type”. “<italic><tp:taxon-name>Taeniogonalos pictipennis</tp:taxon-name></italic> m., ♀, Strand det.”.</p></tp:treatment-sec><tp:treatment-sec sec-type="Additional material"><title>Additional material.</title><p>2 ♀ (ZJUH) “[China:] Fujian, Jianyang, X.1985, Fu-ming Liu, 854116, 854117”; 1 ♀ (ZJUH) “[China:] Guangxi, Longsheng, Neichu River, 24.VI.1982, Jun-hua He, 823444”; 1 ♀ (ZJUH), “[China:] Zhejiang, Songyang, IX.1982, Han-lin Chen, reared from <italic><tp:taxon-name>Phanerotoma flava</tp:taxon-name></italic> (<tp:taxon-name>Braconidae</tp:taxon-name>), parasitoid of <italic><tp:taxon-name>Locastra muscosalis</tp:taxon-name></italic>, det. He”.</p></tp:treatment-sec><tp:treatment-sec sec-type="Diagnosis"><title>Diagnosis.</title><p>Supra-antennal elevations 0.1–0.4 times as long as scapus and outer side of elevations oblique and art least partly yellow (<xref ref-type="fig" rid="F90">Figs 465</xref>, <xref ref-type="fig" rid="F92">476</xref>); occipital carina comparatively wide medio-dorsally (<xref ref-type="fig" rid="F90">Fig. 465</xref>); head posteriorly with extensive yellowish or orange-brown pattern, including a V-shaped yellow or orange pattern behind stemmaticum (<xref ref-type="fig" rid="F90">Fig. 465</xref>); head dorsally often densely reticulate-punctate (<xref ref-type="fig" rid="F90">Fig. 465</xref>); temple dorsally largely smooth except for some punctures; mesopleuron largely black, without pale pattern (<xref ref-type="fig" rid="F91">Fig. 470</xref>), at most with orange patch medio-dorsally; middle lobe of mesoscutum moderately to finely reticulate-punctate (<xref ref-type="fig" rid="F91">Fig. 469</xref>); scutellum medio-anteriorly yellowish or orange-brown (<xref ref-type="fig" rid="F91">Fig. 469</xref>), black medially; anterior half of fore wing more or less brown, with a less isolated patch (<xref ref-type="fig" rid="F90">Fig. 467</xref>); protuberance <!--PageBreak-->of second metasomal sternite triangularly protruding behind apical margin of sternite and posteriorly truncate (<xref ref-type="fig" rid="F91">Figs 472</xref>, <xref ref-type="fig" rid="F91">473</xref>); in female resulting in circular or rectangular opening between second and following sternites in lateral view (<xref ref-type="fig" rid="F91">Fig. 472</xref>); third sternite of female subtruncate apically in lateral view (<xref ref-type="fig" rid="F91">Fig. 472</xref>); third–fifth tergites with continuous yellow band posteriorly; sixth tergite largely yellow (<xref ref-type="fig" rid="F91">Fig. 473</xref>).</p><fig id="F90" position="float" orientation="portrait"><label>Figures 463–467.</label><caption><p><italic><tp:taxon-name>Taeniogonalos sauteri</tp:taxon-name></italic> Bischoff, 1913, holotype, female. <bold>463</bold> Habitus lateral <bold>464</bold> head anterior <bold>465</bold> head dorsal <bold>466</bold> antenna <bold>467</bold> fore and hind wings.</p></caption><graphic xmlns:xlink="http://www.w3.org/1999/xlink" xlink:href="ZooKeys-385-001-g090.jpg" position="float" orientation="portrait" xlink:type="simple"/></fig><fig id="F91" position="float" orientation="portrait"><label>Figures 468–473.</label><caption><p><italic><tp:taxon-name>Taeniogonalos sauteri</tp:taxon-name></italic> Bischoff, 1913, holotype, female. <bold>468</bold> Head lateral <bold>469</bold> mesosoma dorsal <bold>470</bold> mesosoma lateral <bold>471</bold> metasoma dorsal <bold>472</bold> metasoma lateral <bold>473</bold> metasoma ventral.</p></caption><graphic xmlns:xlink="http://www.w3.org/1999/xlink" xlink:href="ZooKeys-385-001-g091.jpg" position="float" orientation="portrait" xlink:type="simple"/></fig><fig id="F92" position="float" orientation="portrait"><label>Figures 474–477.</label><caption><p><italic><tp:taxon-name>Taeniogonalos pictipennis</tp:taxon-name></italic> Strand, 1914, holotype, female. <bold>474</bold> Habitus lateral <bold>475</bold> head anterior <bold>476</bold> head dorsal <bold>477</bold> antenna.</p></caption><graphic xmlns:xlink="http://www.w3.org/1999/xlink" xlink:href="ZooKeys-385-001-g092.jpg" position="float" orientation="portrait" xlink:type="simple"/></fig><fig id="F93" position="float" orientation="portrait"><label>Figures 478–484.</label><caption><p><italic><tp:taxon-name>Taeniogonalos pictipennis</tp:taxon-name></italic> Strand, 1914, holotype, female. <bold>478</bold> Head lateral <bold>479</bold> mesosoma dorsal <bold>480</bold> mesosoma lateral <bold>481</bold> metasoma dorsal <bold>482</bold> metasoma lateral <bold>483</bold> metasoma ventral <bold>484</bold> fore and hind wings.</p></caption><graphic xmlns:xlink="http://www.w3.org/1999/xlink" xlink:href="ZooKeys-385-001-g093.jpg" position="float" orientation="portrait" xlink:type="simple"/></fig></tp:treatment-sec><tp:treatment-sec sec-type="Description"><title>Description.</title><p>Holotype of <italic><tp:taxon-name>Taeniogonalos sauteri</tp:taxon-name></italic>, female, length of body 5.5 mm (of fore wing 4.7 mm).</p><!--PageBreak--><p><italic>Head</italic>. Antenna incomplete (of female from Fujian with 25 segments); frons densely and rather coarsely reticulate-punctate; vertex densely and rather coarsely reticulate-punctate, but smooth posteriorly (<xref ref-type="fig" rid="F90">Fig. 465</xref>); temple rather sparsely punctate dorsally and anteriorly, and remainder smooth (<xref ref-type="fig" rid="F91">Fig. 468</xref>); head gradually narrowed behind eyes, eye in dorsal view 0.8 times as long as temple (<xref ref-type="fig" rid="F90">Fig. 465</xref>); occipital carina narrow, hardly lamelliform and smooth medio-dorsally; supra-antennal elevations medium-sized (about 0.5 times as long as scapus), outer side oblique, lamelliform and largely smooth; clypeus weakly concave and thick medio-ventrally.</p><!--PageBreak--><p><italic>Mesosoma</italic>. Length of mesosoma 1.3 times its height (<xref ref-type="fig" rid="F91">Fig. 470</xref>); mesopleuron densely obliquely rugulose, but irregularly rugulose dorsally and mainly smooth posteriorly (<xref ref-type="fig" rid="F91">Fig. 470</xref>); transverse mesopleural groove medium-sized and distinctly crenulate; notauli narrow and smooth; middle lobe of mesoscutum transversely costate, lateral lobes densely punctate-rugose (<xref ref-type="fig" rid="F91">Fig. 469</xref>); scutellar sulcus obsolescent medially, narrow and narrowly crenulate laterally; scutellum coarsely reticulate-rugose, but posteriorly largely smooth, largely flat and anteriorly near level of mesoscutum; metanotum medially nearly flat, shiny and largely smooth (<xref ref-type="fig" rid="F91">Fig. 469</xref>); propodeum with curved striae, largely smooth medially (<xref ref-type="fig" rid="F91">Fig. 469</xref>); posterior propodeal carina weakly developed, non-lamelliform and strongly arched, foramen medially 0.8 times higher than wide basally.</p><p><italic>Wings</italic>. Fore wing: length of vein 1-M 1.6 times as long as vein 1-SR (<xref ref-type="fig" rid="F90">Fig. 467</xref>); second submarginal cell 1.7 times as long as third cell.</p><p><italic>Metasoma</italic>. First tergite 0.4 times as long as apically wide, smooth and with distinct elliptical depression medially (<xref ref-type="fig" rid="F91">Fig. 471</xref>); second–sixth tergites densely and rather finely reticulate-punctate but exposed anterior rim of tergites superficially coriaceous; second sternite rather densely and coarsely reticulate-punctate with distinct smooth interspaces, other sternites largely smooth; second sternite strongly convex, medio-apical protuberance triangularly protruding behind apical margin of sternite in lateral view, apically triangular in posterior view and truncate in ventral view (<xref ref-type="fig" rid="F91">Figs 472</xref>, <xref ref-type="fig" rid="F91">473</xref>); third sternite about 0.1 times as long as second sternite (<xref ref-type="fig" rid="F91">Fig. 473</xref>); hypopygium triangular in ventral view (<xref ref-type="fig" rid="F91">Fig. 473</xref>).</p><p><italic>Colour</italic>. Head tricoloured, frons below supra-antennal elevations largely yellow except for interantennal area and middle of clypeus dark brown, above elevations blackish brown; with orange-brown patch in front of anterior ocellus and transverse stripes beside lateral ocelli and pair of oblique stripes branching off mainly orange-brown posterior part of head (<xref ref-type="fig" rid="F90">Fig. 465</xref>); orbita largely yellow, but inner orbita with wide triangularly yellow patch ventrally; clypeus yellow but medially and ventral margin dark brown; mandible yellow with teeth and largely basally dark brown; mesosoma largely black but pronotal side dorsally and ventrally, middle lobe of mesoscutum laterally, axilla largely, large lateral spots on metanotum and propodeum yellow, antero-lateral 0.6 of scutellum and metanotum largely, pair of large patches on propodeum and tegulae yellow; metasoma blackish brown but first tergite medio-posteriorly, posterior band of first sternite and of second and third tergites, pair of postero-lateral patches on fourth–seventh tergites yellow; posterior margin of second sternite pale yellowish; palpi and antenna brown; coxae dorsally partly, trochanters dorsally and apically, trochantelli, base of femora narrowly and tibiae subbasally ivory, remainder of legs dark brown; pterostigma and marginal cell of fore wing and area below cell dark brown, remainder of wing membrane largely subhyaline.</p><!--PageBreak--><!--PageBreak--><!--PageBreak--><p><italic>Variation</italic>. Length of body 5.5–7.6 mm, of fore wing 4.7–6.5 mm; length of vein 1-M of fore wing 1.2–1.6 times as long as vein 1-SR; upper frons largely black with small triangular yellow patch below anterior ocellus; clypeus weakly concave medio-apically, often nearly straight; area besides stemmaticum yellow or orange or dark brown; propodeum with reversed comma-shaped lateral patch or oval patch; scutellum entirely orange-brown or with brown or black patch or all black; metasoma very variable in colour (see figures in <xref ref-type="bibr" rid="B63">Tsuneki 1991</xref>), may be darker than holotype, bands and patches on tergites of variable size, second–sixth sternites entirely black, with small yellowish brown postero-lateral patch on third sternite or fourth–sixth tergites of ♀ yellow, with medial dark brown patch or only anteriorly dark brown; basal half of second tergite sometimes medially yellow or blackish; mesopleuron black or with two fine yellow stripes. The holotype of <italic><tp:taxon-name>Taeniogonalos pictipennis</tp:taxon-name></italic> has the scutellum entirely yellow, the mesopleuron and the metapleuron with an elongate yellow patch postero-ventrally, the scutellar sulcus smooth and narrow, the vertex behind the posterior ocelli densely sculptured (without smooth interspaces between punctures) and the second sternite densely punctate. The differences seem to be intraspecific and, therefore, we accept the synonymy of this species with <italic><tp:taxon-name>Taeniogonalos sauteri</tp:taxon-name></italic>.</p><p><italic>Male</italic>. Unknown.</p></tp:treatment-sec><tp:treatment-sec sec-type="Biology"><title>Biology.</title><p>Reared from <italic><tp:taxon-name>Phanerotoma flava</tp:taxon-name></italic> Ashmead, 1906 (<tp:taxon-name>Braconidae</tp:taxon-name>), parasitoid of <italic><tp:taxon-name>Locastra muscosalis</tp:taxon-name></italic> (He, 2004). Collected in January, June and October.</p></tp:treatment-sec><tp:treatment-sec sec-type="Distribution"><title>Distribution.</title><p>China (Shandong, Zhejiang, Taiwan, Fujian, Hunan, Guangxi); Japan (Honshu, Kyushu, Ryukyu); Philippines.</p></tp:treatment-sec><ref-list><ref id="B65"><mixed-citation xmlns:xlink="http://www.w3.org/1999/xlink" xlink:type="simple"><person-group><name name-style="western"><surname>Weinstein</surname><given-names>P</given-names></name><name name-style="western"><surname>Austin</surname><given-names>AD</given-names></name></person-group> (<year>1991</year>) <article-title>The host relationships of trigonalyid wasps (Hymenoptera: Trigonalyidae), with a review of their biology and catalogue to world species.</article-title><source>Journal of Natural History</source><volume>25</volume>(<issue>2</issue>): <fpage>399</fpage>–<lpage>433</lpage>. doi: <ext-link ext-link-type="uri" xlink:href="http://dx.doi.org/10.1080/00222939100770281" xlink:type="simple">10.1080/00222939100770281</ext-link></mixed-citation></ref><ref id="B63"><mixed-citation xmlns:xlink="http://www.w3.org/1999/xlink" xlink:type="simple"><person-group><name name-style="western"><surname>Tsuneki</surname><given-names>K</given-names></name></person-group> (<year>1991</year>) <article-title>Revision of the Trigonalidae of Japan and adjacent territories (Hymenoptera).</article-title><source>Special Publications Japan Hymenopterists Association</source><volume>37</volume>: <fpage>1</fpage>-<lpage>68</lpage>.</mixed-citation></ref><ref id="B12"><mixed-citation xmlns:xlink="http://www.w3.org/1999/xlink" xlink:type="simple"><person-group><name name-style="western"><surname>Carmean</surname><given-names>D</given-names></name><name name-style="western"><surname>Kimsey</surname><given-names>L</given-names></name></person-group> (<year>1998</year>) <article-title>Phylogenetic revision of the parasitoid wasp family Trigonalidae (Hymenoptera).</article-title><source>Systematic Entomology</source><volume>23</volume>: <fpage>35</fpage>–<lpage>76</lpage>. doi: <ext-link ext-link-type="uri" xlink:href="http://dx.doi.org/10.1046/j.1365-3113.1998.00042.x" xlink:type="simple">10.1046/j.1365-3113.1998.00042.x</ext-link></mixed-citation></ref><ref id="B19"><mixed-citation xmlns:xlink="http://www.w3.org/1999/xlink" xlink:type="simple"><person-group><name name-style="western"><surname>He</surname><given-names>J-H</given-names></name></person-group> (<year>2004</year>) <source>Hymenopteran Insect Fauna of Zhejiang.</source><publisher-name>Science Press</publisher-name>, <publisher-loc>Beijing, China</publisher-loc>. <comment>[in Chinese]</comment></mixed-citation></ref></ref-list></tp:taxon-treatment>
