# Supplementary material for: A revision of the Chinese Trigonalyidae (Hymenoptera, Trigonalyoidea)
Source: Zookeys. 2014 Feb 28;(385):1–207. doi: 10.3897/zookeys.385.6560 (PMC3950486; doi:10.3897/zookeys.385.6560)
Supplement: XML Treatment for Taeniogonalos sculpturata [file zookeys.385.6560-treatment40.xml]

<!DOCTYPE tp:taxon-treatment
  PUBLIC "-//TaxonX//DTD Taxonomic Treatment Publishing DTD v0 20100105//EN" "tax-treatment-NSO.dtd">
<tp:taxon-treatment xmlns:tp="http://www.plazi.org/taxpub"><tp:treatment-meta><mixed-citation publication-type="journal"><person-group><name><surname>Chen</surname><given-names>Hua-yan</given-names></name><name><surname>van Achterberg</surname><given-names>Cornelis</given-names></name><name><surname>He</surname><given-names>Jun-hua</given-names></name><name><surname>Xu</surname><given-names>Zai-fu</given-names></name></person-group><article-title>A revision of the Chinese Trigonalyidae (Hymenoptera, Trigonalyoidea)</article-title><source>Zookeys</source><day>28</day><month>2</month><year>2014</year><volume>2014</volume><issue>385</issue><fpage>1</fpage><lpage>207</lpage><pub-id pub-id-type="doi">10.3897/zookeys.385.6560</pub-id></mixed-citation></tp:treatment-meta><tp:nomenclature><tp:taxon-name>
                        <tp:taxon-name-part taxon-name-part-type="genus">Taeniogonalos</tp:taxon-name-part>
                        <tp:taxon-name-part taxon-name-part-type="species">sculpturata</tp:taxon-name-part>
                        <object-id xmlns:xlink="http://www.w3.org/1999/xlink" content-type="zoobank" xlink:type="simple">http://zoobank.org/60FAD08B-FB15-4964-92BB-D3F0970F3D35</object-id>
                        <object-id xmlns:xlink="http://www.w3.org/1999/xlink" xlink:type="simple">http://species-id.net/wiki/Taeniogonalos_sculpturata</object-id>
                    </tp:taxon-name><tp:taxon-status xmlns:xlink="http://www.w3.org/1999/xlink" xlink:type="simple">sp. n.</tp:taxon-status><xref ref-type="fig" rid="F94">Figs 485</xref><xref ref-type="fig" rid="F95">–495</xref></tp:nomenclature><tp:treatment-sec sec-type="Type material"><title>Type material.</title><p>Holotype, ♀ (SCAU) “[China:] Guizhou, Mt. Fanjing, Huixiangping, 11.VII.1993, Zai-fu Xu, 936625”.</p></tp:treatment-sec><tp:treatment-sec sec-type="Diagnosis"><title>Diagnosis.</title><p>Supra-antennal elevation 0.4 times as long as scapus and outer side of elevations oblique (<xref ref-type="fig" rid="F94">Fig. 487</xref>) occipital carina widened medio-dorsally and crenulate (<xref ref-type="fig" rid="F94">Fig. 487</xref>); head dorso-posteriorly densely punctate and entirely black (female) (<xref ref-type="fig" rid="F94">Fig. 487</xref>); basal half of antenna (except scapus) yellowish brown (<xref ref-type="fig" rid="F95">Fig. 488</xref>); mesosoma mainly or entirely orange-brown dorsally (<xref ref-type="fig" rid="F95">Fig. 491</xref>) or black with extensive yellowish and orange pattern with middle mesoscutal lobe similar to lateral lobes (<xref ref-type="fig" rid="F95">Fig. 491</xref>); notauli posteriorly and scutellar sulcus wide and both coarsely crenulate (<xref ref-type="fig" rid="F95">Fig. 491</xref>); fore wing without subapical infuscation (<xref ref-type="fig" rid="F95">Fig. 489</xref>); second sternite of female distinctly convex (<xref ref-type="fig" rid="F95">Fig. 494</xref>).</p><fig id="F94" position="float" orientation="portrait"><label>Figures 485–487.</label><caption><p><italic><tp:taxon-name>Taeniogonalos sculpturata</tp:taxon-name></italic> sp. n., holotype, female. <bold>485</bold> Habitus lateral <bold>486</bold> head anterior <bold>487</bold> head dorsal.</p></caption><graphic xmlns:xlink="http://www.w3.org/1999/xlink" xlink:href="ZooKeys-385-001-g094.jpg" position="float" orientation="portrait" xlink:type="simple"/></fig><fig id="F95" position="float" orientation="portrait"><label>Figures 488–495.</label><caption><p><italic><tp:taxon-name>Taeniogonalos sculpturata</tp:taxon-name></italic> sp. n., holotype, female. <bold>488</bold> Antenna <bold>489</bold> fore and hind wings <bold>490</bold> head lateral <bold>491</bold> mesosoma dorsal <bold>492</bold> mesosoma lateral <bold>493</bold> metasoma dorsal <bold>494</bold> metasoma lateral <bold>495</bold> metasoma ventral.</p></caption><graphic xmlns:xlink="http://www.w3.org/1999/xlink" xlink:href="ZooKeys-385-001-g095.jpg" position="float" orientation="portrait" xlink:type="simple"/></fig></tp:treatment-sec><tp:treatment-sec sec-type="Description"><title>Description.</title><p>Holotype, female, length of body 12.3 mm (of fore wing 11.1 mm).</p><p><italic>Head</italic>. Antenna with 26 segments; frons coarsely reticulate-punctate (<xref ref-type="fig" rid="F94">Fig. 486</xref>); vertex coarsely reticulate-punctate behind stemmaticum and near eyes, becoming spaced punctate (interspaces much wider than width of punctures) posteriorly (<xref ref-type="fig" rid="F94">Fig. 487</xref>); temple reticulate-punctate dorsally, becoming spaced punctate ventrally; head gradually narrowed behind eyes, eye in dorsal view 1.2 times as long as temple (<xref ref-type="fig" rid="F94">Fig. 487</xref>); occipital carina widened medio-dorsally and crenulate (<xref ref-type="fig" rid="F94">Fig. 487</xref>); supra-antennal elevations medium-sized (about 0.4 times as long as scapus), outer side oblique and largely smooth except for sparse punctures; clypeus slightly concave and thick medio-ventrally.</p><!--PageBreak--><!--PageBreak--><p><italic>Mesosoma</italic>. Length of mesosoma 1.4 times its height (<xref ref-type="fig" rid="F95">Fig. 492</xref>); mesopleuron below transverse mesopleural groove transversely rugose anteriorly and smooth posteriorly, above groove entirely transversely rugose (<xref ref-type="fig" rid="F95">Fig. 492</xref>); transverse mesopleural groove rather wide, deep and coarsely crenulate; notauli wide, deep and coarsely crenulate; middle lobe of mesoscutum coarsely reticulate-rugose, lateral lobe mainly rugose; scutellar sulcus wide, both medially and laterally and coarsely crenulate; scutellum coarsely reticulate-rugose, convex medially and anteriorly near level of mesoscutum; metanotum medially slightly convex, not protruding and rugose (<xref ref-type="fig" rid="F95">Fig. 491</xref>); propodeum rugulose to smooth antero-laterally, transversely striate medially, irregularly rugulose posteriorly (<xref ref-type="fig" rid="F95">Fig. 491</xref>); posterior propodeal carina thick lamelliform and slightly arched, foramen medially 0.4 times higher than wide basally.</p><!--PageBreak--><p><italic>Wings</italic>. Fore wing: length of vein 1-M twice as long as vein 1-SR (<xref ref-type="fig" rid="F95">Fig. 489</xref>).</p><p><italic>Metasoma</italic>. First tergite 0.6 times as long as apically wide, largely smooth and with distinct elliptical depression medially (<xref ref-type="fig" rid="F95">Fig. 493</xref>); second tergite spaced and rather finely punctate, third–sixth tergites densely and coarsely punctate; first and second sternites spaced and rather finely punctate, third–fifth sternites densely and finely punctate; second sternite distinctly convex, without medio-apical protuberance (<xref ref-type="fig" rid="F95">Fig. 494</xref>); third sternite about 0.1 times as long as second sternite (<xref ref-type="fig" rid="F95">Fig. 495</xref>); hypopygium triangular in ventral view (<xref ref-type="fig" rid="F95">Fig. 494</xref>).</p><p><italic>Colour</italic>. Head black with pale yellow stripes along inner orbita and apex of supra-antennal elevations and dorsal-medial occipital carina brown; mesosoma orange-brown dorsally (<xref ref-type="fig" rid="F95">Fig. 491</xref>); mesosoma largely orange-brown laterally except for anterior and dorsal yellow patches of pronotal side and dark brown propleuron; metasoma with moderately wide orange-yellow apical band at apex of first tergite and sternite, second tergite with broad orange-yellow band at posterior margin, remainder of metasoma black; palpi dark brown; mandible black with teeth dark brown; basal half of antenna (except scapus) yellowish brown, scapus and apical half of antenna dark brown (<xref ref-type="fig" rid="F95">Fig. 488</xref>); trochanters and trochantelli and base of femora of all legs pale yellow, tibiae and tarsi of fore and mid leg yellowish brown, mid and hind coxae orange-brown, remainder of legs dark brown; pterostigma dark brown, remainder of wing membrane subhyaline.</p><p><italic>Male</italic>. Unknown.</p></tp:treatment-sec><tp:treatment-sec sec-type="Biology"><title>Biology.</title><p>Unknown. Collected in July.</p></tp:treatment-sec><tp:treatment-sec sec-type="Distribution"><title>Distribution.</title><p>China (Guizhou).</p></tp:treatment-sec><tp:treatment-sec sec-type="Etymology"><title>Etymology.</title><p>Named after the coarsely sculptured notauli and scutellar sulcus: from “<italic>sculpturatus</italic>” (Latin for “sculptured”).</p></tp:treatment-sec></tp:taxon-treatment>
