# Supplementary material for: A revision of the Chinese Trigonalyidae (Hymenoptera, Trigonalyoidea)
Source: Zookeys. 2014 Feb 28;(385):1–207. doi: 10.3897/zookeys.385.6560 (PMC3950486; doi:10.3897/zookeys.385.6560)
Supplement: XML Treatment for Taeniogonalos subtruncata [file zookeys.385.6560-treatment41.xml]

<!DOCTYPE tp:taxon-treatment
  PUBLIC "-//TaxonX//DTD Taxonomic Treatment Publishing DTD v0 20100105//EN" "tax-treatment-NSO.dtd">
<tp:taxon-treatment xmlns:tp="http://www.plazi.org/taxpub"><tp:treatment-meta><mixed-citation publication-type="journal"><person-group><name><surname>Chen</surname><given-names>Hua-yan</given-names></name><name><surname>van Achterberg</surname><given-names>Cornelis</given-names></name><name><surname>He</surname><given-names>Jun-hua</given-names></name><name><surname>Xu</surname><given-names>Zai-fu</given-names></name></person-group><article-title>A revision of the Chinese Trigonalyidae (Hymenoptera, Trigonalyoidea)</article-title><source>Zookeys</source><day>28</day><month>2</month><year>2014</year><volume>2014</volume><issue>385</issue><fpage>1</fpage><lpage>207</lpage><pub-id pub-id-type="doi">10.3897/zookeys.385.6560</pub-id></mixed-citation></tp:treatment-meta><tp:nomenclature><tp:taxon-name>
                        <tp:taxon-name-part taxon-name-part-type="genus">Taeniogonalos</tp:taxon-name-part>
                        <tp:taxon-name-part taxon-name-part-type="species">subtruncata</tp:taxon-name-part>
                    </tp:taxon-name><tp:taxon-status xmlns:xlink="http://www.w3.org/1999/xlink" xlink:type="simple">nom. n.</tp:taxon-status><xref ref-type="fig" rid="F96">Figs 496</xref><xref ref-type="fig" rid="F97"/><xref ref-type="fig" rid="F98"/><xref ref-type="fig" rid="F99">–517</xref><tp:nomenclature-citation-list><tp:nomenclature-citation><tp:taxon-name>Nanogonalos flavocincta</tp:taxon-name><comment> Teranishi, 1929: 140; <xref ref-type="bibr" rid="B65">Weinstein and Austin 1991</xref>: 421.</comment></tp:nomenclature-citation><tp:nomenclature-citation><tp:taxon-name>Poecilogonalos flavocincta</tp:taxon-name><comment>; <xref ref-type="bibr" rid="B34">Marshakov 1981</xref>: 107; <xref ref-type="bibr" rid="B29">Lelej 1995</xref>: 14. Synonymized with <italic><tp:taxon-name>Nanogonalos mongolicus</tp:taxon-name></italic> by <xref ref-type="bibr" rid="B34">Marshakov 1981</xref>.</comment></tp:nomenclature-citation><tp:nomenclature-citation><tp:taxon-name>Taeniogonalos flavocincta</tp:taxon-name><comment>; <xref ref-type="bibr" rid="B12">Carmean and Kimsey 1998</xref>: 67 [not <italic><tp:taxon-name>Taeniogonalos flavicincta</tp:taxon-name></italic> (Bischoff, 1913)].</comment></tp:nomenclature-citation></tp:nomenclature-citation-list></tp:nomenclature><tp:treatment-sec sec-type="Type material"><title>Type material.</title><p>Holotype, ♂ (OMNH), “Corea, Suigen, V.1928, C.P. Clausen”, “Holotype <italic><tp:taxon-name>Nanogonalos flavicincta</tp:taxon-name></italic> [<italic>sic</italic>!]”.</p></tp:treatment-sec><tp:treatment-sec sec-type="Additional material"><title>Additional material.</title><p>1 ♀ (IZCAS) “[China:] Shaanxi, Zhenping, 21.VII.1983, IOZ(E)1495446”.</p></tp:treatment-sec><tp:treatment-sec sec-type="Diagnosis"><title>Diagnosis.</title><p>Supra-antennal elevations 0.4–0.5 times as long as scapus and outer side of elevations oblique, largely smooth (except for sparse punctures) and apically brown (<xref ref-type="fig" rid="F96">Figs 498</xref>, <xref ref-type="fig" rid="F98">509</xref>); tyloids of male antenna linear; occipital carina distinctly lamelliform, moderately widened (about 0.5 times as wide as diameter of ocellus) <!--PageBreak--><!--PageBreak--><!--PageBreak-->and smooth medio-dorsally (<xref ref-type="fig" rid="F96">Fig. 498</xref>); head posteriorly with two small ivory spots (<xref ref-type="fig" rid="F98">Fig. 509</xref>; female) or entirely black (male); head dorsally coarsely reticulate-punctate and largely without distinct smooth interspaces (<xref ref-type="fig" rid="F96">Figs 498</xref>, <xref ref-type="fig" rid="F98">509</xref>); mesosoma black dorsally except for ivory patch(es) on metanotum medially (<xref ref-type="fig" rid="F97">Fig. 501</xref>); mesoscutum and scutellum coarsely punctate-reticulate (<xref ref-type="fig" rid="F97">Fig. 501</xref>); scutellum entirely black (<xref ref-type="fig" rid="F97">Fig. 501</xref>); anterior half of fore wing dark brown (<xref ref-type="fig" rid="F97">Fig. 506</xref>); third submarginal cell of fore wing nearly as long as second submarginal cell (<xref ref-type="fig" rid="F97">Fig. 506</xref>); first discal cell of fore wing comparatively elongate (<xref ref-type="fig" rid="F97">Fig. 506</xref>); metasoma coarsely punctate (<xref ref-type="fig" rid="F97">Fig. 503</xref>), with wide band at apex of second tergite and sternite, and fourth-sixth tergites largely orange or yellowish and remainder of metasoma black (<xref ref-type="fig" rid="F97">Fig. 503</xref>); first tergite about half as long as its apical width; protuberance of second sternite of female subtruncate medio-apically and in lateral view curved and rounded apically (<xref ref-type="fig" rid="F99">Figs 516</xref>, <xref ref-type="fig" rid="F99">517</xref>); second sternite of male distinctly shallowly depressed medio-posteriorly (<xref ref-type="fig" rid="F97">Fig. 505</xref>); third sternite of male flat medially; third sternite 0.3–0.4 times as long as second sternite.</p><fig id="F96" position="float" orientation="portrait"><label>Figures 496–499.</label><caption><p><italic><tp:taxon-name>Taeniogonalos flavocincta</tp:taxon-name></italic> (Teranishi, 1929), holotype, male. <bold>496</bold> Habitus lateral <bold>497</bold> head anterior <bold>498</bold> head dorsal <bold>499</bold> antenna.</p></caption><graphic xmlns:xlink="http://www.w3.org/1999/xlink" xlink:href="ZooKeys-385-001-g096.jpg" position="float" orientation="portrait" xlink:type="simple"/></fig><fig id="F97" position="float" orientation="portrait"><label>Figures 500–506.</label><caption><p><italic><tp:taxon-name>Taeniogonalos flavocincta</tp:taxon-name></italic> (Teranishi, 1929), holotype, male. <bold>500</bold> Head lateral <bold>501</bold> mesosoma dorsal <bold>502</bold> mesosoma lateral <bold>503</bold> metasoma dorsal <bold>504</bold> metasoma lateral <bold>505</bold> metasoma ventral <bold>506</bold> fore wing.</p></caption><graphic xmlns:xlink="http://www.w3.org/1999/xlink" xlink:href="ZooKeys-385-001-g097.jpg" position="float" orientation="portrait" xlink:type="simple"/></fig><fig id="F98" position="float" orientation="portrait"><label>Figures 507–509.</label><caption><p><italic><tp:taxon-name>Taeniogonalos subtruncata</tp:taxon-name></italic> nom. n., female from Shaanxi. <bold>507</bold> Habitus lateral <bold>508</bold> head anterior <bold>509</bold> head dorsal.</p></caption><graphic xmlns:xlink="http://www.w3.org/1999/xlink" xlink:href="ZooKeys-385-001-g098.jpg" position="float" orientation="portrait" xlink:type="simple"/></fig><fig id="F99" position="float" orientation="portrait"><label>Figures 510–517.</label><caption><p><italic><tp:taxon-name>Taeniogonalos subtruncata</tp:taxon-name></italic> nom. n., female from Shaanxi. <bold>510</bold> Antenna <bold>511</bold> fore and hind wings <bold>512</bold> head lateral <bold>513</bold> mesosoma dorsal <bold>514</bold> mesosoma lateral <bold>515</bold> metasoma dorsal <bold>516</bold> metasoma lateral <bold>517</bold> metasoma ventral.</p></caption><graphic xmlns:xlink="http://www.w3.org/1999/xlink" xlink:href="ZooKeys-385-001-g099.jpg" position="float" orientation="portrait" xlink:type="simple"/></fig></tp:treatment-sec><tp:treatment-sec sec-type="Description"><title>Description.</title><p>Female from Shaanxi, length of body 12.4 mm (of fore wing 9.8 mm).</p><p><italic>Head</italic>. Antenna with 25 segments; frons, vertex and temple coarsely reticulate-punctate (<xref ref-type="fig" rid="F98">Figs 508</xref>, <xref ref-type="fig" rid="F98">509</xref>, <xref ref-type="fig" rid="F99">512</xref>); head gradually narrowed behind eyes, eye in dorsal view 0.7 times as long as temple (<xref ref-type="fig" rid="F98">Fig. 509</xref>); occipital carina narrowly lamelliform and smooth medio-dorsally; supra-antennal elevations medium-sized (about 0.4 times as long as scapus), outer side oblique and largely smooth except for sparse punctures; clypeus slightly concave and thick medio-ventrally.</p><p><italic>Mesosoma</italic>. Length of mesosoma 1.5 times its height (<xref ref-type="fig" rid="F99">Fig. 514</xref>); mesopleuron coarsely reticulate-punctate anteriorly, transversely rugulose posteriorly; transverse mesopleural groove narrow, deep and moderately crenulate; notauli narrow, deep and finely crenulate; mesoscutum coarsely reticulate-punctate (<xref ref-type="fig" rid="F99">Fig. 513</xref>); scutellar sulcus complete, medium-sized and crenulate medially and wider laterally; scutellum coarsely reticulate-punctate, convex medially and anteriorly slightly above level of mesoscutum; metanotum medially slightly convex, not protruding and rugose (<xref ref-type="fig" rid="F99">Fig. 513</xref>); propodeum coarsely rugose (<xref ref-type="fig" rid="F99">Fig. 513</xref>); posterior propodeal carina thick lamelliform and strongly arched, foramen medially 0.4 times higher than wide basally.</p><p><italic>Wings</italic>. Fore wing: length of vein 1-M 1.8 times as long as vein 1-SR (<xref ref-type="fig" rid="F99">Fig. 511</xref>).</p><p><italic>Metasoma</italic>. First tergite 0.6 times as long as apically wide, largely smooth and with shallow elliptical depression medially (<xref ref-type="fig" rid="F99">Fig. 515</xref>); second–sixth tergites densely and coarsely punctate; sternites densely and coarsely punctate; second sternite distinctly convex in lateral view, its medio-apical protuberance medium-sized and blunt medio-apically (<xref ref-type="fig" rid="F99">Fig. 517</xref>); third sternite about 0.4 times as long as second sternite, with two close large triangular protuberances medially (<xref ref-type="fig" rid="F99">Fig. 517</xref>); hypopygium triangular in ventral view (<xref ref-type="fig" rid="F99">Fig. 517</xref>).</p><!--PageBreak--><p><italic>Colour</italic>. Black; palpi dark brown; mandible black with teeth dark brown; antenna dark brown; frons with small yellowish brown spots along inter orbita, remainder of head black except for posterior vertex with small yellowish brown spots and narrow yellowish brown stripes along outer orbita; apex of supra-antennal elevations yellowish brown; tegulae dark brown; mesosoma laterally black except for antero-dorsal yellowish brown patch of pronotal side; metanotum with one medium-sized medial yellowish brown patch; hind trochanter, trochantellus and base of hind femur ivory, remainder of legs dark brown to black with tarsi paler; anterior half of fore wing dark brown, posterior half subhyaline; metasoma with moderate wide orange-brown apical band at apex of second tergite and sternite, third tergite with narrow orange-brown band at posterior margin, fourth to sixth tergites with large orange-brown patches posteriorly.</p><!--PageBreak--><!--PageBreak--><p><italic>Male</italic>. Holotype male is very similar to the redescribed female except shape of second sternite. It has length of body 10.7 mm (of fore wing 8.1 mm); brown antenna with 23 segments with longitudinal tyloids on 10<sup>th</sup>-16<sup>th</sup> segments; outer orbita largely and pronotum dorso-posterioly ivory, head posteriorly and third tergite apically black; second sternite of male distinctly shallowly depressed medio-posteriorly; third sternite of male flat medially;</p></tp:treatment-sec><tp:treatment-sec sec-type="Biology"><title>Biology.</title><p>Unknown. Collected in May and July.</p></tp:treatment-sec><tp:treatment-sec sec-type="Distribution"><title>Distribution.</title><p>China (Shaanxi), Korea.</p></tp:treatment-sec><tp:treatment-sec sec-type="Etymology"><title>Etymology.</title><p>Renamed after the blunt (subtruncate) protuberance of the second sternite of the female: from “sub” (Latin for “under, less”) and “truncus” (Latin for “cut off”).</p></tp:treatment-sec><tp:treatment-sec sec-type="Notes"><title>Notes.</title><p>The replacement name of <italic><tp:taxon-name>Taeniogonalos subtruncata</tp:taxon-name></italic> is necessary after transferring <italic>flavicincta</italic> Bischoff, 1913 from the genus <italic><tp:taxon-name>Lycogonalos</tp:taxon-name></italic> Bischoff, 1913 and <italic>flavocincta</italic> Teranishi, 1929 from the genus <italic><tp:taxon-name>Nanogonalos</tp:taxon-name></italic> Schulz, 1906 to the genus <italic><tp:taxon-name>Taeniogonalos</tp:taxon-name></italic> Schulz, 1906 (<xref ref-type="bibr" rid="B12">Carmean and Kimsey 1998</xref>). Both became secondary homonyms in spite that the names differ in one letter (articles 57.3.1, 58.12 of <xref ref-type="bibr" rid="B26">ICZN 1999</xref>; <xref ref-type="bibr" rid="B30">Lelej 2003</xref>).</p></tp:treatment-sec><ref-list><ref id="B65"><mixed-citation xmlns:xlink="http://www.w3.org/1999/xlink" xlink:type="simple"><person-group><name name-style="western"><surname>Weinstein</surname><given-names>P</given-names></name><name name-style="western"><surname>Austin</surname><given-names>AD</given-names></name></person-group> (<year>1991</year>) <article-title>The host relationships of trigonalyid wasps (Hymenoptera: Trigonalyidae), with a review of their biology and catalogue to world species.</article-title><source>Journal of Natural History</source><volume>25</volume>(<issue>2</issue>): <fpage>399</fpage>–<lpage>433</lpage>. doi: <ext-link ext-link-type="uri" xlink:href="http://dx.doi.org/10.1080/00222939100770281" xlink:type="simple">10.1080/00222939100770281</ext-link></mixed-citation></ref><ref id="B34"><mixed-citation xmlns:xlink="http://www.w3.org/1999/xlink" xlink:type="simple"><person-group><name name-style="western"><surname>Marshakov</surname><given-names>VG</given-names></name></person-group> (<year>1981</year>) [<trans-title xml:lang="en">Trigonalidae (Hymenoptera) of the USSR fauna</trans-title>]. In: <person-group><name name-style="western"><surname>Korotyaev</surname><given-names>BA</given-names></name></person-group> (<role>Ed</role>) <source>Morfologia i sistematica nasekomykh Dalnego Vostoka</source> [<trans-source xml:lang="en">Morphology and Systematics of insects of the Far East</trans-source>]. <publisher-name>Nauka</publisher-name>, <publisher-loc>Leningrad</publisher-loc><volume>92</volume>: <fpage>100</fpage>–<lpage>107</lpage>. <comment>[in Russian]</comment></mixed-citation></ref><ref id="B29"><mixed-citation xmlns:xlink="http://www.w3.org/1999/xlink" xlink:type="simple"><person-group><name name-style="western"><surname>Lelej</surname><given-names>AS</given-names></name></person-group> (<year>1995</year>) [<trans-title xml:lang="en">Fam. Trigonalidae - Trigonalid wasps</trans-title>]. In: <person-group><name name-style="western"><surname>Kupianskaya</surname><given-names>AN</given-names></name><name name-style="western"><surname>Lelej</surname><given-names>AS</given-names></name><name name-style="western"><surname>Storozheva</surname><given-names>NA</given-names></name></person-group> (<role>Eds</role>) [<trans-source xml:lang="en">Key to the insects of Russian Far East</trans-source>] <volume>IV</volume>(<issue>2</issue>): <fpage>8</fpage>–<lpage>14</lpage>. <comment>[in Russian]</comment></mixed-citation></ref><ref id="B12"><mixed-citation xmlns:xlink="http://www.w3.org/1999/xlink" xlink:type="simple"><person-group><name name-style="western"><surname>Carmean</surname><given-names>D</given-names></name><name name-style="western"><surname>Kimsey</surname><given-names>L</given-names></name></person-group> (<year>1998</year>) <article-title>Phylogenetic revision of the parasitoid wasp family Trigonalidae (Hymenoptera).</article-title><source>Systematic Entomology</source><volume>23</volume>: <fpage>35</fpage>–<lpage>76</lpage>. doi: <ext-link ext-link-type="uri" xlink:href="http://dx.doi.org/10.1046/j.1365-3113.1998.00042.x" xlink:type="simple">10.1046/j.1365-3113.1998.00042.x</ext-link></mixed-citation></ref><ref id="B26"><mixed-citation xmlns:xlink="http://www.w3.org/1999/xlink" xlink:type="simple"><person-group><name name-style="western"><surname>International Code Commission on Zoological Nomenclature</surname></name></person-group> (<year>1999</year>) <source>International Code of Zoological Nomenclature</source>, <edition>Fourth Edition</edition>. <publisher-name>The International Turst for Zoological Nomenclature</publisher-name>, <publisher-loc>London</publisher-loc>. <ext-link ext-link-type="uri" xlink:href="http://iczn.org/iczn/index.jsp" xlink:type="simple">http://iczn.org/iczn/index.jsp</ext-link></mixed-citation></ref><ref id="B30"><mixed-citation xmlns:xlink="http://www.w3.org/1999/xlink" xlink:type="simple"><person-group><name name-style="western"><surname>Lelej</surname><given-names>AS</given-names></name></person-group> (<year>2003</year>) <article-title>A review of the family Trigonalyidae (Hymenoptera) of the Palaearctic Region.</article-title><source>Far Eastern Entomologist N</source><volume>130</volume>: <fpage>1</fpage>-<lpage>7</lpage>.</mixed-citation></ref></ref-list></tp:taxon-treatment>
