# Supplementary material for: A revision of the Chinese Trigonalyidae (Hymenoptera, Trigonalyoidea)
Source: Zookeys. 2014 Feb 28;(385):1–207. doi: 10.3897/zookeys.385.6560 (PMC3950486; doi:10.3897/zookeys.385.6560)
Supplement: XML Treatment for Taeniogonalos taihorina [file zookeys.385.6560-treatment42.xml]

<!DOCTYPE tp:taxon-treatment
  PUBLIC "-//TaxonX//DTD Taxonomic Treatment Publishing DTD v0 20100105//EN" "tax-treatment-NSO.dtd">
<tp:taxon-treatment xmlns:tp="http://www.plazi.org/taxpub"><tp:treatment-meta><mixed-citation publication-type="journal"><person-group><name><surname>Chen</surname><given-names>Hua-yan</given-names></name><name><surname>van Achterberg</surname><given-names>Cornelis</given-names></name><name><surname>He</surname><given-names>Jun-hua</given-names></name><name><surname>Xu</surname><given-names>Zai-fu</given-names></name></person-group><article-title>A revision of the Chinese Trigonalyidae (Hymenoptera, Trigonalyoidea)</article-title><source>Zookeys</source><day>28</day><month>2</month><year>2014</year><volume>2014</volume><issue>385</issue><fpage>1</fpage><lpage>207</lpage><pub-id pub-id-type="doi">10.3897/zookeys.385.6560</pub-id></mixed-citation></tp:treatment-meta><tp:nomenclature><tp:taxon-name>
                        <tp:taxon-name-part taxon-name-part-type="genus">Taeniogonalos</tp:taxon-name-part>
                        <tp:taxon-name-part taxon-name-part-type="species">taihorina</tp:taxon-name-part>
                        <object-id xmlns:xlink="http://www.w3.org/1999/xlink" xlink:type="simple">http://species-id.net/wiki/Taeniogonalos_taihorina</object-id>
                    </tp:taxon-name><tp:taxon-authority>(Bischoff, 1914)</tp:taxon-authority><xref ref-type="fig" rid="F100">Figs 518</xref><xref ref-type="fig" rid="F101"/><xref ref-type="fig" rid="F102"/><xref ref-type="fig" rid="F103"/><xref ref-type="fig" rid="F104"/><xref ref-type="fig" rid="F105">–548</xref><tp:nomenclature-citation-list><tp:nomenclature-citation><tp:taxon-name>Nanogonalos taihorina</tp:taxon-name><comment> Bischoff, 1914: 93; <xref ref-type="bibr" rid="B63">Tsuneki 1991</xref>: 58; <xref ref-type="bibr" rid="B65">Weinstein and Austin 1991</xref>: 421.</comment></tp:nomenclature-citation><tp:nomenclature-citation><tp:taxon-name>Taeniogonalos taihorina</tp:taxon-name><comment>; <xref ref-type="bibr" rid="B12">Carmean and Kimsey 1998</xref>: 68.</comment></tp:nomenclature-citation><tp:nomenclature-citation><tp:taxon-name>Poecilogonalos yuasai</tp:taxon-name><comment> Teranishi, 1938: 178; <xref ref-type="bibr" rid="B65">Weinstein and Austin 1991</xref>: 423. Synonymized by <xref ref-type="bibr" rid="B63">Tsuneki 1991</xref> with <italic><tp:taxon-name>Taeniogonalos maga</tp:taxon-name></italic>. Syn. n.</comment></tp:nomenclature-citation><tp:nomenclature-citation><tp:taxon-name>Poecilogonalos maga taiwana</tp:taxon-name><comment> Tsuneki, 1991: 55–56. Syn. n.</comment></tp:nomenclature-citation></tp:nomenclature-citation-list></tp:nomenclature><tp:treatment-sec sec-type="Type material"><title>Type material.</title><p>Holotype of <italic><tp:taxon-name>Poecilogonalos taihorina</tp:taxon-name></italic>, ♀ (ZMB), “[China:] Formosa, Taihorin, X.[19]10, H. Sauter S.G.”, “<italic>taihorina</italic> Bisch.*, det. Bischoff”, “Type”. Holotype of <italic><tp:taxon-name>Poecilogonalos yuasai</tp:taxon-name></italic>, ♀ (OPU), “[Japan: Honshu,] Tôkyô-hu, Hikawa, 4.X.1936, H. Yuasa”, “<italic><tp:taxon-name>Poecilogonalos yuasai</tp:taxon-name></italic> Teranishi, (Ty[p]es)”, “Type specimen”, “<italic><tp:taxon-name>Taeniogonalos maga</tp:taxon-name></italic> (Teranishi, 1929), ♀, det. Carmean ‘96”. Holotype of <italic><tp:taxon-name>Poecilogonalos maga taiwana</tp:taxon-name></italic>, ♀ (OMNH), “[China: Taiwan,] Arisan, 10.X.1912, I. Nitobe”, “3241”, “<italic><tp:taxon-name>Poecilogonalos maga taiwana</tp:taxon-name></italic> Tsuneki, ♀, holotype”.</p></tp:treatment-sec><tp:treatment-sec sec-type="Additional material"><title>Additional material.</title><p>1 ♀ (ZJUH), “[China:] Heilongjiang, Mt. Dailing, 24.VII.1977, Jun-hua He, No. 771709”; 1 ♀ (SCAU), “[China:] Heilongjiang, Yichun, Fenglin Nature Reserve, 22.VII.2008, Yi-ping Wang, SCAU 127”; 1 ♂ (ZJUH), “[China:] Gansu, Dandchang, Daheba, 2530 m, 31.VII.2004, Qiong Wu, 20047038”; 1 ♂ (ZJUH), “[China:] Gansu, Langzhou, 19.VII.1980, You-zheng Wang, 853598”; 1 ♀ + 3 ♂ (SCAU) “[China:] Ningxia, Mt. Liupan, Qiuqianjia, 9–11.VII.2009, Guang-yue Wang, SCAU 019; id., but 2.VII.2008, Jing-xian Liu, 200800778; id., but 8.VII.2008, 200801032, 200801040”; 1 ♂ (SCAU), “[China:] Ningxia, Mt. Liupan, <!--PageBreak-->Hongxia Forestry Farm, 1–7.VII.2008, Jie-Min Yao, 200808928”; 1 ♂ (SCAU) id., but 1.VII.2008, Jing-xian Liu, 200800701; 1 ♂ (SCAU) “[China:] Ningxia, Pengyang, Guamagou, 9.VII.2008, Jing-xian Liu, 200801050”; 1 ♂ (SCAU) “[China:] Hubei, Shennonjia, 2.VI.2010, Mao-ling Sheng, reared from <italic><tp:taxon-name>Vibrissina turrita</tp:taxon-name></italic> (<tp:taxon-name>Diptera</tp:taxon-name>: <tp:taxon-name>Tachinidae</tp:taxon-name>) parasitizing <italic><tp:taxon-name>Arge pullata</tp:taxon-name></italic> (<tp:taxon-name>Hymenoptera</tp:taxon-name>: <tp:taxon-name>Argidae</tp:taxon-name>), SCAU 360”; 2 ♀ + 1 ♂ (ZJUH) “[China:] Zhejiang, Mt. Tianmu, 18.VI.1983, Yun Ma, 831379; id., but 12.VI.1993, 934326; id., VIII.1981, Xue-xin Chen, 816314; 3 ♀ + 16 ♂ (ZJUH, RMNH), “[China:] Zhejiang, Mt. Tianmu, Xianrending, 1509 m, 1.VII.2001, Mei-hua Piao, 200106397–200106403”; id., but 28–29.VII.2003, Xue-xin Chen, 20034488, 20034516; id., but 2–4.VI.1990, Xin-geng Wang, 902855, 902857; id., but 5.X.1998, Ming-shui Zhao, 20057338, 200010700; id., but 20.VII.1998, MT, 992749; id., but 14.IX.1998, 200010704, 200010705, 200010682, 200010685; 1 ♀ + 2 ♂ (ZJUH), “[China:] Zhejiang, Longquan, Mt. Fengyang, 27.VI.2007, Sheng-long Liu, 200704940, 200704941; id., but 30.VI.2007, 200704934”; 1 ♀ + 2 ♂ (ZJUH, RMNH), id., but 30.V.2007, 200704935, 200704938; id., but 11.VII.1984, 8433556; 1 ♂ (ZJUH, RMNH) “[China:] Zhejiang, Mt. Tianmu, Xianrending, 5.IX.1998, MT, Ming-shui Zhao, 200010701; 1 ♂ (ZJUH) “[China:] Zhejiang, West Mt. Tianmu, Laodian–Xianrending, 1250–1506 m, 6.VI.1989, Xin-geng Wang, 892773”; 1 ♀ + 1 ♂ (ZJUH) “[China:] Zhejiang, Songyang, 15–17.VII.1989, Jun-hua He, 894126, 894073”; 1 ♀ (ZJUH) “[China:] Fujian, Fuzhou, 25.IV.1991, Chang-ming Liu, 966572”; 1 ♂ (ZJUH) “[China:] Taiwan, Nantou, Mt. Lu, 19.VI.2011, Pu Tang, 201101478”; 1 ♂ (ZJUH) “[China:] Sichuan, Wolong National Nature Reserve, 21.VII.2006, Hong-ying Zhang, 200610801”; 2 ♂ (ZJUH) “[China:] Sichuan, Pingwu, Baimazhai, 24.VII.2006, Zhi-lei Gao, 200610893; id., but 25.VII.2006, Hong-ying Zhang, 200611106”; 1 ♂ (ZJUH) “[China:] Tibet, Lage–Hanmi, 12.VI.2009, Jiang-li Tan, 200908326”; 1 ♀ (ZJUH) “[China:] Yunnan, Dali, Yunlong, 3.VI.2009, Jiang-li Tan, 200906647”; 1 ♀ (IZCAS) “[China:] Guangxi, Jinxiu, Jinzhong Road, 1100 m, 12.V.1999, Wen-zhu Li, SCAU 343”; 1 ♂ (IZCAS) “[China:] Guangxi, Jinxiu, Yonghe, 500 m, 12.V.1999, De-cheng Yan, SCAU 098”.</p></tp:treatment-sec><tp:treatment-sec sec-type="Diagnosis"><title>Diagnosis.</title><p>Outer side of supra-antennal elevations comparatively steep (angle about 45°) and elevations about 0.5 times as long as scapus and area between elevations distinctly concave (<xref ref-type="fig" rid="F100">Figs 520</xref>, <xref ref-type="fig" rid="F102">531</xref>, <xref ref-type="fig" rid="F104">542</xref>); occipital carina narrow, non-lamelliform and smooth medio-dorsally or nearly so (<xref ref-type="fig" rid="F100">Figs 520</xref>, <xref ref-type="fig" rid="F102">531</xref>, <xref ref-type="fig" rid="F104">542</xref>); head anteriorly and posteriorly, mesosoma dorsally and pronotum laterally entirely black (<xref ref-type="fig" rid="F100">Figs 519</xref>, <xref ref-type="fig" rid="F100">520</xref>, <xref ref-type="fig" rid="F101">524</xref>); notauli crenulate posteriorly (<xref ref-type="fig" rid="F101">Fig. 524</xref>), rarely indistinctly so; middle mesoscutal lobe similarly coloured to lateral lobes, yellow latero-posteriorly, black or yellow laterally and black medially (<xref ref-type="fig" rid="F101">Figs 524</xref>, <xref ref-type="fig" rid="F103">535</xref>, <xref ref-type="fig" rid="F105">545</xref>); scutellum entirely black (<xref ref-type="fig" rid="F101">Fig. 524</xref>); metanotum of male black medially or with pair of yellow (often small) patches; anterior half of fore wing only below pterostigma or subapically dark brown and remainder subhyaline (<xref ref-type="fig" rid="F101">Figs 522</xref>, <xref ref-type="fig" rid="F102">533</xref>, <xref ref-type="fig" rid="F105">544</xref>); propodeal foramen comparatively narrow and more arched than in <italic><tp:taxon-name>Taeniogonalos formosana</tp:taxon-name></italic> (<xref ref-type="fig" rid="F101">Fig. 524</xref>); second sternite of male flattened medio-posteriorly and bicoloured or entirely black; third sternite of female simple (<xref ref-type="fig" rid="F101">Fig. 528</xref>); metasoma dorsally black with yellowish pattern (<xref ref-type="fig" rid="F103">Figs 538</xref>, <xref ref-type="fig" rid="F105">546</xref>).</p><fig id="F100" position="float" orientation="portrait"><label>Figures 518–520.</label><caption><p><italic><tp:taxon-name>Taeniogonalos taihorina</tp:taxon-name></italic> (Bischoff, 1914), female from Zhejiang. <bold>518</bold> Habitus lateral <bold>519</bold> head anterior <bold>520</bold> head dorsal.</p></caption><graphic xmlns:xlink="http://www.w3.org/1999/xlink" xlink:href="ZooKeys-385-001-g100.jpg" position="float" orientation="portrait" xlink:type="simple"/></fig><fig id="F101" position="float" orientation="portrait"><label>Figures 521–528.</label><caption><p><italic><tp:taxon-name>Taeniogonalos taihorina</tp:taxon-name></italic> (Bischoff, 1914), female from Zhejiang. <bold>521</bold> Antenna <bold>522</bold> fore and hind wings <bold>523</bold> head lateral <bold>524</bold> mesosoma dorsal <bold>525</bold> mesosoma lateral <bold>526</bold> metasoma dorsal <bold>527</bold> metasoma lateral <bold>528</bold> metasoma ventral.</p></caption><graphic xmlns:xlink="http://www.w3.org/1999/xlink" xlink:href="ZooKeys-385-001-g101.jpg" position="float" orientation="portrait" xlink:type="simple"/></fig><fig id="F102" position="float" orientation="portrait"><label>Figures 529–533.</label><caption><p><italic><tp:taxon-name>Taeniogonalos yuasai</tp:taxon-name></italic> (Teranishi, 1938), holotype, female. <bold>529</bold> Habitus lateral <bold>530</bold> head anterior <bold>531</bold> head dorsal <bold>532</bold> antenna <bold>533</bold> fore and hind wings.</p></caption><graphic xmlns:xlink="http://www.w3.org/1999/xlink" xlink:href="ZooKeys-385-001-g102.jpg" position="float" orientation="portrait" xlink:type="simple"/></fig><fig id="F103" position="float" orientation="portrait"><label>Figures 534–539.</label><caption><p><italic><tp:taxon-name>Taeniogonalos yuasai</tp:taxon-name></italic> (Teranishi, 1938), holotype, female. <bold>534</bold> Head lateral <bold>535</bold> mesosoma dorsal <bold>536</bold> metanotum dorsal <bold>537</bold> mesosoma lateral <bold>538</bold> metasoma dorsal <bold>539</bold> metasoma lateral.</p></caption><graphic xmlns:xlink="http://www.w3.org/1999/xlink" xlink:href="ZooKeys-385-001-g103.jpg" position="float" orientation="portrait" xlink:type="simple"/></fig><fig id="F104" position="float" orientation="portrait"><label>Figures 540–542.</label><caption><p><italic><tp:taxon-name>Taeniogonalos maga taiwana</tp:taxon-name></italic> (Tsuneki, 1991), holotype, female. <bold>540</bold> Habitus lateral <bold>541</bold> head lateral <bold>542</bold> head dorsal.</p></caption><graphic xmlns:xlink="http://www.w3.org/1999/xlink" xlink:href="ZooKeys-385-001-g104.jpg" position="float" orientation="portrait" xlink:type="simple"/></fig><fig id="F105" position="float" orientation="portrait"><label>Figures 543–548.</label><caption><p><italic><tp:taxon-name>Taeniogonalos maga taiwana</tp:taxon-name></italic> (Tsuneki, 1991), holotype, female. <bold>543</bold> Antenna and mandibles <bold>544</bold> fore wing <bold>545</bold> mesosoma lateral <bold>546</bold> metasoma dorsal <bold>547</bold> metasoma lateral <bold>548</bold> metasoma ventral.</p></caption><graphic xmlns:xlink="http://www.w3.org/1999/xlink" xlink:href="ZooKeys-385-001-g105.jpg" position="float" orientation="portrait" xlink:type="simple"/></fig><!--PageBreak--></tp:treatment-sec><tp:treatment-sec sec-type="Description"><title>Description.</title><p>Holotype of <italic><tp:taxon-name>Taeniogonalos taihorina</tp:taxon-name></italic>, female, length of body 5.7 mm (of fore wing 5.0 mm).</p><!--PageBreak--><!--PageBreak--><p><italic>Head</italic>. Antenna with 22 segments; frons densely punctate and medium-sized smooth interspaces; vertex punctate with mostly wide smooth interspaces and shiny (<xref ref-type="fig" rid="F100">Fig. 520</xref>), with medium-sized setae; temple largely smooth with sparse fine punctures (<xref ref-type="fig" rid="F101">Fig. 523</xref>), but less sparsely near eye; head subparallel behind eyes, eye in dorsal view as long as temple (<xref ref-type="fig" rid="F100">Fig. 520</xref>); occipital carina narrow, non-lamelliform, smooth (<xref ref-type="fig" rid="F100">Fig. 520</xref>); supra-antennal elevations medium-sized (about 0.5 times as long as scapus), outer side oblique (angle about 45°) lamelliform and with some punctures (<xref ref-type="fig" rid="F100">Fig. 520</xref>); area between elevations distinctly concave (<xref ref-type="fig" rid="F100">Fig. 520</xref>); clypeus shallowly concave and thick medio-ventrally.</p><!--PageBreak--><p><italic>Mesosoma</italic>. Length of mesosoma 1.4 times its height (<xref ref-type="fig" rid="F101">Fig. 525</xref>); mesopleuron densely and finely punctate-rugose but smooth posteriorly, with satin sheen; transverse mesopleural groove medium-sized, shallow and distinctly crenulate; notauli narrow, deep and finely crenulate posteriorly; middle lobe of mesoscutum transversely rugose, lateral lobes spaced rugose and with satin sheen (<xref ref-type="fig" rid="F101">Fig. 524</xref>); scutellar sulcus complete, narrow and narrowly crenulate; scutellum densely rugose but superficially coriaceous-rugulose posteriorly, convex laterally and near level of mesoscutum, flattened medially and posteriorly; metanotum medially weakly convex and coriaceous-rugulose (<xref ref-type="fig" rid="F101">Fig. 524</xref>); propodeum laterally obliquely rugose and medially longitudinally rugulose bot posteriorly smooth (<xref ref-type="fig" rid="F101">Fig. 524</xref>); posterior propodeal carina thick lamelliform and medium-sized, foramen narrower and more arched than in <italic><tp:taxon-name>Taeniogonalos formosana</tp:taxon-name></italic> (<xref ref-type="fig" rid="F101">Fig. 524</xref>) and 1.4 times higher than wide basally.</p><!--PageBreak--><p><italic>Wings</italic>. Fore wing: vein 1-M 1.3 times as long as vein 1-SR (<xref ref-type="fig" rid="F101">Fig. 522</xref>), distinctly curved and vein 1-SR widened anteriorly; second submarginal cell about twice as long as third cell.</p><!--PageBreak--><p><italic>Metasoma</italic>. First tergite 0.5 times as long as apically wide, smooth and with shallow wide oval depression medially (<xref ref-type="fig" rid="F101">Fig. 524</xref>); second tergite superficially punctate and with vague transverse elements anteriorly, other tergites largely densely punctate (<xref ref-type="fig" rid="F101">Fig. 524</xref>); second sternite densely punctate; second sternite strongly convex and medio-posteriorly gradually lowered and only apical rim densely setose in lateral view (<xref ref-type="fig" rid="F101">Fig. 527</xref>); third sternite distinctly depressed posteriorly and sparsely punctate.</p><!--PageBreak--><p><italic>Colour</italic>. Black; ventrally outer orbita narrowly yellow (inner orbita black or dark brown); supra-antennal elevations dark brown (<xref ref-type="fig" rid="F100">Fig. 520</xref>), clypeus and head posteriorly black; mandibles largely dark brown, but dorsally yellow; mesosoma laterally black or dark brown except for dorsal yellow patch of pronotal side; middle lobe of mesoscutum with pair of narrow brownish stripes anteriorly; tegulae brown; scutellum laterally and axilla black; metanotum black or dark brown; propodeum black (<xref ref-type="fig" rid="F101">Fig. 524</xref>); first tergite dark brown medio-posteriorly, remainder of metasoma black or nearly so (<xref ref-type="fig" rid="F101">Fig. 526</xref>); palpi brown; antenna; mainly dark brown; apex of trochanters, trochantelli largely, anterior stripe on fore tibia, base of all femora and apex of fore femur pale yellow; remainder of tibiae and tarsi more or less dark brown; pterostigma and apical half of marginal cell of fore wing largely and area below it infuscate; remainder of wing membrane subhyaline (<xref ref-type="fig" rid="F101">Fig. 522</xref>).</p><p><italic>Male</italic>. Length of fore wing 5.2–6.6 mm; body black, but sixth and seventh tergites ivory and genitalia dark brown; apex of first tergite black or ivory, second tergite apically ivory or only laterally with pale patch; second sternite distinctly flattened medially; tyloids linear.</p><p><italic>Variation</italic>. Holotype of <italic><tp:taxon-name>Taeniogonalos yuasai</tp:taxon-name></italic> has head densely punctate dorsally, mandible entirely dark brown, hind trochanter entirely ivory, scutellum teratological (it has a deep median depression), vein 2-SR with extra vein, fifth and sixth tergites with pair of ivory patches. Second submarginal cell of fore wing 1.4–2.0 times as long as third cell.</p></tp:treatment-sec><tp:treatment-sec sec-type="Biology"><title>Biology.</title><p>Reared from <italic><tp:taxon-name>Vibrissina turrita</tp:taxon-name></italic> (<tp:taxon-name>Diptera</tp:taxon-name>: <tp:taxon-name>Tachinidae</tp:taxon-name>) parasitizing <italic><tp:taxon-name>Arge pullata</tp:taxon-name></italic> (<tp:taxon-name>Hymenoptera</tp:taxon-name>: <tp:taxon-name>Argidae</tp:taxon-name>). Hyperparasitoid of <tp:taxon-name>Tachinidae</tp:taxon-name> in <tp:taxon-name>Argidae</tp:taxon-name> (<xref ref-type="bibr" rid="B32">Li et al. 2012</xref>). Collected in April–October at 500–2530 m.</p></tp:treatment-sec><tp:treatment-sec sec-type="Distribution"><title>Distribution.</title><p>China (Heilongjiang, Gansu, Ningxia, Zhejiang, Fujian, Taiwan, Hubei, Guangxi, Sichuan, Yunnan, Tibet); Russia (Far East); Japan (Hokkaido, Honshu).</p></tp:treatment-sec><tp:treatment-sec sec-type="Notes"><title>Notes.</title><p>The holotype of <italic><tp:taxon-name>Poecilogonalos maga taiwana</tp:taxon-name></italic> differs mainly by having the postero-dorsal corner of the pronotum and a pair of small elongate patches on the mesoscutum anteriorly ivory and the body is comparatively weakly sculptured.</p></tp:treatment-sec><ref-list><ref id="B63"><mixed-citation xmlns:xlink="http://www.w3.org/1999/xlink" xlink:type="simple"><person-group><name name-style="western"><surname>Tsuneki</surname><given-names>K</given-names></name></person-group> (<year>1991</year>) <article-title>Revision of the Trigonalidae of Japan and adjacent territories (Hymenoptera).</article-title><source>Special Publications Japan Hymenopterists Association</source><volume>37</volume>: <fpage>1</fpage>-<lpage>68</lpage>.</mixed-citation></ref><ref id="B65"><mixed-citation xmlns:xlink="http://www.w3.org/1999/xlink" xlink:type="simple"><person-group><name name-style="western"><surname>Weinstein</surname><given-names>P</given-names></name><name name-style="western"><surname>Austin</surname><given-names>AD</given-names></name></person-group> (<year>1991</year>) <article-title>The host relationships of trigonalyid wasps (Hymenoptera: Trigonalyidae), with a review of their biology and catalogue to world species.</article-title><source>Journal of Natural History</source><volume>25</volume>(<issue>2</issue>): <fpage>399</fpage>–<lpage>433</lpage>. doi: <ext-link ext-link-type="uri" xlink:href="http://dx.doi.org/10.1080/00222939100770281" xlink:type="simple">10.1080/00222939100770281</ext-link></mixed-citation></ref><ref id="B12"><mixed-citation xmlns:xlink="http://www.w3.org/1999/xlink" xlink:type="simple"><person-group><name name-style="western"><surname>Carmean</surname><given-names>D</given-names></name><name name-style="western"><surname>Kimsey</surname><given-names>L</given-names></name></person-group> (<year>1998</year>) <article-title>Phylogenetic revision of the parasitoid wasp family Trigonalidae (Hymenoptera).</article-title><source>Systematic Entomology</source><volume>23</volume>: <fpage>35</fpage>–<lpage>76</lpage>. doi: <ext-link ext-link-type="uri" xlink:href="http://dx.doi.org/10.1046/j.1365-3113.1998.00042.x" xlink:type="simple">10.1046/j.1365-3113.1998.00042.x</ext-link></mixed-citation></ref><ref id="B32"><mixed-citation xmlns:xlink="http://www.w3.org/1999/xlink" xlink:type="simple"><person-group><name name-style="western"><surname>Li</surname><given-names>T</given-names></name><name name-style="western"><surname>Sheng</surname><given-names>M-L</given-names></name><name name-style="western"><surname>Sun</surname><given-names>S-P</given-names></name><name name-style="western"><surname>Luo</surname><given-names>Y-Q</given-names></name></person-group> (<year>2012</year>) <article-title>Parasitoids of the sawfly, <italic>Arge pullata</italic>, in the Shennongjia National Nature Reserve.</article-title><source>Journal of Insect Science</source><volume>12</volume>(<issue>97</issue>): <fpage>1</fpage>–<lpage>9</lpage>. <ext-link ext-link-type="uri" xlink:href="http://www.insectscience.org/12.97" xlink:type="simple">http://www.insectscience.org/12.97</ext-link> doi: <ext-link ext-link-type="uri" xlink:href="http://dx.doi.org/10.1673/031.012.9701" xlink:type="simple">10.1673/031.012.9701</ext-link></mixed-citation></ref></ref-list></tp:taxon-treatment>
