# Supplementary material for: A revision of the Chinese Trigonalyidae (Hymenoptera, Trigonalyoidea)
Source: Zookeys. 2014 Feb 28;(385):1–207. doi: 10.3897/zookeys.385.6560 (PMC3950486; doi:10.3897/zookeys.385.6560)
Supplement: XML Treatment for Taeniogonalos triangulata [file zookeys.385.6560-treatment43.xml]

<!DOCTYPE tp:taxon-treatment
  PUBLIC "-//TaxonX//DTD Taxonomic Treatment Publishing DTD v0 20100105//EN" "tax-treatment-NSO.dtd">
<tp:taxon-treatment xmlns:tp="http://www.plazi.org/taxpub"><tp:treatment-meta><mixed-citation publication-type="journal"><person-group><name><surname>Chen</surname><given-names>Hua-yan</given-names></name><name><surname>van Achterberg</surname><given-names>Cornelis</given-names></name><name><surname>He</surname><given-names>Jun-hua</given-names></name><name><surname>Xu</surname><given-names>Zai-fu</given-names></name></person-group><article-title>A revision of the Chinese Trigonalyidae (Hymenoptera, Trigonalyoidea)</article-title><source>Zookeys</source><day>28</day><month>2</month><year>2014</year><volume>2014</volume><issue>385</issue><fpage>1</fpage><lpage>207</lpage><pub-id pub-id-type="doi">10.3897/zookeys.385.6560</pub-id></mixed-citation></tp:treatment-meta><tp:nomenclature><tp:taxon-name>
                        <tp:taxon-name-part taxon-name-part-type="genus">Taeniogonalos</tp:taxon-name-part>
                        <tp:taxon-name-part taxon-name-part-type="species">triangulata</tp:taxon-name-part>
                        <object-id xmlns:xlink="http://www.w3.org/1999/xlink" content-type="zoobank" xlink:type="simple">http://zoobank.org/1817017B-B17F-4054-A9C1-B75D3D102D34</object-id>
                        <object-id xmlns:xlink="http://www.w3.org/1999/xlink" xlink:type="simple">http://species-id.net/wiki/Taeniogonalos_triangulata</object-id>
                    </tp:taxon-name><tp:taxon-status xmlns:xlink="http://www.w3.org/1999/xlink" xlink:type="simple">sp. n.</tp:taxon-status><xref ref-type="fig" rid="F106">Figs 549</xref><xref ref-type="fig" rid="F107">–559</xref></tp:nomenclature><tp:treatment-sec sec-type="Type material"><title>Type material.</title><p>Holotype, ♀ (ZJUH) “[China:] Yunnan, Kunming, reared from <tp:taxon-name>Diprionidae</tp:taxon-name> (<tp:taxon-name>Hymenoptera</tp:taxon-name>), 15.VIII.1978, Jing-liang Qi, 803127”. Paratypes: 1 ♀ + 2 ♂ (ZJUH) “[China:] Yunnan, Kunming, reared from <tp:taxon-name>Diprionidae</tp:taxon-name> (<tp:taxon-name>Hymenoptera</tp:taxon-name>), 12.IX.1979, Jing-liang Qi, 803128”; 3 ♀ + 1 ♂ (ZJUH, RMNH) “[China:] Yunnan, Xiangyun, reared from <tp:taxon-name>Diprionidae</tp:taxon-name> (<tp:taxon-name>Hymenoptera</tp:taxon-name>), 12.VIII.1980, Hai-lin Wang, 888667, 888665, 888666; id., but VIII.1981, 840755”.</p></tp:treatment-sec><tp:treatment-sec sec-type="Diagnosis"><title>Diagnosis.</title><p>Supra-antennal elevations 0.5–0.7 times as long as scapus and outer side of elevations often subvertical, densely punctate, dull and apically black (<xref ref-type="fig" rid="F106">Fig. 551</xref>); tyloids of male antenna linear; occipital carina smooth medio-dorsally (<xref ref-type="fig" rid="F106">Fig. 551</xref>); third submarginal cell of fore wing 0.6–0.7 times as long as second submarginal cell (<xref ref-type="fig" rid="F107">Fig. 553</xref>); first discal cell of fore wing comparatively elongate (<xref ref-type="fig" rid="F107">Fig. 553</xref>); metasoma coarsely punctate (<xref ref-type="fig" rid="F107">Fig. 557</xref>), with wide orange-brown band at apex of second tergite and sternite and remainder black (<xref ref-type="fig" rid="F107">Fig. 557</xref>); first tergite about half as long as its apical width; second sternite of female triangularly protruding medio-apically and in lateral view acute apically (<xref ref-type="fig" rid="F107">Fig. 558</xref>; but of male flat or slightly convex); third sternite 0.3–0.4 times as long as second sternite.</p><fig id="F106" position="float" orientation="portrait"><label>Figures 549–551.</label><caption><p><italic><tp:taxon-name>Taeniogonalos triangulata</tp:taxon-name></italic> sp. n., holotype, female. <bold>549</bold> Habitus lateral <bold>550</bold> head anterior <bold>551</bold> head dorsal.</p></caption><graphic xmlns:xlink="http://www.w3.org/1999/xlink" xlink:href="ZooKeys-385-001-g106.jpg" position="float" orientation="portrait" xlink:type="simple"/></fig><fig id="F107" position="float" orientation="portrait"><label>Figures 552–559.</label><caption><p><italic><tp:taxon-name>Taeniogonalos triangulata</tp:taxon-name></italic> sp. n., holotype, female. <bold>552</bold> Antenna <bold>553</bold> fore and hind wings <bold>554</bold> head lateral <bold>555</bold> mesosoma dorsal <bold>556</bold> mesosoma lateral <bold>557</bold> metasoma dorsal <bold>558</bold> metasoma lateral <bold>559</bold> metasoma ventral.</p></caption><graphic xmlns:xlink="http://www.w3.org/1999/xlink" xlink:href="ZooKeys-385-001-g107.jpg" position="float" orientation="portrait" xlink:type="simple"/></fig></tp:treatment-sec><tp:treatment-sec sec-type="Description"><title>Description.</title><p>Holotype, female, length of body 8.8 mm (of fore wing 7.1 mm).</p><!--PageBreak--><p><italic>Head</italic>. Antenna with 24 segments; frons, vertex and temple coarsely reticulate-punctate (<xref ref-type="fig" rid="F106">Figs 550</xref>, <xref ref-type="fig" rid="F106">551</xref>); head gradually narrowed behind eyes, eye in dorsal view 0.8 times as long as temple (<xref ref-type="fig" rid="F106">Fig. 551</xref>); occipital carina moderately widened and lamelliform, weakly crenulate medio-dorsally; supra-antennal elevations strongly enlarged (about 0.7 times as long as scapus), outer side subvertical and distinctly densely punctate; clypeus slightly concave and thick medio-ventrally.</p><!--PageBreak--><!--PageBreak--><p><italic>Mesosoma</italic>. Length of mesosoma 1.6 times its height (<xref ref-type="fig" rid="F107">Fig. 556</xref>); mesopleuron coarsely irregular rugose dorsally, coarsely reticulate-punctate ventrally; transverse mesopleural groove moderately wide, deep and coarsely crenulate; notauli moderately wide, deep and coarsely crenulate; mesoscutum coarsely reticulate-punctate (<xref ref-type="fig" rid="F107">Fig. 555</xref>); scutellar sulcus wide, both medially and laterally and coarsely crenulate; scutellum coarsely reticulate-punctate, slightly convex and anteriorly near level of mesoscutum; metanotum medially slightly convex, not protruding and reticulate-punctate (<xref ref-type="fig" rid="F107">Fig. 555</xref>); propodeum coarsely reticulate-rugose (<xref ref-type="fig" rid="F107">Fig. 555</xref>); posterior propodeal carina thick lamelliform and slightly arched, foramen medially 0.8 times higher than wide basally.</p><p><italic>Wings</italic>. Fore wing: length of vein 1-M 1.4 times as long as vein 1-SR (<xref ref-type="fig" rid="F107">Fig. 553</xref>).</p><p><italic>Metasoma</italic>. First tergite 0.7 times as long as apically wide, smooth and with distinct elliptical depression medially (<xref ref-type="fig" rid="F107">Fig. 557</xref>); second–sixth tergites densely and coarsely reticulate-punctate (<xref ref-type="fig" rid="F107">Fig. 557</xref>); sternites densely and coarsely punctate; second sternite distinctly convex, without medio-apical protuberance (<xref ref-type="fig" rid="F107">Fig. 559</xref>); third sternite about 0.3 times as long as second sternite, with medio-apical protuberance triangularly protruding (<xref ref-type="fig" rid="F107">Fig. 559</xref>); hypopygium triangular in ventral view (<xref ref-type="fig" rid="F107">Fig. 559</xref>).</p><p><italic>Colour</italic>. Black; metasoma largely black with wide orange-brown band at apex of second tergite and sternite; mandible nearly black, somewhat brownish; antenna dark brown to black, becoming darker apically; tibiae and tarsi yellowish brown, remainder of legs dark brown to nearly black; pterostigma and anterior half of fore wing dark brown, remainder of wing membrane subhyaline.</p><p><italic>Variation</italic>. Length of body 8.8–10.1 mm, of fore wing 7.1–8.2 mm; length of vein 1-M of fore wing 1.4–1.6 times as long as vein 1-SR.</p><p><italic>Male</italic>. Length of body 8.2–9.7 mm, of fore wing 6.8–7.9 mm; antenna with 23 segments, tyloids linear, 0.8 times as long as segment on 10<sup>th</sup>–14<sup>th</sup> segments and 0.5 times as long as segment on 15<sup>th</sup> segment; genitalia extruded.</p></tp:treatment-sec><tp:treatment-sec sec-type="Biology"><title>Biology.</title><p>Reared from <tp:taxon-name>Diprionidae</tp:taxon-name>, probably hyperparasitoid of (Ichneumonoid or Tachinid) endoparasitoid. Collected in August–September.</p></tp:treatment-sec><tp:treatment-sec sec-type="Distribution"><title>Distribution.</title><p>China (Yunnan).</p></tp:treatment-sec><tp:treatment-sec sec-type="Etymology"><title>Etymology.</title><p>Named after the triangular medio-apical protuberance of the third sternite: “<italic>triangulus</italic>” is Latin for “having three angles”.</p></tp:treatment-sec></tp:taxon-treatment>
