# Supplementary material for: A revision of the Chinese Trigonalyidae (Hymenoptera, Trigonalyoidea)
Source: Zookeys. 2014 Feb 28;(385):1–207. doi: 10.3897/zookeys.385.6560 (PMC3950486; doi:10.3897/zookeys.385.6560)
Supplement: XML Treatment for Taeniogonalos tricolor [file zookeys.385.6560-treatment44.xml]

<!DOCTYPE tp:taxon-treatment
  PUBLIC "-//TaxonX//DTD Taxonomic Treatment Publishing DTD v0 20100105//EN" "tax-treatment-NSO.dtd">
<tp:taxon-treatment xmlns:tp="http://www.plazi.org/taxpub"><tp:treatment-meta><mixed-citation publication-type="journal"><person-group><name><surname>Chen</surname><given-names>Hua-yan</given-names></name><name><surname>van Achterberg</surname><given-names>Cornelis</given-names></name><name><surname>He</surname><given-names>Jun-hua</given-names></name><name><surname>Xu</surname><given-names>Zai-fu</given-names></name></person-group><article-title>A revision of the Chinese Trigonalyidae (Hymenoptera, Trigonalyoidea)</article-title><source>Zookeys</source><day>28</day><month>2</month><year>2014</year><volume>2014</volume><issue>385</issue><fpage>1</fpage><lpage>207</lpage><pub-id pub-id-type="doi">10.3897/zookeys.385.6560</pub-id></mixed-citation></tp:treatment-meta><tp:nomenclature><tp:taxon-name>
                        <tp:taxon-name-part taxon-name-part-type="genus">Taeniogonalos</tp:taxon-name-part>
                        <tp:taxon-name-part taxon-name-part-type="species">tricolor</tp:taxon-name-part>
                        <object-id xmlns:xlink="http://www.w3.org/1999/xlink" xlink:type="simple">http://species-id.net/wiki/Taeniogonalos_tricolor</object-id>
                    </tp:taxon-name><tp:taxon-authority>(Chen, 1949)</tp:taxon-authority><xref ref-type="fig" rid="F108">Figs 560</xref><xref ref-type="fig" rid="F109">–570</xref><tp:nomenclature-citation-list><tp:nomenclature-citation><tp:taxon-name>Poecilogonalos tricolor</tp:taxon-name><comment> Chen, 1949: 16; <xref ref-type="bibr" rid="B65">Weinstein and Austin 1991</xref>: 424; <xref ref-type="bibr" rid="B24">He and Lou 2001</xref>: 687.</comment></tp:nomenclature-citation><tp:nomenclature-citation><tp:taxon-name>Paecilogonalos</tp:taxon-name><comment> (!) <italic>tricolor</italic>; <xref ref-type="bibr" rid="B19">He 2004</xref>: 75.</comment></tp:nomenclature-citation><tp:nomenclature-citation><tp:taxon-name>Taeniogonalos tricolour</tp:taxon-name><comment> (!): <xref ref-type="bibr" rid="B12">Carmean and Kimsey 1998</xref>: 68.</comment></tp:nomenclature-citation></tp:nomenclature-citation-list></tp:nomenclature><tp:treatment-sec sec-type="Type material"><title>Type material.</title><p>Lectotype here designated, ♀ (IZCAS) “[China: Zhejiang,] Mt. Tianmu, 17.VII.1937, Ouchi”, “<italic><tp:taxon-name>Poecilogonalos tricolor</tp:taxon-name></italic> Chen”. Paralectotype, 1 ♂ (IZCAS), topotypic, but 18.VII.1937.</p><!--PageBreak--></tp:treatment-sec><tp:treatment-sec sec-type="Additional material"><title>Additional material.</title><p>1 ♀ (ZJUH) “[China:] Shaanxi, Ningshan, 22.VIII.1996, Hy-11080”; 1 ♀ + 1 ♂ (ZJUH) “[China:] Henan, Luoshan County, Mt. Ling, 22.V.2000, Ping Cai, 200101857, 200101870”; 1 ♀ (ZJUH) “[China:] Henan, Neixiang County, Mt. Baotianman, 13–15.VII.1998, sweeping, Yun Ma, 987289”; 1 ♀ (ZJUH) “[China:] Henan, Dengfeng, Mt. Shaoshi, 800 m, 9.VI.2000, Xiao-cheng Shen, 20047328”; 2♀ + 1 ♂ (ZJUH, RMNH) “[China:] Zhejiang, West Mt. Tianmu, 1.VII.1982, Rui-liang Wang, 825927; id., but 18.VI.1983, Jun-hua He, 831806; id., but 21.VI.2008, MT, <!--PageBreak-->SCAU 310”; 1 ♀ (ZJUH) “[China:] Hubei, Lichuan City, Moudao Town, 1410 m, 1.VIII.2003, Yong-xue Deng, Hy-645”; 2 ♂ (ZJUH) “[China:] Guizhou”; 1 ♂ (SCAU) “[China:] Sichuan, Hongya County, Mt. Wawu, <named-content xmlns:xlink="http://www.w3.org/1999/xlink" content-type="dwc:verbatimCoordinates" xlink:type="simple">29°39.907’N, 102°56.457’E</named-content>, 1920 m, 5.VII.2009, Geng-yun Niu, SCAU 319”; 1 ♀ (ZJUH) “[China:] Guangxi, Lintian, Langping, 30.V.1982, Jun-hua He, 822564”; 2 ♀ (IZCAS) “[China:] Guangxi, Jinxiu, Mt. Shengtang, 900–1900 m, 17.V.1999, Hong-xiang Han, 200105069; id., but 900 m, 200105073”; 1 ♂ (IZCAS) “[China:] Guangxi, Jinxiu, Jinzhong Road, 1100 m, 11.V.1999, De-cheng Yan, 200105072”; 1 ♂ (ZJUH) “[China:] Yunnan, Tengchong, 27.IV.1981, Jun-Hua He, 812174”; 1 ♀ (ZJUH) “[China:] Hainan, Mt. Jianfengling, Tianchi, 25.XI.2008, Man-man Wang, 200806072”.</p></tp:treatment-sec><tp:treatment-sec sec-type="Diagnosis"><title>Diagnosis.</title><p>Supra-antennal elevations 0.1–0.4 times as long as scapus and outer side of elevations oblique (<xref ref-type="fig" rid="F108">Fig. 562</xref>); head posteriorly with extensive yellowish or orange-brown pattern, including a V-shaped yellow or orange pattern behind stemmaticum, area besides stemmaticum variable, often dark brown (<xref ref-type="fig" rid="F108">Fig. 562</xref>); most of V-shaped pale area of head dorsally without distinct interspaces between punctures (<xref ref-type="fig" rid="F108">Fig. 562</xref>); clypeus shallowly emarginate medio-ventrally (<xref ref-type="fig" rid="F108">Fig. 561</xref>); middle mesoscutal lobe similar to lateral lobes, black or yellow laterally and black medially (<xref ref-type="fig" rid="F109">Fig. 566</xref>); mesopleuron black or at most with medio-dorsal orange-brown patch and metapleuron black (<xref ref-type="fig" rid="F109">Fig. 567</xref>); third submarginal cell of fore wing 0.7–1.0 times as long as second submarginal cell (<xref ref-type="fig" rid="F109">Fig. 564</xref>); basal cell largely and posterior half of first submarginal cells of fore wing more or less darkened, similar to colour of marginal cell (<xref ref-type="fig" rid="F109">Fig. 564</xref>); second tergite tricoloured: dark brown anteriorly, followed by intermediate chestnut brown area and a medially widened posterior yellow band or bicoloured (<xref ref-type="fig" rid="F109">Fig. 568</xref>); fourth–sixth tergites without medial dark brown patch; second sternite of both sexes without medio-apical protuberance (<xref ref-type="fig" rid="F109">Fig. 570</xref>), distinctly convex and no opening between second and following sternites in lateral view (<xref ref-type="fig" rid="F109">Fig. 569</xref>); third sternite of female without apical ledge (<xref ref-type="fig" rid="F109">Fig. 570</xref>); sixth tergite medially orange-brown or yellow (<xref ref-type="fig" rid="F109">Fig. 570</xref>).</p><fig id="F108" position="float" orientation="portrait"><label>Figures 560–562.</label><caption><p><italic><tp:taxon-name>Taeniogonalos tricolor</tp:taxon-name></italic> (Chen, 1949), lectotype, female. <bold>560</bold> Habitus lateral <bold>561</bold> head anterior <bold>562</bold> head dorsal.</p></caption><graphic xmlns:xlink="http://www.w3.org/1999/xlink" xlink:href="ZooKeys-385-001-g108.jpg" position="float" orientation="portrait" xlink:type="simple"/></fig><fig id="F109" position="float" orientation="portrait"><label>Figures 563–570.</label><caption><p><italic><tp:taxon-name>Taeniogonalos tricolor</tp:taxon-name></italic> (Chen, 1949), lectotype, female. <bold>563</bold> Antenna <bold>564</bold> fore and hind wings <bold>565</bold> head lateral <bold>566</bold> mesosoma dorsal <bold>567</bold> mesosoma lateral <bold>568</bold> metasoma dorsal <bold>569</bold> metasoma lateral <bold>570</bold> metasoma ventral.</p></caption><graphic xmlns:xlink="http://www.w3.org/1999/xlink" xlink:href="ZooKeys-385-001-g109.jpg" position="float" orientation="portrait" xlink:type="simple"/></fig></tp:treatment-sec><tp:treatment-sec sec-type="Description"><title>Description.</title><p>Lectotype, female, length of body 11.7 mm (of fore wing 10.8 mm).</p><p><italic>Head</italic>. Antenna with 26 segments; frons, vertex and temple densely and coarsely reticulate-punctate (<xref ref-type="fig" rid="F108">Figs 561</xref>, <xref ref-type="fig" rid="F108">562</xref>, <xref ref-type="fig" rid="F109">565</xref>); head gradually narrowed behind eyes, eye in dorsal view 0.7 times as long as temple (<xref ref-type="fig" rid="F108">Fig. 562</xref>); occipital carina narrowly lamelliform and smooth medio-dorsally; supra-antennal elevations medium-sized (about 0.1 times as long as scapus), outer side oblique and largely smooth except for sparse fine punctures; clypeus moderately concave and thick medio-ventrally.</p><!--PageBreak--><!--PageBreak--><p><italic>Mesosoma</italic>. Length of mesosoma about equal to its height (<xref ref-type="fig" rid="F109">Fig. 567</xref>); mesopleuron below transverse mesopleural groove rugose anteriorly, rugulose posteriorly, above groove rugose anteriorly, sparsely punctate posteriorly; transverse mesopleural groove narrow, shallow and weakly crenulate; notauli moderately narrow, deep and coarsely crenulate; middle lobe of mesoscutum coarsely reticulate-punctate, lateral lobes somewhat longitudinally rugose (<xref ref-type="fig" rid="F109">Fig. 566</xref>); scutellar sulcus complete, medium-sized and crenulate medially and wider laterally; scutellum densely and coarsely reticulate-punctate, convex anteriorly and near level of mesoscutum; metanotum medially flat and rugose (<xref ref-type="fig" rid="F109">Fig. 566</xref>); propodeum mainly rugose, smooth at posterior end (<xref ref-type="fig" rid="F109">Fig. 566</xref>); posterior propodeal carina thick lamelliform and strongly arched, foramen medially 0.8 times higher than wide basally.</p><p><italic>Wings</italic>. Fore wing: length of vein 1-M 1.3 times as long as vein 1-SR (<xref ref-type="fig" rid="F109">Fig. 564</xref>).</p><p><italic>Metasoma</italic>. First tergite 0.8 times as long as apically wide, smooth and with distinct elliptical depression medially (<xref ref-type="fig" rid="F109">Fig. 568</xref>); second–sixth tergites densely and coarsely reticulate-punctate (<xref ref-type="fig" rid="F109">Fig. 568</xref>); first and second sternites sparsely punctate, third-fifth sternites coarsely reticulate-punctate; second sternite distinctly convex, without medio-apical protuberance (<xref ref-type="fig" rid="F109">Fig. 570</xref>); third sternite about 0.2 times as long as second sternite (<xref ref-type="fig" rid="F109">Fig. 570</xref>); hypopygium triangular in ventral view.</p><p><italic>Colour</italic>. Head largely dark brown with following yellow or orange-brown markings: stripes along inner and outer orbita (including malar space), lateral corner of clypeus, V-shaped patch behind stemmaticum and oblique patches on postero-lateral vertex; mesosoma largely black with following yellow or yellowish brown makings: lateral stripes on middle lobe of mesoscutum, tegulae, lateral stripes on scutellum, metanotum, small spots on upper and lower pronotum, dorsal spot on mesopleuron, small lateral spots on propodeum; metasoma largely black with following dark brown or yellow markings: narrow stripe on posterior margin of first–fourth tergites and first sternite, large median patch on fifth and sixth tergites yellow, narrow stripe in front of yellow stripe on first–fourth tergites dark brown; mandible largely yellow with antero-ventral corner and teeth dark brown; palpi dark brown; basal half of antenna yellowish brown, apical half dark brown; legs dark brown to black; pterostigma and anterior half of fore wing dark brown, remainder of wing membrane subhyaline.</p><p><italic>Variation</italic>. Length of body 8.6–12.1 mm, of fore wing 8.4–11.7 mm; antenna of ♀ with 25–28 segments; head largely orange-brown or reddish brown with similar but reduced black markings as in lectotype; clypeus largely yellow with middle dark brown; lower pronotum with or without yellow spot; mesopleuron with or without orange-brown spot; lateral spot on propodeum larger or absent; metasoma extensively varies, yellow stripe on posterior margin of second tergites broader or absent, third–sixth tergites with reddish brown or dark brown stripe on posterior margin, second sternite with broad reddish brown stripes on posterior margin; antenna entirely dark brown; outer side of hind coxa, trochanter, trochantellus and base of femur ivory; length of vein 1-M of fore wing 1.1–1.4 times as long as vein 1-SR; sixth tergite with whitish or yellowish pubescence; head besides stemmaticum with orange transverse patch; frons also posteriorly and partly anteriorly orange.</p><p><italic>Male</italic>. Length of body 7.8–12.4 mm, of fore wing 7.2–11.1 mm; antenna with 25–28 segments, tyloids linear, 0.8 times as long as segment on 10<sup>th</sup>–12<sup>th</sup> segments and as long as segment on 13<sup>th</sup>–15<sup>th</sup> segments with a remnant on 16<sup>th</sup> segment; genitalia internal, sometimes extruded; second sternite with shallow concave and shiny medio-posterior area; males more or less coloured as <italic><tp:taxon-name>Taeniogonalos sauteri</tp:taxon-name></italic>, but sometimes with pale head as females, colour varies as in females.</p></tp:treatment-sec><tp:treatment-sec sec-type="Biology"><title>Biology.</title><p>Unknown. Collected in April–August and November at 900–1920 m.</p></tp:treatment-sec><tp:treatment-sec sec-type="Distribution"><title>Distribution.</title><p>China (Shaanxi, Henan, Zhejiang, Fujian, Jiangxi, Hubei, Hainan, Guangxi, Sichuan, Guizhou, Yunnan); Korea; Thailand.</p><!--PageBreak--></tp:treatment-sec><ref-list><ref id="B65"><mixed-citation xmlns:xlink="http://www.w3.org/1999/xlink" xlink:type="simple"><person-group><name name-style="western"><surname>Weinstein</surname><given-names>P</given-names></name><name name-style="western"><surname>Austin</surname><given-names>AD</given-names></name></person-group> (<year>1991</year>) <article-title>The host relationships of trigonalyid wasps (Hymenoptera: Trigonalyidae), with a review of their biology and catalogue to world species.</article-title><source>Journal of Natural History</source><volume>25</volume>(<issue>2</issue>): <fpage>399</fpage>–<lpage>433</lpage>. doi: <ext-link ext-link-type="uri" xlink:href="http://dx.doi.org/10.1080/00222939100770281" xlink:type="simple">10.1080/00222939100770281</ext-link></mixed-citation></ref><ref id="B24"><mixed-citation xmlns:xlink="http://www.w3.org/1999/xlink" xlink:type="simple"><person-group><name name-style="western"><surname>He</surname><given-names>J-H</given-names></name><name name-style="western"><surname>Lou</surname><given-names>X-M</given-names></name></person-group> (<year>2001</year>) <article-title>Hymenoptera: Trigonalyidae.</article-title> In: <person-group><name name-style="western"><surname>Wu</surname><given-names>H</given-names></name><name name-style="western"><surname>Pan</surname><given-names>C-W</given-names></name></person-group> (<role>Eds</role>) <source>Insects of Tianmushan National Nature Reserve.</source><publisher-name>Science Press</publisher-name>, <publisher-loc>Beijing</publisher-loc>, <fpage>686</fpage>-<lpage>687</lpage>. <comment>[in Chinese]</comment></mixed-citation></ref><ref id="B19"><mixed-citation xmlns:xlink="http://www.w3.org/1999/xlink" xlink:type="simple"><person-group><name name-style="western"><surname>He</surname><given-names>J-H</given-names></name></person-group> (<year>2004</year>) <source>Hymenopteran Insect Fauna of Zhejiang.</source><publisher-name>Science Press</publisher-name>, <publisher-loc>Beijing, China</publisher-loc>. <comment>[in Chinese]</comment></mixed-citation></ref><ref id="B12"><mixed-citation xmlns:xlink="http://www.w3.org/1999/xlink" xlink:type="simple"><person-group><name name-style="western"><surname>Carmean</surname><given-names>D</given-names></name><name name-style="western"><surname>Kimsey</surname><given-names>L</given-names></name></person-group> (<year>1998</year>) <article-title>Phylogenetic revision of the parasitoid wasp family Trigonalidae (Hymenoptera).</article-title><source>Systematic Entomology</source><volume>23</volume>: <fpage>35</fpage>–<lpage>76</lpage>. doi: <ext-link ext-link-type="uri" xlink:href="http://dx.doi.org/10.1046/j.1365-3113.1998.00042.x" xlink:type="simple">10.1046/j.1365-3113.1998.00042.x</ext-link></mixed-citation></ref></ref-list></tp:taxon-treatment>
