# Supplementary material for: A revision of the Chinese Trigonalyidae (Hymenoptera, Trigonalyoidea)
Source: Zookeys. 2014 Feb 28;(385):1–207. doi: 10.3897/zookeys.385.6560 (PMC3950486; doi:10.3897/zookeys.385.6560)
Supplement: XML Treatment for Taeniogonalos tricolorisoma [file zookeys.385.6560-treatment45.xml]

<!DOCTYPE tp:taxon-treatment
  PUBLIC "-//TaxonX//DTD Taxonomic Treatment Publishing DTD v0 20100105//EN" "tax-treatment-NSO.dtd">
<tp:taxon-treatment xmlns:tp="http://www.plazi.org/taxpub"><tp:treatment-meta><mixed-citation publication-type="journal"><person-group><name><surname>Chen</surname><given-names>Hua-yan</given-names></name><name><surname>van Achterberg</surname><given-names>Cornelis</given-names></name><name><surname>He</surname><given-names>Jun-hua</given-names></name><name><surname>Xu</surname><given-names>Zai-fu</given-names></name></person-group><article-title>A revision of the Chinese Trigonalyidae (Hymenoptera, Trigonalyoidea)</article-title><source>Zookeys</source><day>28</day><month>2</month><year>2014</year><volume>2014</volume><issue>385</issue><fpage>1</fpage><lpage>207</lpage><pub-id pub-id-type="doi">10.3897/zookeys.385.6560</pub-id></mixed-citation></tp:treatment-meta><tp:nomenclature><tp:taxon-name>
                        <tp:taxon-name-part taxon-name-part-type="genus">Taeniogonalos</tp:taxon-name-part>
                        <tp:taxon-name-part taxon-name-part-type="species">tricolorisoma</tp:taxon-name-part>
                        <object-id xmlns:xlink="http://www.w3.org/1999/xlink" content-type="zoobank" xlink:type="simple">http://zoobank.org/B1D7479E-815D-4A4C-9750-67FA12FEE09A</object-id>
                        <object-id xmlns:xlink="http://www.w3.org/1999/xlink" xlink:type="simple">http://species-id.net/wiki/Taeniogonalos_tricolorisoma</object-id>
                    </tp:taxon-name><tp:taxon-status xmlns:xlink="http://www.w3.org/1999/xlink" xlink:type="simple">sp. n.</tp:taxon-status><xref ref-type="fig" rid="F110">Figs 571</xref><xref ref-type="fig" rid="F111">–581</xref></tp:nomenclature><tp:treatment-sec sec-type="Type material"><title>Type material.</title><p>Holotype, ♂ (ZJUH) “[China:] 2.VI.2005, Guizhou, Leigong county, 1000 m, Hong-ying Zhang, 20059320”. Paratypes: 1 ♂ (ZJUH) “[China:] Guizhou, Mt. Fanjing, 1300 m, 1.VIII.2001, Yun Ma, 200108311”; 1 ♂ (IZCAS) “[China:] Yunnan, Yongsheng, Delu, 2250 m, 9.VII.1984, Jian-guo Fan, IOZ(E) 1903975”.</p></tp:treatment-sec><tp:treatment-sec sec-type="Diagnosis"><title>Diagnosis.</title><p>Occipital carina narrow, non-lamelliform and smooth medio-dorsally or nearly so (<xref ref-type="fig" rid="F110">Fig. 573</xref>); outer side of supra-antennal elevations oblique and elevations weakly protruding, 0.3 times as long as scapus (<xref ref-type="fig" rid="F110">Fig. 573</xref>); head dorsally punctate with distinct interspaces (<xref ref-type="fig" rid="F110">Fig. 573</xref>), posteriorly entirely black (<xref ref-type="fig" rid="F110">Fig. 573</xref>) or with small yellowish patches and black behind stemmaticum; mesosoma with limited yellowish pattern, scutellum black or largely so (<xref ref-type="fig" rid="F111">Fig. 578</xref>); metasoma dorsally largely orange-brown except first tergite (<xref ref-type="fig" rid="F111">Fig. 580</xref>); second sternite of ♂ distinctly impressed medio-posteriorly and tri-coloured (<xref ref-type="fig" rid="F111">Fig. 581</xref>); second tergite and sternite densely coarsely punctate (<xref ref-type="fig" rid="F111">Figs 580</xref>, <xref ref-type="fig" rid="F111">581</xref>); fore wing with subapical dark brown patch and remainder subhyaline (<xref ref-type="fig" rid="F111">Fig. 576</xref>).</p><fig id="F110" position="float" orientation="portrait"><label>Figures 571–573.</label><caption><p><italic><tp:taxon-name>Taeniogonalos tricolorisoma</tp:taxon-name></italic> sp. n., holotype, male. <bold>571</bold> Habitus lateral <bold>572</bold> head anterior <bold>573</bold> head dorsal.</p></caption><graphic xmlns:xlink="http://www.w3.org/1999/xlink" xlink:href="ZooKeys-385-001-g110.jpg" position="float" orientation="portrait" xlink:type="simple"/></fig><fig id="F111" position="float" orientation="portrait"><label>Figures 574–581.</label><caption><p><italic><tp:taxon-name>Taeniogonalos tricolorisoma</tp:taxon-name></italic> sp. n., holotype, male. <bold>574</bold> Antenna <bold>575</bold> tyloids on 10<sup>th</sup>–15<sup>th</sup> segments of antenna <bold>576</bold> fore and hind wings <bold>577</bold> head lateral <bold>578</bold> mesosoma dorsal <bold>579</bold> mesosoma lateral <bold>580</bold> metasoma dorsal <bold>581</bold> metasoma lateral.</p></caption><graphic xmlns:xlink="http://www.w3.org/1999/xlink" xlink:href="ZooKeys-385-001-g111.jpg" position="float" orientation="portrait" xlink:type="simple"/></fig></tp:treatment-sec><tp:treatment-sec sec-type="Description"><title>Description.</title><p>Holotype, male, length of body 10.2 mm (of fore wing 8.9 mm).</p><p><italic>Head</italic>. Antenna with 25 segments, tyloids nearly as long as segment present on 10<sup>th</sup>–13<sup>th</sup> segments, on 14<sup>th</sup> and 15<sup>th</sup> segments shorter tyloids; frons densely punctate and no smooth interspaces; vertex punctate with large smooth interspaces but patch behind stemmaticum and near eyes with narrow interspaces and distinctly shiny (<xref ref-type="fig" rid="F110">Fig. 573</xref>), with rather long setae; temple largely smooth with sparse fine punctures (<xref ref-type="fig" rid="F111">Fig. 577</xref>); head gradually narrowed behind eyes, eye in dorsal view 1.9 times as long as temple (<xref ref-type="fig" rid="F110">Fig. 573</xref>); occipital carina narrow medio-dorsally; supra-antennal elevations medium-sized (about 0.3 times as long as scapus), outer side oblique and largely smooth except for sparse punctures; clypeus slightly concave and thick medio-ventrally.</p><p><italic>Mesosoma</italic>. Length of mesosoma 1.3 times its height (<xref ref-type="fig" rid="F111">Fig. 579</xref>); mesopleuron densely and finely rugulose-punctate, with satin sheen; notauli narrow, deep and largely smooth; mesoscutum largely finely and densely reticulate-rugose and with satin sheen, rather contrasting with shiny head (<xref ref-type="fig" rid="F111">Fig. 578</xref>); scutellar sulcus complete, moderately wide and crenulate; scutellum densely reticulate-rugose, convex anteriorly and flattened posteriorly and near level of mesoscutum; metanotum medially protruding, obtuse and densely reticulate-rugose (<xref ref-type="fig" rid="F111">Fig. 578</xref>); propodeum largely reticulate-rugose, smooth and shiny posteriorly and medially densely rugulose (<xref ref-type="fig" rid="F111">Fig. 578</xref>); arched posterior propodeal carina thick lamelliform.</p><p><italic>Metasoma</italic>. First tergite 0.6 times as long as apically wide and with shallow elliptical depression medially (<xref ref-type="fig" rid="F111">Fig. 580</xref>); second tergite and sternite (as other tergites except first one and sternites) densely and coarsely punctate (<xref ref-type="fig" rid="F111">Figs 580</xref>, <xref ref-type="fig" rid="F111">581</xref>); second sternite with wide and rather shallow depression medio-posteriorly; genitalia extruded (<xref ref-type="fig" rid="F111">Fig. 581</xref>).</p><!--PageBreak--><!--PageBreak--><!--PageBreak--><p><italic>Colour</italic>. Black; head anteriorly with extensive pale yellow pattern (<xref ref-type="fig" rid="F110">Fig. 572</xref>); remainder of head black except pale yellow outer orbita and pair of posterior patches on the vertex pale yellow (<xref ref-type="fig" rid="F110">Fig. 573</xref>); mesosoma laterally black except for anterior and dorsal yellow patches of pronotal side; middle lobe of mesoscutum with pair of wide pale yellow patches anteriorly; axilla with large pale yellow patch; metanotum with one large medial and pair of large lateral pale yellow patches; propodeum with pair of large elongate pale yellow patches (<xref ref-type="fig" rid="F111">Fig. 578</xref>); metasoma dorsally orange-brown, first tergite posteriorly largely pale yellow and remainder black, second tergite postero-laterally, fifth tergite laterally and most of sixth tergite (except medial brown patch) pale yellow; metasoma ventrally tricoloured (<xref ref-type="fig" rid="F111">Fig. 581</xref>): first sternite black basally, narrowly orange-brown and yellow apically, second sternite black, medio-posteriorly and laterally orange-brown except for narrow yellow apical margin, remainder of metasoma ventrally mainly orange-brown; palpi and antenna (but ventrally brown) dark brown; patch on middle and hind coxae, fore and middle trochanters largely, anterior stripe on fore femur, base of all femora and apex of fore and middle femora, fore tibia anteriorly, base of middle and hind tibiae pale yellow; remainder of tibiae and tarsi more or less dark brown; pterostigma and apical half of marginal cell of fore wing and area below it dark brown; remainder of wing membrane slightly infuscate.</p><p><italic>Female</italic>. Unknown.</p><p><italic>Variation</italic>. Paratype from Guizhou: length of body 8.2 mm and of fore wing 7.0 mm, antenna with 25 segments and tyloids similar to holotype; pale patches of vertex and of mesoscutum slightly smaller than of holotype and orange-brown part of second sternite is smaller. The paratype from Yunnan has the pale patches of vertex and of mesoscutum absent and median patch of metanotum reduced to 2 small pale patches.</p></tp:treatment-sec><tp:treatment-sec sec-type="Biology"><title>Biology.</title><p>Unknown. Collected in June–August at 1000–2250 m.</p></tp:treatment-sec><tp:treatment-sec sec-type="Distribution"><title>Distribution.</title><p>China (Guizhou, Yunnan).</p></tp:treatment-sec><tp:treatment-sec sec-type="Etymology"><title>Etymology.</title><p>Named after the tricoloured ventral aspect of the metasoma.</p></tp:treatment-sec></tp:taxon-treatment>
