# Supplementary material for: A revision of the Chinese Trigonalyidae (Hymenoptera, Trigonalyoidea)
Source: Zookeys. 2014 Feb 28;(385):1–207. doi: 10.3897/zookeys.385.6560 (PMC3950486; doi:10.3897/zookeys.385.6560)
Supplement: XML Treatment for Taeniogonalos uncifera [file zookeys.385.6560-treatment46.xml]

<!DOCTYPE tp:taxon-treatment
  PUBLIC "-//TaxonX//DTD Taxonomic Treatment Publishing DTD v0 20100105//EN" "tax-treatment-NSO.dtd">
<tp:taxon-treatment xmlns:tp="http://www.plazi.org/taxpub"><tp:treatment-meta><mixed-citation publication-type="journal"><person-group><name><surname>Chen</surname><given-names>Hua-yan</given-names></name><name><surname>van Achterberg</surname><given-names>Cornelis</given-names></name><name><surname>He</surname><given-names>Jun-hua</given-names></name><name><surname>Xu</surname><given-names>Zai-fu</given-names></name></person-group><article-title>A revision of the Chinese Trigonalyidae (Hymenoptera, Trigonalyoidea)</article-title><source>Zookeys</source><day>28</day><month>2</month><year>2014</year><volume>2014</volume><issue>385</issue><fpage>1</fpage><lpage>207</lpage><pub-id pub-id-type="doi">10.3897/zookeys.385.6560</pub-id></mixed-citation></tp:treatment-meta><tp:nomenclature><tp:taxon-name>
                        <tp:taxon-name-part taxon-name-part-type="genus">Taeniogonalos</tp:taxon-name-part>
                        <tp:taxon-name-part taxon-name-part-type="species">uncifera</tp:taxon-name-part>
                        <object-id xmlns:xlink="http://www.w3.org/1999/xlink" content-type="zoobank" xlink:type="simple">http://zoobank.org/3168CD05-7FA7-4C09-BC11-05AEE58D8397</object-id>
                        <object-id xmlns:xlink="http://www.w3.org/1999/xlink" xlink:type="simple">http://species-id.net/wiki/Taeniogonalos_uncifera</object-id>
                    </tp:taxon-name><tp:taxon-status xmlns:xlink="http://www.w3.org/1999/xlink" xlink:type="simple">sp. n.</tp:taxon-status><xref ref-type="fig" rid="F112">Figs 582</xref><xref ref-type="fig" rid="F113">–592</xref></tp:nomenclature><tp:treatment-sec sec-type="Type material"><title>Type material.</title><p>Holotype, ♀ (IZCAS) “[China:] Sichuan, Mt. Emei, Baoguosi, 550–750 m, 5.VII.1957, Ke-ren Huang, IOZ(E)1495445”. Paratypes: 2 ♀ (IZCAS), same data as holotype, IOZ(E)1495246, IOZ(E)14952467; 1 ♀ (IZCAS) “[China:] Sichuan, Mt. Emei, Qingyingge, 800–1000 m, 11.VII.1957, You-cai Lu, IOZ(E)1495245”.</p></tp:treatment-sec><tp:treatment-sec sec-type="Diagnosis"><title>Diagnosis.</title><p>Outer side of supra-antennal elevations oblique and elevations about 0.4 times as long as scapus (<xref ref-type="fig" rid="F112">Fig. 584</xref>); occipital carina strongly widened medio-dorsally and distinctly lamelliform (<xref ref-type="fig" rid="F112">Fig. 584</xref>); head posteriorly entirely black and dorsally punctate with distinct smooth interspaces (<xref ref-type="fig" rid="F112">Fig. 584</xref>); middle mesoscutal lobe similarly coloured to lateral lobes, black or yellow laterally and black medially (<xref ref-type="fig" rid="F113">Fig. 588</xref>); anterior half of fore wing membrane dark brown (<xref ref-type="fig" rid="F113">Fig. 586</xref>); mesosoma entirely black (<xref ref-type="fig" rid="F113">Fig. 590</xref>); second sternite of female distinctly convex (<xref ref-type="fig" rid="F113">Fig. 591</xref>; probably less of ♂); third sternite of female with large hook-shaped protuberance (<xref ref-type="fig" rid="F113">Fig. 591</xref>); metasoma with limited pale pattern (<xref ref-type="fig" rid="F113">Fig. 590</xref>).</p><fig id="F112" position="float" orientation="portrait"><label>Figures 582–584.</label><caption><p><italic><tp:taxon-name>Taeniogonalos uncifera</tp:taxon-name></italic> sp. n., holotype, female. <bold>582</bold> Habitus lateral <bold>583</bold> head anterior <bold>584</bold> head dorsal.</p></caption><graphic xmlns:xlink="http://www.w3.org/1999/xlink" xlink:href="ZooKeys-385-001-g112.jpg" position="float" orientation="portrait" xlink:type="simple"/></fig><fig id="F113" position="float" orientation="portrait"><label>Figures 585–592.</label><caption><p><italic><tp:taxon-name>Taeniogonalos uncifera</tp:taxon-name></italic> sp. n., holotype, female. <bold>585</bold> Antenna <bold>586</bold> fore and hind wings <bold>587</bold> head lateral <bold>588</bold> mesosoma dorsal <bold>589</bold> mesosoma lateral <bold>590</bold> metasoma dorsal <bold>591</bold> metasoma lateral <bold>592</bold> metasoma ventral.</p></caption><graphic xmlns:xlink="http://www.w3.org/1999/xlink" xlink:href="ZooKeys-385-001-g113.jpg" position="float" orientation="portrait" xlink:type="simple"/></fig></tp:treatment-sec><tp:treatment-sec sec-type="Description"><title>Description.</title><p>Holotype, female, length of body 14.2 mm (of fore wing 12.0 mm).</p><p><italic>Head</italic>. Antenna with 25 segments; frons, vertex and temple coarsely reticulate-punctate (<xref ref-type="fig" rid="F112">Figs 583</xref>, <xref ref-type="fig" rid="F112">584</xref>, <xref ref-type="fig" rid="F113">587</xref>); head gradually narrowed behind eyes, eye in dorsal view 0.7 times as long as temple (<xref ref-type="fig" rid="F112">Fig. 584</xref>); occipital carina narrowly lamelliform and smooth medio-dorsally; supra-antennal elevations medium-sized (about 0.4 times as long as scapus), outer side oblique and rugulose; clypeus slightly concave and thick medio-ventrally.</p><!--PageBreak--><p><italic>Mesosoma</italic>. Length of mesosoma 1.4 times its height (<xref ref-type="fig" rid="F113">Fig. 589</xref>); mesopleuron coarsely reticulate-punctate, above transverse mesopleural groove with large foveolae medio-dorsally; notauli moderately wide, deep and coarsely crenulate; mesoscutum coarsely reticulate-punctate (<xref ref-type="fig" rid="F113">Fig. 588</xref>); scutellar sulcus complete, moderately wide and crenulate; scutellum coarsely reticulate-punctate, convex anteriorly and near level of mesoscutum, with a shallow furrow medially; metanotum medially slightly convex, not protruding and densely reticulate-punctate (<xref ref-type="fig" rid="F113">Fig. 588</xref>); propodeum coarsely reticulate-rugose, rugae less coarse medially (<xref ref-type="fig" rid="F113">Fig. 588</xref>); posterior propodeal carina thick lamelliform and slightly arched (about twice as wide as high medially).</p><p><italic>Wings</italic>. Fore wing: length of vein 1-M 1.4 times as long as vein 1-SR (<xref ref-type="fig" rid="F113">Fig. 586</xref>).</p><!--PageBreak--><!--PageBreak--><p><italic>Metasoma</italic>. First tergite 0.7 times as long as apically wide, smooth and with distinct elliptical depression medially (<xref ref-type="fig" rid="F113">Fig. 590</xref>); second–sixth tergites coarsely reticulate-rugose; sternites densely and coarsely punctate; second sternite distinctly convex in lateral view, its medio-apical protuberance small and acute medio-apically (<xref ref-type="fig" rid="F113">Fig. 591</xref>); third sternite about 0.3 times as long as second sternite, with a large hook-shaped triangular protuberance medially (<xref ref-type="fig" rid="F113">Figs 591</xref>, <xref ref-type="fig" rid="F113">592</xref>); hypopygium triangular in ventral view (<xref ref-type="fig" rid="F113">Fig. 592</xref>).</p><p><italic>Colour</italic>. Black; palpi dark brown; mandible dark brown; antenna dark brown; frons with narrow yellowish brown stripes along inter orbita, remainder of head black; tegulae dark brown; legs dark brown to black with tibia and tarsi paler; metasoma with moderate wide orange-brown apical band at apex of second tergite and sternite; pterostigma and anterior half of fore wing dark brown, ventral half subhyaline.</p><p><italic>Variation</italic>. Length of body13.1–14.4 mm, of fore wing 10.0–12.0 mm; mandible black; length of vein 1-M of fore wing 1.3–1.5 times as long as vein 1-SR.</p><p><italic>Male</italic>. Unknown.</p></tp:treatment-sec><tp:treatment-sec sec-type="Biology"><title>Biology.</title><p>Unknown. Collected in July at 550–1000 m.</p></tp:treatment-sec><tp:treatment-sec sec-type="Distribution"><title>Distribution.</title><p>China (Sichuan).</p></tp:treatment-sec><tp:treatment-sec sec-type="Etymology"><title>Etymology.</title><p>Named after the hook-shaped protuberance of the third sternite: from “<italic>uncus</italic>” (Latin for “hook”) and “<italic>fera</italic>” (Latin suffix for “carry, have”).</p></tp:treatment-sec></tp:taxon-treatment>
