# Supplementary material for: A revision of the Chinese Trigonalyidae (Hymenoptera, Trigonalyoidea)
Source: Zookeys. 2014 Feb 28;(385):1–207. doi: 10.3897/zookeys.385.6560 (PMC3950486; doi:10.3897/zookeys.385.6560)
Supplement: XML Treatment for Teranishia [file zookeys.385.6560-treatment47.xml]

<!DOCTYPE tp:taxon-treatment
  PUBLIC "-//TaxonX//DTD Taxonomic Treatment Publishing DTD v0 20100105//EN" "tax-treatment-NSO.dtd">
<tp:taxon-treatment xmlns:tp="http://www.plazi.org/taxpub"><tp:treatment-meta><mixed-citation publication-type="journal"><person-group><name><surname>Chen</surname><given-names>Hua-yan</given-names></name><name><surname>van Achterberg</surname><given-names>Cornelis</given-names></name><name><surname>He</surname><given-names>Jun-hua</given-names></name><name><surname>Xu</surname><given-names>Zai-fu</given-names></name></person-group><article-title>A revision of the Chinese Trigonalyidae (Hymenoptera, Trigonalyoidea)</article-title><source>Zookeys</source><day>28</day><month>2</month><year>2014</year><volume>2014</volume><issue>385</issue><fpage>1</fpage><lpage>207</lpage><pub-id pub-id-type="doi">10.3897/zookeys.385.6560</pub-id></mixed-citation></tp:treatment-meta><tp:nomenclature><tp:taxon-name>
                        <tp:taxon-name-part taxon-name-part-type="genus">Teranishia</tp:taxon-name-part>
                        <object-id xmlns:xlink="http://www.w3.org/1999/xlink" xlink:type="simple">http://species-id.net/wiki/Teranishia</object-id>
                    </tp:taxon-name><tp:taxon-authority>Tsuneki, 1991</tp:taxon-authority><xref ref-type="fig" rid="F114">Figs 593</xref><xref ref-type="fig" rid="F115"/><xref ref-type="fig" rid="F116"/><xref ref-type="fig" rid="F117"/><xref ref-type="fig" rid="F118">–616</xref><tp:nomenclature-citation-list><tp:nomenclature-citation><tp:taxon-name>Teranishia</tp:taxon-name><comment> Tsuneki, 1991: 15; <xref ref-type="bibr" rid="B29">Lelej 1995</xref>: 12; <xref ref-type="bibr" rid="B30">2003</xref>: 3; <xref ref-type="bibr" rid="B12">Carmean and Kimsey 1998</xref>: 73. Type species (by original designation): <italic><tp:taxon-name>Teranishia nipponica</tp:taxon-name></italic> Tsuneki, 1991.</comment></tp:nomenclature-citation></tp:nomenclature-citation-list></tp:nomenclature><tp:treatment-sec sec-type="Diagnosis"><title>Diagnosis.</title><p>Length of body 6.0–12.0 mm; antenna black and with 24–27 segments; area above supra-antennal elevations flat, more or less punctate, with protuberance between elevations and inner side of supra-antennal elevations flat, smooth and black (<xref ref-type="fig" rid="F114">Figs 595</xref>, <xref ref-type="fig" rid="F116">606</xref>); tyloids on 11<sup>th</sup>–14<sup>th</sup> antennal segments of male absent; occipital carina widened medio-dorsally; apical segment of labial palp widened and obtuse, more or less triangular; vertex normal, at most with slight median depression dorsally (<xref ref-type="fig" rid="F114">Fig. 595</xref>); mandibles wide in anterior view and sublaterally attached to head (<xref ref-type="fig" rid="F114">Fig. 594</xref>); anterior propodeal sulcus distinctly crenulate (<xref ref-type="fig" rid="F115">Fig. 599</xref>); metanotum strongly convex and finely sculptured medially (<xref ref-type="fig" rid="F115">Fig. 599</xref>); anterior propodeal sulcus crenulate and medially widened (<xref ref-type="fig" rid="F115">Figs 599</xref>, <xref ref-type="fig" rid="F117">610</xref>); posterior propodeal carina curved and distinctly protruding and more or less separated from foramen medio-dorsally (<xref ref-type="fig" rid="F115">Figs 599</xref>, <xref ref-type="fig" rid="F117">610</xref>); fore wing with large dark patch below pterostigma; vein 1-SR of fore wing long (<xref ref-type="fig" rid="F115">Figs 597</xref>, <xref ref-type="fig" rid="F117">608</xref>); hind trochanter black, dark brown or ivory; hind tarsus slightly or not modified; second and third sternites of ♀ flat and moderately sclerotized and no protuberances (<xref ref-type="fig" rid="F115">Fig. 603</xref>); body without pale pattern, at most malar space and margins of basal metasomal sternites and tergites narrowly ivory, remainder black.</p><fig id="F114" position="float" orientation="portrait"><label>Figures 593–595.</label><caption><p><italic><tp:taxon-name>Teranishia crenulata</tp:taxon-name></italic> sp. n., holotype, female. <bold>593</bold> Habitus lateral <bold>594</bold> head anterior <bold>595</bold> head dorsal.</p></caption><graphic xmlns:xlink="http://www.w3.org/1999/xlink" xlink:href="ZooKeys-385-001-g114.jpg" position="float" orientation="portrait" xlink:type="simple"/></fig><fig id="F115" position="float" orientation="portrait"><label>Figures 596–603.</label><caption><p><italic><tp:taxon-name>Teranishia crenulata</tp:taxon-name></italic> sp. n., holotype, female. <bold>596</bold> Antennae <bold>597</bold> fore wing <bold>598</bold> head lateral <bold>599</bold> mesosoma dorsal <bold>600</bold> mesosoma lateral <bold>601</bold> metasoma dorsal <bold>602</bold> metasoma lateral <bold>603</bold> metasoma ventral.</p></caption><graphic xmlns:xlink="http://www.w3.org/1999/xlink" xlink:href="ZooKeys-385-001-g115.jpg" position="float" orientation="portrait" xlink:type="simple"/></fig><fig id="F116" position="float" orientation="portrait"><label>Figures 604–606.</label><caption><p><italic><tp:taxon-name>Teranishia glabrata</tp:taxon-name></italic> sp. n., holotype, female. <bold>604</bold> Habitus lateral <bold>605</bold> head anterior <bold>606</bold> head dorsal.</p></caption><graphic xmlns:xlink="http://www.w3.org/1999/xlink" xlink:href="ZooKeys-385-001-g116.jpg" position="float" orientation="portrait" xlink:type="simple"/></fig><fig id="F117" position="float" orientation="portrait"><label>Figures 607–614.</label><caption><p><italic><tp:taxon-name>Teranishia glabrata</tp:taxon-name></italic> sp. n., holotype, female. <bold>607</bold> Antenna <bold>608</bold> fore and hind wings <bold>609</bold> head lateral <bold>610</bold> mesosoma dorsal <bold>611</bold> mesosoma lateral <bold>612</bold> metasoma dorsal <bold>613</bold> metasoma lateral <bold>614</bold> metasoma ventral.</p></caption><graphic xmlns:xlink="http://www.w3.org/1999/xlink" xlink:href="ZooKeys-385-001-g117.jpg" position="float" orientation="portrait" xlink:type="simple"/></fig><fig id="F118" position="float" orientation="portrait"><label>Figures 615–616.</label><caption><p><italic><tp:taxon-name>Teranishia glabrata</tp:taxon-name></italic> sp. n., paratype, male from Zhejiang. <bold>615</bold> Habitus lateral <bold>616</bold> metasoma lateral.</p></caption><graphic xmlns:xlink="http://www.w3.org/1999/xlink" xlink:href="ZooKeys-385-001-g118.jpg" position="float" orientation="portrait" xlink:type="simple"/></fig></tp:treatment-sec><tp:treatment-sec sec-type="Notes"><title>Notes.</title><p>According to <xref ref-type="bibr" rid="B30">Lelej (2003)</xref> the female paratypes (not male holotype) of <!--PageBreak--><italic><tp:taxon-name>Teranishia nipponica</tp:taxon-name></italic> belong to <italic><tp:taxon-name>Teranishia marujamae</tp:taxon-name></italic> Tsuneki, 1991. However, in the original description of <italic><tp:taxon-name>Teranishia nipponica</tp:taxon-name></italic> is indicated that the supra-antennal elevations have a medial yellow spot, which is absent in the holotype of <italic><tp:taxon-name>Teranishia marujamae</tp:taxon-name></italic>; therefore, we refrain from accepting this synonymy.</p></tp:treatment-sec><tp:treatment-sec sec-type="Key to species of Teranishia Tsuneki, 1991"><title>Key to species of <italic><tp:taxon-name>Teranishia</tp:taxon-name></italic> Tsuneki, 1991</title><table-wrap content-type="key" position="anchor" orientation="portrait"><table><tbody><tr><td rowspan="1" colspan="1">1</td><td rowspan="1" colspan="1">Supra-antennal elevations black apically and yellow medially; frons convex medio-anteriorly and more or less lobe-shaped protruding between supra-antennal elevations (<xref ref-type="fig" rid="F10">Fig. 48</xref> in <xref ref-type="bibr" rid="B63">Tsuneki 1991</xref>); Japan and not yet found in China</td><td rowspan="1" colspan="1"><italic><tp:taxon-name>Teranishia nipponica</tp:taxon-name></italic> Tsuneki, 1991</td></tr><tr><td rowspan="1" colspan="1">–</td><td rowspan="1" colspan="1">Supra-antennal elevations apically ivory, yellow or black (<xref ref-type="fig" rid="F114">Figs 595</xref>, <xref ref-type="fig" rid="F116">606</xref>), if black apically then also black medially; frons flat medio-anteriorly or nearly so and not protruding between supra-antennal elevations (<xref ref-type="fig" rid="F114">Figs 594</xref>, <xref ref-type="fig" rid="F116">605</xref>)</td><td rowspan="1" colspan="1">2</td></tr><tr><td rowspan="1" colspan="1">2</td><td rowspan="1" colspan="1">Antenna with a small ivory band subapically (<xref ref-type="fig" rid="F115">Fig. 596</xref>); occipital carina strongly developed and finely crenulate dorsally (<xref ref-type="fig" rid="F114">Fig. 595</xref>); scutellum densely rugose or rugulose (<xref ref-type="fig" rid="F115">Fig. 599</xref>); frons densely punctate (<xref ref-type="fig" rid="F114">Fig. 594</xref>), but sometimes reduced</td><td rowspan="1" colspan="1"><italic><tp:taxon-name>Teranishia crenulata</tp:taxon-name></italic> sp. n.</td></tr><tr><td rowspan="1" colspan="1">–</td><td rowspan="1" colspan="1">Antenna without pale band subapically (<xref ref-type="fig" rid="F117">Fig. 607</xref>); occipital carina comparatively weakly developed and smooth dorsally (<xref ref-type="fig" rid="F116">Fig. 606</xref>); scutellum smooth (<xref ref-type="fig" rid="F117">Fig. 610</xref>); frons strongly shiny and smooth (<xref ref-type="fig" rid="F116">Fig. 605</xref>); [mesoscutum sometimes with central ivory patch]</td><td rowspan="1" colspan="1"><italic><tp:taxon-name>Teranishia glabrata</tp:taxon-name></italic> sp. n.</td></tr></tbody></table></table-wrap></tp:treatment-sec><tp:treatment-sec><!--Section generated to contain objects referenced in tp:taxon-treatment.--><fig id="F10" position="float" orientation="portrait"><label>Figures 41–48.</label><caption><p><italic><tp:taxon-name>Jezonogonalos elliptifera</tp:taxon-name></italic> sp. n., holotype, female. <bold>41</bold> Antennae <bold>42</bold> fore wing <bold>43</bold> head lateral <bold>44</bold> mesosoma dorsal <bold>45</bold> mesosoma lateral <bold>46</bold> metasoma dorsal <bold>47</bold> metasoma lateral <bold>48</bold> metasoma ventral.</p></caption><graphic xmlns:xlink="http://www.w3.org/1999/xlink" xlink:href="ZooKeys-385-001-g010.jpg" position="float" orientation="portrait" xlink:type="simple"/></fig></tp:treatment-sec><ref-list><ref id="B29"><mixed-citation xmlns:xlink="http://www.w3.org/1999/xlink" xlink:type="simple"><person-group><name name-style="western"><surname>Lelej</surname><given-names>AS</given-names></name></person-group> (<year>1995</year>) [<trans-title xml:lang="en">Fam. Trigonalidae - Trigonalid wasps</trans-title>]. In: <person-group><name name-style="western"><surname>Kupianskaya</surname><given-names>AN</given-names></name><name name-style="western"><surname>Lelej</surname><given-names>AS</given-names></name><name name-style="western"><surname>Storozheva</surname><given-names>NA</given-names></name></person-group> (<role>Eds</role>) [<trans-source xml:lang="en">Key to the insects of Russian Far East</trans-source>] <volume>IV</volume>(<issue>2</issue>): <fpage>8</fpage>–<lpage>14</lpage>. <comment>[in Russian]</comment></mixed-citation></ref><ref id="B30"><mixed-citation xmlns:xlink="http://www.w3.org/1999/xlink" xlink:type="simple"><person-group><name name-style="western"><surname>Lelej</surname><given-names>AS</given-names></name></person-group> (<year>2003</year>) <article-title>A review of the family Trigonalyidae (Hymenoptera) of the Palaearctic Region.</article-title><source>Far Eastern Entomologist N</source><volume>130</volume>: <fpage>1</fpage>-<lpage>7</lpage>.</mixed-citation></ref><ref id="B12"><mixed-citation xmlns:xlink="http://www.w3.org/1999/xlink" xlink:type="simple"><person-group><name name-style="western"><surname>Carmean</surname><given-names>D</given-names></name><name name-style="western"><surname>Kimsey</surname><given-names>L</given-names></name></person-group> (<year>1998</year>) <article-title>Phylogenetic revision of the parasitoid wasp family Trigonalidae (Hymenoptera).</article-title><source>Systematic Entomology</source><volume>23</volume>: <fpage>35</fpage>–<lpage>76</lpage>. doi: <ext-link ext-link-type="uri" xlink:href="http://dx.doi.org/10.1046/j.1365-3113.1998.00042.x" xlink:type="simple">10.1046/j.1365-3113.1998.00042.x</ext-link></mixed-citation></ref><ref id="B63"><mixed-citation xmlns:xlink="http://www.w3.org/1999/xlink" xlink:type="simple"><person-group><name name-style="western"><surname>Tsuneki</surname><given-names>K</given-names></name></person-group> (<year>1991</year>) <article-title>Revision of the Trigonalidae of Japan and adjacent territories (Hymenoptera).</article-title><source>Special Publications Japan Hymenopterists Association</source><volume>37</volume>: <fpage>1</fpage>-<lpage>68</lpage>.</mixed-citation></ref></ref-list></tp:taxon-treatment>
