# Supplementary material for: A revision of the Chinese Trigonalyidae (Hymenoptera, Trigonalyoidea)
Source: Zookeys. 2014 Feb 28;(385):1–207. doi: 10.3897/zookeys.385.6560 (PMC3950486; doi:10.3897/zookeys.385.6560)
Supplement: XML Treatment for Teranishia crenulata [file zookeys.385.6560-treatment48.xml]

<!DOCTYPE tp:taxon-treatment
  PUBLIC "-//TaxonX//DTD Taxonomic Treatment Publishing DTD v0 20100105//EN" "tax-treatment-NSO.dtd">
<tp:taxon-treatment xmlns:tp="http://www.plazi.org/taxpub"><tp:treatment-meta><mixed-citation publication-type="journal"><person-group><name><surname>Chen</surname><given-names>Hua-yan</given-names></name><name><surname>van Achterberg</surname><given-names>Cornelis</given-names></name><name><surname>He</surname><given-names>Jun-hua</given-names></name><name><surname>Xu</surname><given-names>Zai-fu</given-names></name></person-group><article-title>A revision of the Chinese Trigonalyidae (Hymenoptera, Trigonalyoidea)</article-title><source>Zookeys</source><day>28</day><month>2</month><year>2014</year><volume>2014</volume><issue>385</issue><fpage>1</fpage><lpage>207</lpage><pub-id pub-id-type="doi">10.3897/zookeys.385.6560</pub-id></mixed-citation></tp:treatment-meta><tp:nomenclature><tp:taxon-name>
                        <tp:taxon-name-part taxon-name-part-type="genus">Teranishia</tp:taxon-name-part>
                        <tp:taxon-name-part taxon-name-part-type="species">crenulata</tp:taxon-name-part>
                        <object-id xmlns:xlink="http://www.w3.org/1999/xlink" content-type="zoobank" xlink:type="simple">http://zoobank.org/83BD156C-53D5-4A37-86A7-BD7960546826</object-id>
                        <object-id xmlns:xlink="http://www.w3.org/1999/xlink" xlink:type="simple">http://species-id.net/wiki/Teranishia_crenulata</object-id>
                    </tp:taxon-name><tp:taxon-status xmlns:xlink="http://www.w3.org/1999/xlink" xlink:type="simple">sp. n.</tp:taxon-status><xref ref-type="fig" rid="F114">Figs 593</xref><xref ref-type="fig" rid="F115">–603</xref></tp:nomenclature><tp:treatment-sec sec-type="Type material"><title>Type material.</title><p>Holotype, ♀ (SCAU) “[China:] Ningxia, Mt. Liupan, 21.VI–14.VII.2008, Jie-min Yao, 200808062”. Paratypes: 1 ♂ (SCAU), same data, but 200808083; 1 ♂ (SCAU), “[China:] Ningxia, Mt. Liupan, Fengtai, 28.VI.2008, Jing-xian Liu, 200800605”; 1 ♂ (RMNH) “[China:] Ningxia, Mt. Liupan, Sutai, 26.VI.2008, Jing-xian Liu, 200800529”; 1 ♂ (ZJUH) “[China:] Gansu, Dangchang, Daheba, 2539 m, 31.VII.2004, Qiong Wu, 20047026”; 1 ♂ (ZJUH) “[China:] Sichuan, Pingwu, Baimazhai, 25.VII.2006, Hong-ying Zhang, 200611109”; 1 ♂ (SCAU) “[China:] Sichuan, Wanglang National Nature Reserve, 2500 m, 25.VII.2006, sweeping, Zhuang Lu, SCAU 356”.</p></tp:treatment-sec><tp:treatment-sec sec-type="Diagnosis"><title>Diagnosis.</title><p>Antenna with a small ivory band subapically (<xref ref-type="fig" rid="F115">Fig. 596</xref>); occipital carina strongly developed and finely crenulate dorsally (<xref ref-type="fig" rid="F114">Fig. 595</xref>); frons densely punctate (<xref ref-type="fig" rid="F114">Fig. 594</xref>), but sometimes reduced; scutellum densely rugose or rugulose (<xref ref-type="fig" rid="F115">Fig. 599</xref>); mesosoma without pale pattern dorsally, mesoscutum black medially (<xref ref-type="fig" rid="F115">Fig. 599</xref>); third submarginal cell 0.4–0.5 times as long as second submarginal cell; first <!--PageBreak-->tergite black, largely brownish-white or with a reddish-yellow lateral patch apically (<xref ref-type="fig" rid="F115">Fig. 601</xref>).</p></tp:treatment-sec><tp:treatment-sec sec-type="Description"><title>Description.</title><p>Holotype, female, length of body 6.9 mm (of fore wing 5.2 mm).</p><!--PageBreak--><p><italic>Head</italic>. Antenna with 23 segments; frons densely and finely punctate; vertex sparsely and finely punctate and becoming smooth posteriorly (<xref ref-type="fig" rid="F114">Fig. 595</xref>); temple largely smooth with sparse fine punctures; head subparallel-sided behind eyes, eye in dorsal view 0.9 times as long as temple (<xref ref-type="fig" rid="F114">Fig. 595</xref>); occipital carina strongly developed and finely crenulate dorsally (<xref ref-type="fig" rid="F114">Fig. 595</xref>); supra-antennal elevations strongly enlarged (about 0.7 times as long as scapus), outer side subvertical and largely smooth except for sparse punctures (<xref ref-type="fig" rid="F114">Fig. 595</xref>); clypeus slightly concave and thick medio-ventrally.</p><!--PageBreak--><p><italic>Mesosoma</italic>. Length of mesosoma 1.6 times its height (<xref ref-type="fig" rid="F115">Fig. 600</xref>); mesopleuron below transverse mesopleural groove coarsely rugose antero-dorsally, smooth ventrally and transversely striate postero-dorsally, above groove coarsely rugose anteriorly and smooth posteriorly; transverse mesopleural groove wide, deep and coarsely crenulate; notauli wide, deep and coarsely crenulate; mesoscutum densely punctate rugose, lateral lobe with a narrow smooth mid-longitudinal line (<xref ref-type="fig" rid="F115">Fig. 599</xref>); scutellar sulcus wide, both medially and laterally and coarsely crenulate; scutellum densely rugose and anteriorly near level of scutellum (<xref ref-type="fig" rid="F115">Fig. 599</xref>); metanotum medially protruding, obtuse and rugose (<xref ref-type="fig" rid="F115">Fig. 599</xref>); propodeum irregularly areolate (<xref ref-type="fig" rid="F115">Fig. 599</xref>); posterior propodeal carina thick lamelliform and slightly arched, foramen medially 0.5 times higher than wide basally.</p><p><italic>Wings</italic>. Fore wing: length of vein 1-M 2.4 times as long as vein 1-SR (<xref ref-type="fig" rid="F115">Fig. 597</xref>).</p><p><italic>Metasoma</italic>. First tergite 0.7 times as long as apically wide, smooth and without depression antero-medially (<xref ref-type="fig" rid="F115">Fig. 601</xref>); other tergites and sternites smooth to superficially coriaceous and shiny (<xref ref-type="fig" rid="F115">Figs 601</xref>, <xref ref-type="fig" rid="F115">603</xref>); third sternite about 0.7 times as long as second sternite (<xref ref-type="fig" rid="F115">Fig. 603</xref>); hypopygium triangular in ventral view (<xref ref-type="fig" rid="F115">Fig. 603</xref>).</p><p><italic>Colour</italic>. Black; malar space brownish; postero-lateral margin of first tergite and sternite, second and third tergites and sternites largely reddish-yellow; palpi dark brown; mandible with large basal ivory spot, otherwise orange-brown to dark brown; antenna black with a small ivory band subapically; apex of fore femur, tibia and tarsus, ventral side of mid and hind tibiae yellowish brown, remainder of legs dark brown to black; pterostigma dark brown; wing membrane subhyaline.</p><p><italic>Male</italic>. Length of body 6.2–10.2 mm, of fore wing 5.1–8.1 mm; antenna with 23 (2), 24 (2) or 25 (2) segments; frons densely and coarsely punctate; vertex densely and finely punctate; frons with ivory stripes along inner orbita; dorsal half of clypeus ivory; colour of metasoma similar to female or darker; genitalia extruded.</p></tp:treatment-sec><tp:treatment-sec sec-type="Biology"><title>Biology.</title><p>Unknown. Collected in June–July.</p></tp:treatment-sec><tp:treatment-sec sec-type="Distribution"><title>Distribution.</title><p>China (Ningxia, Gansu, Sichuan).</p></tp:treatment-sec><tp:treatment-sec sec-type="Etymology"><title>Etymology.</title><p>Named after the finely crenulate occipital carina: from “<italic>crenulatus</italic>” (Latin for “minutely crenate or notched”).</p></tp:treatment-sec><tp:treatment-sec><!--Section generated to contain objects referenced in tp:taxon-treatment.--><fig id="F114" position="float" orientation="portrait"><label>Figures 593–595.</label><caption><p><italic><tp:taxon-name>Teranishia crenulata</tp:taxon-name></italic> sp. n., holotype, female. <bold>593</bold> Habitus lateral <bold>594</bold> head anterior <bold>595</bold> head dorsal.</p></caption><graphic xmlns:xlink="http://www.w3.org/1999/xlink" xlink:href="ZooKeys-385-001-g114.jpg" position="float" orientation="portrait" xlink:type="simple"/></fig><fig id="F115" position="float" orientation="portrait"><label>Figures 596–603.</label><caption><p><italic><tp:taxon-name>Teranishia crenulata</tp:taxon-name></italic> sp. n., holotype, female. <bold>596</bold> Antennae <bold>597</bold> fore wing <bold>598</bold> head lateral <bold>599</bold> mesosoma dorsal <bold>600</bold> mesosoma lateral <bold>601</bold> metasoma dorsal <bold>602</bold> metasoma lateral <bold>603</bold> metasoma ventral.</p></caption><graphic xmlns:xlink="http://www.w3.org/1999/xlink" xlink:href="ZooKeys-385-001-g115.jpg" position="float" orientation="portrait" xlink:type="simple"/></fig></tp:treatment-sec></tp:taxon-treatment>
