# Supplementary material for: A revision of the Chinese Trigonalyidae (Hymenoptera, Trigonalyoidea)
Source: Zookeys. 2014 Feb 28;(385):1–207. doi: 10.3897/zookeys.385.6560 (PMC3950486; doi:10.3897/zookeys.385.6560)
Supplement: XML Treatment for Teranishia glabrata [file zookeys.385.6560-treatment49.xml]

<!DOCTYPE tp:taxon-treatment
  PUBLIC "-//TaxonX//DTD Taxonomic Treatment Publishing DTD v0 20100105//EN" "tax-treatment-NSO.dtd">
<tp:taxon-treatment xmlns:tp="http://www.plazi.org/taxpub"><tp:treatment-meta><mixed-citation publication-type="journal"><person-group><name><surname>Chen</surname><given-names>Hua-yan</given-names></name><name><surname>van Achterberg</surname><given-names>Cornelis</given-names></name><name><surname>He</surname><given-names>Jun-hua</given-names></name><name><surname>Xu</surname><given-names>Zai-fu</given-names></name></person-group><article-title>A revision of the Chinese Trigonalyidae (Hymenoptera, Trigonalyoidea)</article-title><source>Zookeys</source><day>28</day><month>2</month><year>2014</year><volume>2014</volume><issue>385</issue><fpage>1</fpage><lpage>207</lpage><pub-id pub-id-type="doi">10.3897/zookeys.385.6560</pub-id></mixed-citation></tp:treatment-meta><tp:nomenclature><tp:taxon-name>
                        <tp:taxon-name-part taxon-name-part-type="genus">Teranishia</tp:taxon-name-part>
                        <tp:taxon-name-part taxon-name-part-type="species">glabrata</tp:taxon-name-part>
                        <object-id xmlns:xlink="http://www.w3.org/1999/xlink" content-type="zoobank" xlink:type="simple">http://zoobank.org/704E0EF8-8C8B-4BBE-9232-8826C97AE6AD</object-id>
                        <object-id xmlns:xlink="http://www.w3.org/1999/xlink" xlink:type="simple">http://species-id.net/wiki/Teranishia_glabrata</object-id>
                    </tp:taxon-name><tp:taxon-status xmlns:xlink="http://www.w3.org/1999/xlink" xlink:type="simple">sp. n.</tp:taxon-status><xref ref-type="fig" rid="F116">Figs 604</xref><xref ref-type="fig" rid="F117">–</xref><xref ref-type="fig" rid="F118">616</xref></tp:nomenclature><tp:treatment-sec sec-type="Type material"><title>Type material.</title><p>Holotype, ♀ (ZJUH) “[China:] Henan, Neixiang, Mt. Baotianman, 15.VII.1998, Yun Ma, 986723”. Paratypes: 1 ♂ (ZJUH), “[China:] Ningxia, Mt. Liupan, Hongxia Forestry Farm, 2.VII.2008, Jing-xian Liu, 200800812”; 1 ♀ (ZJUH), “[China:] Henan, Song County, Mt. Baiyun, 1400 m, 26.VII.2003, Yan-bing Shen, 20047321”; 1 ♀ + 2 ♂ (ZJUH, RMNH), “[China:] Zhejiang, Mt. Tianmu, Xianrending, 1509 m, 1.VII.2001, Mei-hua Piao, 200106405, 200106406; id., but <!--PageBreak-->2.VII.2000, Yun Ma”; 1 ♀ (ZJUH), “[China:] Sichuan, Wolong National Nature Reserve, 21.VII.2006, Hong-ying Zhang, 200610791”.</p></tp:treatment-sec><tp:treatment-sec sec-type="Diagnosis"><title>Diagnosis.</title><p>Antenna without ivory band subapically (<xref ref-type="fig" rid="F117">Fig. 607</xref>); occipital carina weakly developed and smooth dorsally (<xref ref-type="fig" rid="F116">Fig. 606</xref>); frons strongly shiny and smooth (<xref ref-type="fig" rid="F116">Fig. 605</xref>); scutellum largely smooth, with longitudinal depression and strongly shiny <!--PageBreak-->(<xref ref-type="fig" rid="F117">Fig. 610</xref>); mesosoma without pale pattern dorsally, mesoscutum black medially (<xref ref-type="fig" rid="F117">Fig. 610</xref>); third submarginal cell 0.4–0.5 times as long as second submarginal cell; first tergite metasomal black, largely brownish-white or with a reddish-yellow lateral patch apically (<xref ref-type="fig" rid="F117">Fig. 612</xref>); second tergite usually with ivory patch laterally (<xref ref-type="fig" rid="F117">Fig. 612</xref>).</p><!--PageBreak--></tp:treatment-sec><tp:treatment-sec sec-type="Description"><title>Description.</title><p>Holotype, female, length of body 7.5 mm (of fore wing 6.8 mm).</p><p><italic>Head</italic>. Antenna with 20 segments; frons, vertex and temple smooth and shiny (<xref ref-type="fig" rid="F116">Figs 605</xref>, <xref ref-type="fig" rid="F116">606</xref>, <xref ref-type="fig" rid="F117">609</xref>); head gradually narrowed behind eyes, eye in dorsal view 1.2 times as long as temple (<xref ref-type="fig" rid="F116">Fig. 606</xref>); occipital carina weakly developed and smooth dorsally (<xref ref-type="fig" rid="F116">Fig. 606</xref>); supra-antennal elevations medium-sized (about 0.4 times as long as scapus), outer side subvertical and obliquely and weakly striate (<xref ref-type="fig" rid="F116">Fig. 606</xref>); clypeus hardly concave and very thick medio-ventrally.</p><!--PageBreak--><p><italic>Mesosoma</italic>. Length of mesosoma 1.4 times its height (<xref ref-type="fig" rid="F117">Fig. 611</xref>); mesopleuron below transverse mesopleural groove coarsely rugose antero-dorsally and smooth ventrally and posteriorly, above groove coarsely rugose anteriorly and smooth posteriorly; transverse mesopleural groove wide, deep and coarsely crenulate; notauli moderately wide, deep and coarsely crenulate; mesoscutum smooth and strongly shiny, lateral lobe with a narrow and shallow mid-longitudinal furrow (<xref ref-type="fig" rid="F117">Fig. 610</xref>); scutellar sulcus wide, both medially and laterally and coarsely crenulate; scutellum largely smooth, with longitudinal depression and strongly shiny, anteriorly near level of scutellum (<xref ref-type="fig" rid="F117">Fig. 610</xref>); metanotum medially slightly convex, not protruding and smooth (<xref ref-type="fig" rid="F117">Fig. 610</xref>); propodeum irregularly areolate (<xref ref-type="fig" rid="F117">Fig. 610</xref>); posterior propodeal carina thick lamelliform and strongly arched, foramen medially 0.7 times higher than wide basally.</p><p><italic>Wings</italic>. Fore wing: length of vein 1-M 2.8 times as long as vein 1-SR (<xref ref-type="fig" rid="F117">Fig. 608</xref>).</p><p><italic>Metasoma</italic>. First tergite 0.4 times as long as apically wide, smooth and with shallow depression antero-medially (<xref ref-type="fig" rid="F117">Fig. 612</xref>); other tergites and sternites smooth to superficially coriaceous and shiny (<xref ref-type="fig" rid="F117">Figs 612</xref>, <xref ref-type="fig" rid="F117">614</xref>); third sternite about 0.3 times as long as second sternite (<xref ref-type="fig" rid="F117">Fig. 614</xref>); hypopygium triangular in ventral view.</p><p><italic>Colour</italic>. Head black with short ivory stripes along inner orbita; mesosoma black except for middle lobe with central ivory patch posteriorly; metasoma largely black with large ivory spots on postero-lateral margin of second tergite and sternite; palpi dark brown; mandible black; antenna black; apex of fore femur, tibia and tarsus yellowish brown, outer side of hind coxa, hind trochanter and trochantellus ivory, remainder of legs dark brown to black; pterostigma of fore wing dark brown, remainder of wing membrane subhyaline.</p><p><italic>Variation</italic>. Length of body 7.0–8.2 mm, of fore wing 5.7–7.0 mm; frons entirely black or with very faint ivory stripes; mesosoma entirely black or with faint and small central ivory patch; ivory spots on second tergite very small and absent on second sternite; outer surface of hind coxa black and all legs darker; length of vein 1-M of fore wing 2.8–3.2 times as long as vein 1-SR.</p><p><italic>Male</italic>. Length of body 8.0–10.2 mm, of fore wing 6.7–8.1 mm; antenna with 20 segments; genitalia extruded (<xref ref-type="fig" rid="F118">Fig. 616</xref>); otherwise similar to female.</p></tp:treatment-sec><tp:treatment-sec sec-type="Biology"><title>Biology.</title><p>Unknown. Collected in July at 1400–1509 m.</p></tp:treatment-sec><tp:treatment-sec sec-type="Distribution"><title>Distribution.</title><p>China (Ningxia, Henan, Zhejiang, Sichuan).</p></tp:treatment-sec><tp:treatment-sec sec-type="Etymology"><title>Etymology.</title><p>Named after the largely smooth and shiny frons and scutellum: from “<italic>glaber</italic>” (Latin for “hairless, bald, smooth”).</p><!--PageBreak--><!--PageBreak--><table-wrap id="T3" position="float" orientation="portrait"><label>Table 3.</label><caption><p>List of species of <tp:taxon-name>Trigonalyidae</tp:taxon-name> known from China (valid species in bold).</p></caption><table><tbody><tr><td rowspan="1" colspan="1"><italic>alishana</italic> Tsuneki, 1991 =&gt; <italic>maga</italic></td></tr><tr><td rowspan="1" colspan="1"><bold><italic>alticola</italic></bold> (Tsuneki, 1991), <bold>re-instated</bold></td></tr><tr><td rowspan="1" colspan="1"><bold><italic>angusta</italic> sp. n.</bold></td></tr><tr><td rowspan="1" colspan="1"><italic>anglicana</italic> Shuckard, 1841 =&gt; <italic>hahnii</italic></td></tr><tr><td rowspan="1" colspan="1"><bold><italic>angustula</italic> sp. n.</bold></td></tr><tr><td rowspan="1" colspan="1"><italic>aterrima</italic> Eversmann, 1849 =&gt; <italic>hahnii</italic></td></tr><tr><td rowspan="1" colspan="1"><bold><italic>bucarinata</italic> sp. n.</bold></td></tr><tr><td rowspan="1" colspan="1"><bold><italic>cheni</italic> sp. n.</bold></td></tr><tr><td rowspan="1" colspan="1"><italic>claripennis</italic> Tsuneki, 1991 =&gt; <italic>alticola</italic> <bold>syn. n.</bold></td></tr><tr><td rowspan="1" colspan="1"><bold><italic>clypeata</italic> sp. n.</bold></td></tr><tr><td rowspan="1" colspan="1"><bold><italic>cordata</italic> sp. n.</bold></td></tr><tr><td rowspan="1" colspan="1"><bold><italic>crenulata</italic> sp. n.</bold></td></tr><tr><td rowspan="1" colspan="1"><bold><italic>elliptifera</italic> sp. n.</bold></td></tr><tr><td rowspan="1" colspan="1"><bold><italic>elongata</italic></bold> Teranishi, 1929</td></tr><tr><td rowspan="1" colspan="1"><italic>enslini</italic> Torka, 1936 =&gt; <italic>hahnii</italic></td></tr><tr><td rowspan="1" colspan="1"><italic>europaea</italic> Westwood, 1861 =&gt; <italic>hahnii</italic></td></tr><tr><td rowspan="1" colspan="1"><bold><italic>fasciata</italic></bold> (Strand, 1913)</td></tr><tr><td rowspan="1" colspan="1"><italic>flavocincta</italic> Teranishi, 1929 =&gt; <italic>subtruncata</italic></td></tr><tr><td rowspan="1" colspan="1"><bold><italic>flavonigrata</italic> sp. n.</bold></td></tr><tr><td rowspan="1" colspan="1"><bold><italic>flavoscutellata</italic></bold> (Chen, 1949), <bold>comb. n., re-instated</bold></td></tr><tr><td rowspan="1" colspan="1"><bold><italic>formosana</italic></bold> (Bischoff, 1913) (<italic><tp:taxon-name>Taeniogonalos</tp:taxon-name></italic>)</td></tr><tr><td rowspan="1" colspan="1"><bold><italic>formosana</italic></bold> Teranishi, 1931 (<italic><tp:taxon-name>Orthogonalys</tp:taxon-name></italic>)</td></tr><tr><td rowspan="1" colspan="1"><bold><italic>geminata</italic> sp. n.</bold></td></tr><tr><td rowspan="1" colspan="1"><bold><italic>gestroi</italic></bold> (Schulz, 1918), <bold>comb. n., re-instated</bold></td></tr><tr><td rowspan="1" colspan="1"><bold><italic>glabrata</italic> sp. n.</bold></td></tr><tr><td rowspan="1" colspan="1"><bold><italic>hahnii</italic></bold> (Spinola, 1840)</td></tr><tr><td rowspan="1" colspan="1"><bold><italic>huisuni</italic></bold> Yamane &amp; Yamane, 1975</td></tr><tr><td rowspan="1" colspan="1"><italic>intermedia</italic> Chen, 1949 =&gt; <italic>formosana</italic> (<italic><tp:taxon-name>Taeniogonalos</tp:taxon-name></italic>) <bold>syn. n.</bold></td></tr><tr><td rowspan="1" colspan="1"><italic>interrupta</italic> Chen, 1949 =&gt; <italic>fasciata</italic></td></tr><tr><td rowspan="1" colspan="1"><bold><italic>jiangliae</italic> sp. n.</bold></td></tr><tr><td rowspan="1" colspan="1"><bold><italic>laeviceps</italic></bold> (Tsuneki, 1991), <bold>comb. n., re-instated</bold></td></tr><tr><td rowspan="1" colspan="1"><bold><italic>luteata</italic> sp. n.</bold></td></tr><tr><td rowspan="1" colspan="1"><italic>macquartii</italic> Guérin-Méneville, 1844 =&gt; <italic>hahnii</italic></td></tr><tr><td rowspan="1" colspan="1"><bold><italic>maga</italic></bold> (Teranishi, 1929)</td></tr><tr><td rowspan="1" colspan="1"><italic>magnifica</italic> Teranishi, 1929 =&gt; <italic>fasciata</italic></td></tr><tr><td rowspan="1" colspan="1"><italic>minima</italic> Tsuneki, 1991 =&gt; <italic>alticola</italic> <bold>syn. n.</bold></td></tr><tr><td rowspan="1" colspan="1"><bold><italic>mongolica</italic></bold> (Popov, 1945)</td></tr><tr><td rowspan="1" colspan="1"><italic>nigra</italic> Westwood, 1843 =&gt; <italic>hahnii</italic></td></tr><tr><td rowspan="1" colspan="1"><bold><italic>nigralva</italic> sp. n.</bold></td></tr><tr><td rowspan="1" colspan="1"><bold><italic>nigrata</italic> sp. n.</bold></td></tr><tr><td rowspan="1" colspan="1"><italic>phaeognatha</italic> Enderlein, 1905 =&gt; <italic>hahnii</italic></td></tr><tr><td rowspan="1" colspan="1"><italic>pictipennis</italic> Strand, 1914 =&gt; <italic>sauteri</italic></td></tr><tr><td rowspan="1" colspan="1"><italic>prudnicensis</italic> Torka, 1936 =&gt; <italic>hahnii</italic></td></tr><tr><td rowspan="1" colspan="1"><bold><italic>robusta</italic> sp. n.</bold></td></tr><tr><td rowspan="1" colspan="1"><italic>rubrothoracica</italic> Bischoff, 1913 =&gt; <italic>fasciata</italic></td></tr><tr><td rowspan="1" colspan="1"><bold><italic>rufofasciata</italic></bold> (Chen, 1949)</td></tr><tr><td rowspan="1" colspan="1"><bold><italic>satoi</italic></bold> (Tsuneki, 1991), <bold>comb. n., re-instated</bold></td></tr><tr><td rowspan="1" colspan="1"><bold><italic>sauteri</italic></bold> Bischoff, 1913</td></tr><tr><td rowspan="1" colspan="1"><bold><italic>seidakka</italic></bold> Yamane &amp; Terayama, 1983, <bold>re-instated</bold></td></tr><tr><td rowspan="1" colspan="1"><bold><italic>sculpturata</italic> sp. n.</bold></td></tr><tr><td rowspan="1" colspan="1"><italic>similis</italic> Tsuneki, 1991 =&gt; <italic>alticola</italic> <bold>syn. n.</bold></td></tr><tr><td rowspan="1" colspan="1"><italic>solitaria</italic> Jacobs, 1878 =&gt; <italic>hahnii</italic></td></tr><tr><td rowspan="1" colspan="1"><bold><italic>subtruncata</italic> nom. n.</bold></td></tr><tr><td rowspan="1" colspan="1"><bold><italic>taihorina</italic></bold> (Bischoff, 1914)</td></tr><tr><td rowspan="1" colspan="1"><italic>taiwana</italic> Tsuneki, 1991 =&gt; <italic>taihorina</italic> <bold>syn. n.</bold></td></tr><tr><td rowspan="1" colspan="1"><italic>thwaitesii</italic> auctt. (not Westwood, 1874) =&gt; <italic>gestroi</italic></td></tr><tr><td rowspan="1" colspan="1"><bold><italic>triangulata</italic> sp. n.</bold></td></tr><tr><td rowspan="1" colspan="1"><bold><italic>tricolor</italic></bold> (Chen, 1949)</td></tr><tr><td rowspan="1" colspan="1"><bold><italic>tricolorisoma</italic> sp. n.</bold></td></tr><tr><td rowspan="1" colspan="1"><bold><italic>uncifera</italic> sp. n.</bold></td></tr><tr><td rowspan="1" colspan="1"><italic>unifasciata</italic> Chen, 1949 =&gt; <italic>formosana</italic> (<italic><tp:taxon-name>Taeniogonalos</tp:taxon-name></italic>) <bold>syn. n.</bold></td></tr><tr><td rowspan="1" colspan="1"><bold><italic>violaceipennis</italic></bold> Chen, 1949</td></tr></tbody></table></table-wrap></tp:treatment-sec><tp:treatment-sec><!--Section generated to contain objects referenced in tp:taxon-treatment.--><fig id="F116" position="float" orientation="portrait"><label>Figures 604–606.</label><caption><p><italic><tp:taxon-name>Teranishia glabrata</tp:taxon-name></italic> sp. n., holotype, female. <bold>604</bold> Habitus lateral <bold>605</bold> head anterior <bold>606</bold> head dorsal.</p></caption><graphic xmlns:xlink="http://www.w3.org/1999/xlink" xlink:href="ZooKeys-385-001-g116.jpg" position="float" orientation="portrait" xlink:type="simple"/></fig><fig id="F117" position="float" orientation="portrait"><label>Figures 607–614.</label><caption><p><italic><tp:taxon-name>Teranishia glabrata</tp:taxon-name></italic> sp. n., holotype, female. <bold>607</bold> Antenna <bold>608</bold> fore and hind wings <bold>609</bold> head lateral <bold>610</bold> mesosoma dorsal <bold>611</bold> mesosoma lateral <bold>612</bold> metasoma dorsal <bold>613</bold> metasoma lateral <bold>614</bold> metasoma ventral.</p></caption><graphic xmlns:xlink="http://www.w3.org/1999/xlink" xlink:href="ZooKeys-385-001-g117.jpg" position="float" orientation="portrait" xlink:type="simple"/></fig><fig id="F118" position="float" orientation="portrait"><label>Figures 615–616.</label><caption><p><italic><tp:taxon-name>Teranishia glabrata</tp:taxon-name></italic> sp. n., paratype, male from Zhejiang. <bold>615</bold> Habitus lateral <bold>616</bold> metasoma lateral.</p></caption><graphic xmlns:xlink="http://www.w3.org/1999/xlink" xlink:href="ZooKeys-385-001-g118.jpg" position="float" orientation="portrait" xlink:type="simple"/></fig></tp:treatment-sec></tp:taxon-treatment>
